# Supplementary material for: Mitochondrial dysfunction remodels one-carbon metabolism in human cells
Source: eLife. 2016 Jun 16;5:e10575. doi: 10.7554/eLife.10575 (PMC4911214; doi:10.7554/eLife.10575)
Supplement: Supplementary file 1. — DOI: http://dx.doi.org/10.7554/eLife.10575.022 [file elife-10575-supp1.xlsx]

## Sheet: Table S1
Supplementary Table 1:metabolite profiling data	Raw mass spec counts and renormalized metabolite abundance data.
	Lipids were only identified by their chain lengths and degree of unsaturation, so no PubChem IDs could be assigned
	Spent media and cell extract ratios shown here are corrected for evaporation and for growth rate differences (see Methods).

## Sheet: Metabolite profiling
															Raw data
															Spent Media								Cell Extract
								Spent Media (adj. ratio)				Cell Extract (adj. ratio)			Baseline	Untreated		48h drug		72h drug			Untreated		48h drug		72h drug
method	metabolite	Pubchem ID	Parent ion (m/z)	Product ion (m/z)	Declustering potential	Collision energy	Retention time	Untreated/Baseline	48h/untreat	72h/untreat		48h/untreat	72h/untreat
HILIC	glycine	750	76	48	40	10	8.61	0.84415	0.979579	1.08975		1.07	1.40532		29935	28660.2	28781.6	28395	28981.1	30681.3	32972.6		6769.07	7353.24	6258.32	5666.36	7912.98	6307.68
HILIC	alanine	5950	90	44	25	17	8.47	3.74409	1.25631	1.66294		0.9167	0.899065		621717	2.65303e+06	2.63836e+06	2.97652e+06	3.09004e+06	3.55912e+06	3.75681e+06		631908	653075	436299	494587	426223	397422
HILIC	serine	5951	106	60	25	18	8.37	0.0124728	4.46321	10.0218		4.06011	8.12264		2.97958e+06	45383.9	39312.9	232060	191199	527572	500314		11034.5	10040.3	33937.8	33485.1	65182.6	56944.7
HILIC	threonine	6288	120.1	74	25	18	8.29	0.742472	1.03996	1.05547		0.842207	0.727917		1.24032e+07	1.05684e+07	1.03662e+07	1.11116e+07	1.1225e+07	1.14093e+07	1.16925e+07		2.58822e+06	2.75758e+06	1.66785e+06	1.8887e+06	1.43123e+06	1.34176e+06
HILIC	methionine	6137	150.1	61	40	31	7.62	0.562018	1.0424	1.1069		0.764026	0.651864		2.99417e+06	1.92344e+06	1.90184e+06	2.0335e+06	2.14788e+06	2.23213e+06	2.35174e+06		168766	188564	102093	113219	85869.4	79967.3
HILIC	aspartate	5960	134	74	25	21	8.8					0.5496	0.378938		27954.4								29659.3	40148.1	16033.2	13959	9803.21	8857.13
HILIC	glutamate	33032	148.1	84	25	23	8.28	0.0117272	1.04931	0.765613		0.800341	0.564674		1.36041e+06	19666	16719.1	24329.1	18778.8	20806.7	14449.7		3.35888e+06	3.45461e+06	2.07043e+06	2.23377e+06	1.42296e+06	1.32034e+06
HILIC	asparagine	5960	133.1	74	30	23	8.66	12.4688	1.22102	1.55989		0.702312	0.695989		25962.6	366191	369698	404419	400749	461870	466953		83516.1	93580.8	47183.3	50837.9	44253.9	43441.4
HILIC	glutamine	5961	147.1	84	25	25	8.74	0.48828	1.09502	1.20075		0.995175	1.01264		6.56726e+07	3.70043e+07	3.58966e+07	4.23422e+07	4.18341e+07	4.73113e+07	4.81646e+07		9.14357e+06	9.47094e+06	6.95894e+06	7.66868e+06	6.7918e+06	6.63926e+06
HILIC	histidine	6274	156.1	110	25	21	10.77	0.599631	0.996733	1.0441		0.903808	0.917314		1.11046e+07	7.63016e+06	7.50652e+06	7.84999e+06	7.9437e+06	8.57929e+06	8.51018e+06		456226	440966	298806	342218	320829	267940
HILIC	arginine	6322	175.1	70	25	32	10	0.422799	1.01709	1.12005		1.26645	1.70307		2.03051e+07	9.80281e+06	9.7124e+06	1.07653e+07	1.04292e+07	1.20964e+07	1.2352e+07		621293	630726	628638	622109	758098	761321
HILIC	lysine	5962	147.1	84	25	25	10.25	0.73497	1.01582	1.05131		1.03864	1.17542		4.37806e+07	3.65874e+07	3.65571e+07	3.79299e+07	3.85287e+07	3.9644e+07	4.09473e+07		598376	593803	475730	501346	488865	509926
HILIC	valine	6287	118.1	72	25	18	8.02	0.692512	1.0114	1.05531		0.945901	0.933608		3.03655e+07	2.41384e+07	2.36651e+07	2.48484e+07	2.51653e+07	2.61824e+07	2.71587e+07		1.97983e+06	2.17595e+06	1.42433e+06	1.68389e+06	1.39267e+06	1.36914e+06
HILIC	leucine	6106	132.1	86.2	50	18	7.52	0.665122	1.04665	1.06416		1.00906	1.03421		4.02685e+07	3.05314e+07	3.03519e+07	3.24733e+07	3.3486e+07	3.42038e+07	3.46336e+07		1.82573e+06	1.88077e+06	1.38779e+06	1.56759e+06	1.35932e+06	1.37202e+06
HILIC	isoleucine	6306	132.1	86.2	50	18	7.67	0.70954	1.00376	1.03695		0.982499	0.989651		4.37961e+07	3.54336e+07	3.52053e+07	3.61265e+07	3.71284e+07	3.80663e+07	3.93036e+07		2.19507e+06	2.40768e+06	1.6826e+06	1.88663e+06	1.6541e+06	1.58906e+06
HILIC	phenylalanine	6140	166.1	120.2	50	19	7.27	0.805985	0.993077	1.0066		0.960805	0.967644		4.21814e+07	3.87776e+07	3.85048e+07	3.87877e+07	3.97064e+07	4.04809e+07	4.03811e+07		1.87424e+06	2.01069e+06	1.39104e+06	1.55618e+06	1.35532e+06	1.32206e+06
HILIC	tyrosine	6057	182.5	136.1	25	19	7.39	0.786548	1.02276	1.03071		0.975781	0.959605		3.30906e+06	2.98202e+06	2.9346e+06	3.01865e+06	3.16861e+06	3.09313e+06	3.24796e+06		91626.3	97289.6	67975.3	77696.2	66223	62944.5
HILIC	tryptophan	6305	205.5	188.3	25	16	7.04	0.668149	0.996885	1.04413		1.03264	1.13638		5.51893e+06	4.18787e+06	4.19433e+06	4.26327e+06	4.41636e+06	4.60762e+06	4.71193e+06		106564	117107	85061.3	97345.9	89273.8	91665.5
HILIC	proline	145742	116.1	70	50	20	8.75	12.3023	0.978162	0.917119		0.781117	0.544324		1.9286e+06	2.66321e+07	2.73054e+07	2.31328e+07	2.42564e+07	1.9696e+07	2.07102e+07		1.43195e+07	1.51619e+07	8.3902e+06	9.82415e+06	5.56013e+06	5.87489e+06
HILIC	cis/trans hydroxyproline	5810/440015	132.1	86.2	50	18	8.58	0.932737	1.15341	1.18453		0.736591	0.60662		471169	484921	514517	543425	601444	561754	599763		74992.4	85023.7	45730.1	47072.4	39767.3	29960.6
HILIC	pipecolic acid	849	130.4	84.1	30	27	8.6	1.19197	1.00403	1.0029		0.785314	0.511815		16693	22728.1	22503	22977.3	21627.9	23818.3	20228.8		1449.7	2442.64	960.303	1415.74	467.036	1009.16
HILIC	ornithine	6262	133.4	70	40	30	10.15	3.23224	0.898308	0.734312		0.858185	0.723988		1.43337e+06	5.28578e+06	5.24587e+06	4.31152e+06	4.46058e+06	3.35827e+06	3.47589e+06		106174	98054.6	67377.4	70809.7	53027.1	52256.6
HILIC	citrulline	9750	176	113.2	35	20	9.09	0.946388	1.02689	1.00648		0.987213	1.03435		93983.3	103030	99191.1	105366	102921	103284	102175		4245.04	4735.55	3022.81	4032.97	3175.95	3439.28
HILIC	taurine	1123	126.2	44.1	65	31	6.53	0.106028	1.46245	2.78439		1.04805	1.0174		159407	19189.1	19230.7	33440.8	28747.6	64397	60316.5		432775	420939	346245	359600	313834	305109
HILIC	5-hydroxytryptophan	144	221.1	204	40	18	6.62	0.71605	1.1968	1.24105					24553	17029.3	23447.5	22781.3	25911.7	23591	27246.1
HILIC	5-HIAA	1826	192.3	146.2	30	18	1.84	4.39759	1.12182	1.2281					1370.25	5160.38	9087.4	6190.54	7919	6186.04	7996.99
HILIC	serotonin	5202	177.1	160	50	18	6.73	0.922751	1.13623	1.3282					115059	95998.5	151685	130876	142198	150743	158040
HILIC	GABA	119	104.1	87	30	17	8.19	0.885156	1.40835	1.67768		1.14949	1.30909		2385.18	3086.96	1865.22	3678.26	2972.7	3647.59	3878.21		34409.4	33978.7	30700.4	31312.2	31312.5	32493.2
HILIC	dimethylglycine	673	104.1	58	30	20	9.21	0.841824	1.01969	1.04557		1.64627	1.18027		133507	129580	125925	128240	136553	131990	141868		3094.27	3777.42	4544.37	4337.23	2705.31	3055.94
HILIC	acetylglycine	10972	118.3	76	35	15	4.82	2.21063	1.11669	1.09996					6053.11	15225.8	15190.9	15560.8	16164.2	15487.8	14045.2
HILIC	homocysteine	91552	136	90	50	20	7.62		1.32823	0.506752		0.764847	0.182982			39547.5	43916.4	44495.2	54394.5	16819.1	16920.2		6523.61	7922.68	3941.52	4772.66	1015.78	864.606
HILIC	ADMA	123831	203.1	70.3	50	40	10.64	1.98075	1.04481	1.01638		0.86937	0.829068		895838	2.00799e+06	2.02562e+06	1.92212e+06	2.05222e+06	1.79832e+06	1.88739e+06		72622.4	81009.4	50830.1	54430.7	44177	46481.2
HILIC	SDMA	169148	203.1	70.3	50	40	10.53	1.05087	0.948958	0.854855		1.01658	0.794818		176154	222539	198920	213328	186974	192737	174832		31947.5	28406.3	21549.3	27079.8	20467.9	14222.7
HILIC	NMMA	135242	189.1	70	60	40	10.22	3.76995	1.01133	0.972139		0.99424	0.92496		104713	442719	454719	403420	430084	356899	388547		10177	10447.6	7033.89	9297.79	6508.68	7097.23
HILIC	allantoin	204	159	116	50	11	3.45	1.17762	0.979947	0.938097		1.34465	1.41777		498220	706266	629632	645803	641759	656914	573810		7160.24	6982.84	7207.85	7803.59	6875.68	7422.09
HILIC	aminoisobutyric acid	64956	104.1	86	40	16	8.41	0.803772	1.18034	1.16025		1.02196	0.71257		5852.45	6312.12	4527.62	6635.88	6068.44	5760.34	6854.2		6859.25	6398.22	5228.04	5455.06	2749.03	4116.34
HILIC	anthranilic acid	227	138	120	25	18	1.79	1.89665	1.20428	1.35136		1.49666	1.85753		3192.4	7001.55	6761.62	7773.37	7763.73	7923.55	8398.55		336.906	291.158	326.569	418.44	434.684	394.746
HILIC	carnitine	10917	162.1	85	25	29	9.61	0.603606	1.02271	1.09302		1.09532	1.04116		985278	686959	665109	719058	725002	804179	782181		737237	760460	592247	706667	534749	577105
HILIC	acetylcarnitine	1	204.4	85.1	30	28	9.39	0.841081	1.12758	1.46824		1.57573	1.72308		1.44793e+06	1.35517e+06	1.41377e+06	1.57e+06	1.56951e+06	1.96048e+06	1.94853e+06		2.94364e+06	2.50675e+06	3.40752e+06	3.34563e+06	3.42941e+06	3.24399e+06
HILIC	kynurenic acid	3845	190.2	144	40	29	5.62	1.68131	0.695139	0.79171					33759.9	78400.9	53086.4	41900.7	46482.5	57416	41216.1
HILIC	5-adenosylhomocysteine	439155	385.1	136.3	60	32	8.85		0.980833	1.06295		0.918548				1481.26	1278.53	1298.42	1109.39	1089.38	1254.05		719.503	650.882	441.427	557.789
HILIC	carnosine	439224	227.1	110	40	33	10.67	0.911429	0.995913	0.996549		1.257	1.45469		181074	186849	188307	182285	195412	188474	192429		3346.88	2953.72	2833.85	3430.44	3342.47	3178.59
HILIC	histamine	774	112	95	40	26	9.86	1.79502	0.74624	0.698613					5214.08	11600.9	9754.48	8789.84	6781.1	8206.83	6216.16
HILIC	thiamine	1130	265.5	122.2	35	22	10.47	1.20025	1.01046	0.984266		1.32185	1.34646		1.36896e+07	1.87874e+07	1.85636e+07	1.8129e+07	1.88838e+07	1.77145e+07	1.79132e+07		382543	404797	382945	439643	382357	372842
HILIC	niacinamide	936	123	80	30	30	3.67	1.01163	1.03141	1.00261		1.91605	2.07411		1.10663e+07	1.27559e+07	1.2692e+07	1.29639e+07	1.31627e+07	1.3095e+07	1.23593e+07		89279.1	139286	143371	198137	163370	166279
HILIC	betaine	247	118.1	58	40	41	9.67	0.98272	1.02111	1.02056		1.13007	1.15794		8.21019e+06	9.26684e+06	9.07473e+06	9.35376e+06	9.36671e+06	9.32017e+06	9.38664e+06		570470	569748	479882	538201	462181	478816
HILIC	choline	305	104.1	60	50	27	8.93	0.216969	1.91558	2.73846		2.24034	3.83377		1.61877e+07	4.13317e+06	3.8555e+06	8.14695e+06	8.20999e+06	1.16543e+07	1.21576e+07		267001	239828	465116	429965	697872	684825
HILIC	phosphocholine	1014	184.5	125	45	30	12.8		1.35582	1.4106		0.80577	0.431132			5510.11	6519.59	6976.89	7477.4	6951.59	6561.43		241247	255241	158784	156669	83321.1	69754.4
HILIC	alpha-glycerophosphocholine	439285	258.3	104.1	75	54	11.39	1.32303	1.01256	1.04334		0.954871	0.914234		161629	241887	244209	234817	243588	237570	241488		71328	67202.8	47614.6	57115	44603	45612.5
HILIC	acetylcholine	187	146.1	87	25	21	8.31	0.964533	1.17455	2.46314		1.44509	1.86446		2044.91	2497.66	2012.43	3509.92	1935.26	3361.76	7190.27		3289.66	4823.84	5351.3	3853.6	5131.56	5459.1
HILIC	creatine	586	132.1	90	50	17	9.01	0.129086	0.995812	1.26853		1.47084	1.7643		868893	128760	126214	146151	135201	202635	186537		4.41705e+06	4.10398e+06	4.79529e+06	5.08874e+06	5.47382e+06	5.23459e+06
HILIC	creatinine	588	114.1	44	25	28	6.9	1.03651	1.01103	0.997379		0.966944	0.946992		2.05428e+06	2.49308e+06	2.34926e+06	2.40037e+06	2.46888e+06	2.37348e+06	2.42261e+06		91001.7	91460.4	63221.6	76589.9	59432.6	63772.7
HILIC	thyroxine	5819	777.8	732	75	35	6.1	1.09805	0.985551	0.847738					5313.32	6733.34	6529.72	6603.05	6358.83	5666.24	5735.06
HILIC	trimethylamine-N-oxide	1145	76.1	42	20	50	8.76	0.860532	0.977669	0.972986		1.07908	1.33145		22392.4	22545.6	21274.1	22857.1	20780.2	22215.7	21845.7		5654.35	6461.46	4757.08	5563.74	5864.96	5607.04
HILIC	glycerol	753	93	57	30	12	3.6	0.434001	1.26238	1.63752					675.601	338.65	327.963	470.608	417.184	656.063	510.869
HILIC	glucose	5793	163.1	85	25	29	4.8	0.395363	0.82295	0.70944					54630.8	24205.5	24897.8	22372.2	21323.3	20875.6	19864.5
HILIC	adenosine	6083	268.5	136.3	36	23	5.24	1.08079	1.07782	1.09802		1.59682	2.12577		9640.15	13464.1	10414.8	12616	12508.8	20633.6	7850.96		1885.71	3771.58	3175.17	3554.65	4351.67	3751.46
HILIC	thymidine	5789	243.1	127	30	16	2.81	0.588963	0.595224	0.608892		1.22646	0.900708		216006	140132	149200	96992.4	88718.1	102296	99893.5		1272.03	1251.93	1260.15	1182.67	883.293	743.22
HILIC	xanthosine	64959	285.1	153	40	18	4.41	1.95864	1.06258	0.965162		1.1619	1.11642		71336.8	158759	158854	155283	162802	140288	137228		2003.02	2222.3	2033.18	1838.72	1962.72	1435.14
HILIC	2-deoxyadenosine	13730	252.1	136.3	40	20	5.44	2.77695	0.927647	0.732138		0.780726	0.661673		1153.86	3199.3	4146.61	2548.39	3900.05	2983.61	1932.45		11919.4	10151.1	7469.96	6143.47	6451.84	4168.77
HILIC	2-deoxycytidine	13711	228.1	112.1	45	15	6.34	55.5838	0.805771	0.724894		1.33356	1.05838		56138.1	3.38399e+06	3.7169e+06	2.64404e+06	2.45346e+06	2.09215e+06	2.04104e+06		49905.9	73980.9	56645	72126	44117.3	47603.7
HILIC	cotinine	408	177.1	80	60	34	5.15	0.793523	2.0162	1.12764		1.22916	1.57764		21121.1	30071	12067.1	30309.3	44828.2	19562.3	24549.7		22326.4	32375.7	27615.1	24606.9	44839.9	20374.3
HILIC	5-aminolevulinic acid	137	132.2	86	35	21	8.06	0.6166	0.890572	0.952017					348216	251601	236696	259939	201171	233428	274766
HILIC	pyroglutamic acid	7405	130.4	84	40	23	6.7	1.94098	1.08581	1.15791		1.47491	1.6164		3.65824e+06	8.19471e+06	7.94788e+06	8.1152e+06	8.38862e+06	8.32528e+06	8.2771e+06		126321	111303	127413	149367	133031	140222
HILIC	butyrobetaine	725	146.2	87	35	27	9.5	0.856122	1.00592	1.03898		0.920673	0.764307		556320	548700	534054	542285	564043	574083	576357		760890	776786	525217	593541	415098	422375
HILIC	putrescine	1045	89.3	72	20	15	10.26					1.26825	1.59555										104783	78084.1	102745	79700.1	104349	101362
HILIC	methionine sulfoxide	847	166.3	74	25	26	9.41	1.15113	0.964184	1.27862		1.07604	1.03965		52037.4	79591.4	58237.9	73220.4	57651.2	89669.6	74074.7		9000.34	10192	8358.14	7907.15	7180.72	7010.65
HILIC	N-carbamoyl-beta-alanine (peak height)	111	133.1	115	40	12	4.15	20.1297	0.937106	0.934457		1.37426	1.28757		3535.92	81440	80363.8	64620.5	71195.4	61632.7	60762.1		1274.34	1321.64	1323.43	1496.17	1148.65	1233.54
CMH	2-aminoadipate	469	160.1	116	-50	-18	5.09	1.03342	1.01233	0.676348		1.29857	1.76138		133528	153807	159926	178514	139960	119518	106617		548468	634967	584880	624769	771078	711543
CMH	2-phosphoglycerate	59	185	97	-40	-22	9.4					1.23511	1.18755										46875.2	32295.8	45842	31346.8	35957.4	30150.9
CMH	3-phosphoglycerate	724	185	97	-40	-22	9.25					1.30525	1.34258										467739	388637	463345	415898	444458	374361
CMH	alpha-glycerophosphate	754	171	79	-50	-22	7.22	2.39467	1.29556	2.26823		1.68882	2.082		46149.5	124568	126657	157258	143981	232456	243965		6.56519e+06	6.77242e+06	8.06198e+06	9.78754e+06	9.97474e+06	9.81162e+06
CMH	4-pyridoxate	6723	182.1	138	-40	-21	3.78	1.88985	1.1681	0.966362		1.52381	1.47421		37180.3	84761.2	75245	86077.4	89174.5	61263.2	80533.1		19300.9	26029	17725.8	40949.2	22043.6	25150.8
CMH	aconitate	643757	173	129	-40	-8	9.38	4.03267	0.94628	0.746608		0.71774	0.494229		72559.8	327067	338175	317087	263256	195668	236279		403180	414507	222969	240257	149791	138386
CMH	adenine	190	134.1	107	-70	-18	2.25					0.856807	0.854256		7494.26								54350.5	36400.2	21757.3	41535.9	30364.3	24144.2
CMH	adenylosuccinate	447145	462.1	79	-60	-48	10.59					1.12396	0.724109										5654.87	7089.16	8217.22	3834.8	2185.08	4884.5
CMH	adipate	196	145.1	101	-35	-21	6.87	1.30818	0.934657	1.00952		1.41006	1.71578		332780	523516	467649	494556	415433	445013	507650		62378.7	72578.4	70497	79451.8	75011.2	90226.1
CMH	alpha-ketoglutarate	51	145.1	101	-35	-21	7.7		0.947683	0.942676		1.13972	0.972147			1.2337e+06	1.27766e+06	1.15076e+06	971754	895753	997782		1.39967e+06	1.39468e+06	1.28331e+06	1.22948e+06	990932	945392
CMH	AMP	6083	346.1	79	-60	-43	7.68		0.84166	1.2452		0.859497	1.01249			3652.62		2947.9	2533.08	4055.85	3255.08		477159	428787	294221	319651	319589	333261
CMH	ADP	6022	426	79	-75	-60	9.99					0.931198	1.11585										3.01533e+06	2.67942e+06	2.04198e+06	2.13483e+06	1.95453e+06	2.61358e+06
CMH	cAMP	6076	330.3	136.2	52	30	7.55					1.4505	1.00943										4970.4	8400.79	7122.36	7675.28	4929.18	4382.75
CMH	CDP	6132	402	158.9	-60	-30	9.51					0.759116	0.717644										105175	75948.1	50587.1	56618.8	42362.2	49313
CMH	citrate	311	191	87	-35	-26	9.19	2.66095	0.869264	0.633069		0.92656	0.7334		6.22192e+06	1.92189e+07	1.84245e+07	1.67978e+07	1.3987e+07	1.10479e+07	1.08307e+07		2.35762e+07	2.21846e+07	1.63033e+07	1.71376e+07	1.14839e+07	1.24397e+07
CMH	isocitrate	1198	191	73	-40	-28	9.17	1.31046	0.827466	0.594672		0.693902	0.511232		186667	294388	262581	259450	200789	181127	165207		1.36808e+06	1.25914e+06	760138	678967	427298	535036
CMH	CMP	6131	322.1	79	-80	-43	7.42					0.556937	0.467228										81192	72217.3	24788.2	45654.3	21854.2	29742.4
CMH	cystathionine	439258	221.1	134	-55	-18	5.16	5.35813	1.36413	1.73732		2.53437	3.41273		72626.4	430086	454836	529548	561766	627239	633580		4.39537e+06	4.43437e+06	8.39835e+06	9.2753e+06	1.05077e+07	1.09702e+07
CMH	cytidine	6175	242.1	109	-60	-20	2.05	0.0846917	0.794082	0.713675		0.922921	0.683142		181325	18744.3	16253.3	18439.5	12966.2	17709.1	13318.7		16070.2	13697.1	9678.9	12052.9	6209.41	8401.33
CMH	dCMP	13945	306.1	79	-50	-50	7.37					0.623344	0.34603										38128.9	37183.6	14145.9	24232.3	11049.4	7801.85
CMH	DHAP/glyceraldehyde 3-phosphate	668/729	169	97	-40	-15	8					0.76674	0.842857										2.85267e+06	2.39685e+06	1.76842e+06	1.41436e+06	1.36907e+06	1.80162e+06
CMH	dTMP	9700	321.1	195	-60	-18	7.33					0.753611	0.515054										5870.51	12058.5	4565.59	5478.66	2373.97	4017.08
CMH	dUMP	65063	307	79	-60	-50	7.47					0.793581	0.403612										16161.2	14624.8	11330.5	8174.18	3533	5534.2
CMH	erythrose 4-phosphate	122357	199	97	-30	-15	7.31					0.764247	0.68189										44770.2	38076.1	26650.7	23246	16033.2	25104
CMH	F1P/F6P/G1P/G6P	10400369/69507/65533/439958	259	97	-35	-20	7.3	0.799399	0.839023	0.938699		0.651879	0.515004		103318	93610.1	94135.5	88597.3	75400.9	85539	100505		2.97493e+06	3.42e+06	1.54652e+06	1.73955e+06	1.20435e+06	1.13779e+06
CMH	folate	6037	440.1	311	-80	-30	11.04	1.06286	0.995177	0.920979		1.73458	2.18638		5.47525e+06	7.44044e+06	5.87972e+06	7.25368e+06	5.90611e+06	6.08919e+06	6.14601e+06		276304	267727	393738	351734	383330	468435
CMH	fructose/glucose/galactose	5984/5793/6036	179.1	89	-50	-17	2.1	0.896408	0.925542	0.905878		1.22849	1.20357		2.35339e+08	2.41492e+08	2.38066e+08	2.22153e+08	2.30324e+08	2.27372e+08	2.24122e+08		1.90882e+07	2.17516e+07	1.88191e+07	2.07181e+07	1.8221e+07	1.67616e+07
CMH	F16DP/F26DP/G16DP	105021/10267/82400	339	79	-45	-60	9.78					1.16955	1.13263										1.38734e+07	1.16781e+07	1.20526e+07	1.1441e+07	9.5001e+06	1.11095e+07
CMH	fumarate/maleate	444972/444266	115	71	-35	-15	7.03	1.1592	1.11902	1.10222		0.959543	0.953557		1.23524e+06	1.66926e+06	1.58668e+06	1.8578e+06	1.69574e+06	1.68181e+06	1.74974e+06		3.29017e+06	3.41624e+06	2.43775e+06	2.64158e+06	2.22458e+06	2.33293e+06
CMH	GDP	8977	442	79	-60	-60	10.93					0.922104	0.95393										183873	107514	102468	102073	96196.9	94960.8
CMH	glucuronate	94715	193	113	-60	-22	4.8					1.11268	0.980111										72524.2	76649	64653.9	66234.9	50888.6	53284.7
CMH	glutathione oxidized	65359	611.2	306	-60	-30	7.99		0.545094	0.68778		1.0053	0.756519			4382.87	3630.39	1460.85	2556.5	3287.03	1460.91		431848	562457	369431	413461	257429	274216
CMH	glutathione reduced	124886	306.1	143	-40	-32	5.92		2.13352	4.67313		1.06563	0.816024			8908.84	12121.8	17164	22624.1	40078.1	37547.7		9.60898e+06	9.88067e+06	7.78594e+06	8.61636e+06	5.574e+06	5.7596e+06
CMH	GMP	21712	362.1	79	-70	-60	8.54					0.722426	0.4827										405765	362760	176406	270971	136327	127749
CMH	guanine	764	150	133	-50	-22	2.71		2.04288	1.5407		0.468472	0.541002			2556.79	2527.77	5823.99	3658.73	3828.68	2556.68		92039.3	7122.72	6208.96	14418.6	9870.95
CMH	guanosine	6802	282.1	150.1	-50	-28	2.87					0.715965	0.626529		10425.8								29038	29166.5	13696.8	19722.8	13879.8	12163.4
CMH	hippurate	464	178.1	134	-50	-16	3.83	0.988009	1.03044	0.93083		1.42751	1.76886		617802	687429	700151	753732	675480	649480	663341		9313.08	11635.4	12935.5	10622.3	12024.2	14317.5
CMH	homocystine	439579	267.1	132	-30	-22	5.02		0.298588	0.0239609						147288	175851	44986.8	40547.4	2469.18	3843.04
CMH	homogentistate/4-hydroxymandelate	780/328	167	123	-50	-23	4.64	0.792726	0.893382	0.732422		1.36623	1.53681		92793.9	80386	86957.1	71061.2	83814.8	69684.8	64169.7		54069.4	72620.8	64903.1	70266.8	60529.7	77797.7
CMH	hypoxanthine	790	135	92	-50	-23	3.05	0.00268889	1.00727	0.926747					1.62634e+06	5213.79	4737.56	7110.52	4458.87	6822.03	4868.34		10274.4	11781
CMH	IMP	8582	347	79	-50	-50	8.82					2.0861	2.412										12250.8	18881.7	23717.1	26411.1	22936.5	29793.6
CMH	inosine	6021	267.1	135	-80	-30	3.1	0.394613	0.966957	1.05942		0.943756	0.711127		66545.2	32551.6	27364.6	36551.4	26242.7	36399.4	35235.2		15585	20916.6	9542.7	18931.8	8030.01	10425.4
CMH	kynurenine	846	207.1	144	-30	-33	2.91	0.78629	0.948574	0.952448		0.93943	1.32791		40641.1	40352.1	32690.9	33238.1	37804.3	36708.2	36160.6		22644.3	24463.7	12418	24497.1	22826.2	21730.7
CMH	lactate	107689	89	43	-40	-20	3.75	6.77385	1.13901	1.26732		1.58568	1.76635		1.7371e+07	1.35093e+08	1.324e+08	1.39186e+08	1.36002e+08	1.38671e+08	1.40054e+08		2.71635e+07	2.75872e+07	3.15442e+07	3.71672e+07	3.21557e+07	3.69214e+07
CMH	lactose	6134	341.1	161	-50	-11	2.43	0.618457	0.898008	0.700019		0.81521	0.785406		867622	633931	586728	611055	543131	467808	496381		92504.4	93358.3	59029.3	60497.8	52038.3	51984.2
CMH	malate	525	133.1	73.9	-35	-25	7.02	1.11327	1.1394	1.15079		0.984624	0.949273		6.30546e+06	8.8114e+06	7.22424e+06	9.37032e+06	8.41143e+06	8.38745e+06	9.18651e+06		1.95411e+07	2.00231e+07	1.44665e+07	1.6316e+07	1.3215e+07	1.35483e+07
CMH	NAD	5892	662.1	540	-50	-33	4.89					1.08052	0.978314										1.88469e+06	2.1209e+06	1.50942e+06	1.92388e+06	1.30448e+06	1.48926e+06
CMH	NADP	5886	742.1	620	-50	-32	9.05					0.978305	0.918443										36342.4	39083.5	29403.1	28767.6	29037.6	20951.9
CMH	orotate	967	155	111	-50	-22	4.59	7.71842	0.831448	0.798822		1.23766	0.88732		15797.9	147016	130646	94244.7	115698	94788.7	89385.6		62352.6	70574.4	49301.2	85076.4	39788.9	44217.4
CMH	oxalate	971	89	61	-40	-18	7.47	0.903525	0.779864	0.798836		1.20597	1.58565		348660	424911	301707	282173	295392	307590	298433		115163	112876	89715.3	131124	120111	138178
CMH	pantothenate	6613	218.1	88	-55	-20	3.83	1.09218	1.09072	1.04245		1.08006	1.04636		3.39258e+07	4.2371e+07	4.1858e+07	4.53066e+07	4.49222e+07	4.22331e+07	4.343e+07		8.85685e+06	7.93196e+06	7.74894e+06	6.58073e+06	6.22062e+06	6.27887e+06
CMH	PEP	1005	167	79	-40	-31	9.7					1.42982	1.57206										129133	112494	146951	125751	160082	113882
CMH	propionate	1032	73	55	-30	-20	3.89		0.862552							4204.19	4199.33	2367.37	4382.87							3285.58
CMH	pyruvate	107735	87	43	-30	-12	5.4	0.397545	0.77351	0.795321		1.02119	1.1728		5.00474e+06	2.31365e+06	2.21022e+06	2.0673e+06	1.7368e+06	2.07855e+06	2.09231e+06		193263	203512	163216	156367	164853	166639
CMH	quinolinate	1066	166	122	-30	-13	7.48	1.08988	0.85613	0.961812		1.35788	1.60476		545293	730635	624472	602920	562941	639611	647738		28838.9	29395.2	25038.7	38843.2	26442.6	41923
CMH	ribose 5-phosphate/ribulose 5-phosphate/xylulose 5-phosphate	439167/439184/439190	229	97	-50	-20	9					0.897839	0.765168										1.06219e+06	1.00046e+06	748027	712588	571702	552634
CMH	salicylurate	10253	194.1	150	-60	-20	6.17	1.28496	0.94266	0.861854		2.52629	2.7203		281862	359190	471763	360122	402189	328249	368915		3677.41	13255.9	16109.2	12015.8	11153.6	16420.5
CMH	sorbitol	5780	181.1	89	-60	-20	1.87	1.15241	1.0729	1.05073		1.28167	1.39342		5.31362e+07	6.94777e+07	6.97182e+07	7.48057e+07	7.14052e+07	6.97875e+07	7.13551e+07		1.33974e+07	1.32864e+07	1.29013e+07	1.41028e+07	1.31855e+07	1.33102e+07
CMH	succinate	1110	117	73	-40	-20	6.96	0.843433	1.06433	1.04143		1.43728	1.46635		3.27845e+07	3.24598e+07	3.04293e+07	3.55612e+07	3.21834e+07	3.22383e+07	3.49057e+07		2.12791e+06	2.03408e+06	2.34922e+06	2.36832e+06	2.12411e+06	2.2249e+06
CMH	methylmalonate	487	117	73	-40	-20	7.15	1.65866	0.888255	0.984056		0.595861	0.355853		306288	568789	586171	437937	559228	527439	520440		256733	295157	122929	136184	72736.8	66990.5
CMH	sucrose	5988	341.1	179	-80	-19	2.17	0.869186	1.09162	0.854355		0.84927	0.853889		1.16654e+06	1.20025e+06	1.1065e+06	1.15356e+06	1.38663e+06	984077	1.09504e+06		172899	251396	162986	119687	141289	113903
CMH	thymine	1135	125	42	-50	-27	1.34	0.849941	0.872286	0.808144		0.854324	1.30547		633839	594808	630315	625542	482688	523725	532508		42135.7	42046	24622	32678.1	49379.8	31048.8
CMH	UMP	6030	323	79	-60	-60	7.61		1.0929	1.50045		0.710264	0.618201			7870.78	10139.7	7941.18	9483.16	10356.6	11070.3		218079	241526	124265	133053	106130	96314.1
CMH	UDP	6031	403	79	-70	-50	9.86					0.863688	0.724901										545876	423982	303107	354417	226582	272561
CMH	UDP-galactose/UDP-glucose	18068/8629	565.1	323	-55	-30	7.2					0.745	0.55812										3.8673e+06	4.822e+06	2.34263e+06	2.74916e+06	1.747e+06	1.68844e+06
CMH	UDP-glucuronate	17473	579	403	-50	-28	9.33					0.761579	0.605531										284234	271929	155535	179345	122359	117614
CMH	uracil	1174	111	42	-50	-30	1.48	0.376388	1.09045	1.1345		1.8339	2.27635		4.12362e+06	1.76081e+06	1.76731e+06	2.22522e+06	1.90387e+06	2.25537e+06	2.26887e+06		111697	94006.1	150145	146350	170520	162028
CMH	urate	1175	167	124	-60	-22	5.16	1.29738	1.0095	1.08259		1.72078	1.82335		8.27066e+06	1.18508e+07	1.25506e+07	1.26208e+07	1.13894e+07	1.24353e+07	1.24404e+07		295391	382135	424147	490349	423843	449615
CMH	uridine	6029	243.1	110	-70	-25	1.73	0.0749222	0.602812	0.544215		0.673968	0.530013		2.42059e+06	196349	216389	162669	118789	151356	127651		34147.8	40607.7	22344.6	17540.3	15188.9	13022.7
CMH	xanthine	1188	151	108	-40	-34	4.89	1.61955	0.754222	0.733315					77010	137471	146174	106700	102857	129201	79204.7
CMH	xanthurenate	5699	204	160	-30	-33	8.85	1.21014	0.823304	1.10081					20840.8	28824.1	28507.3	30558.2	18238.2	29269.1	30695.3
CMH	XMP	73323	363	79	-40	-60	9.73					1.61293	0.978344										4817.76		6129.82		7265.2	1553.45
CMH	glycocholate	10140	464.3	74	-30	-60	3.74	0.601625	1.01664	0.941964					17806.3	10412.3	14238.2	11988	13954.9	11114.4	14174				2212.49	4099.17	2324.23	2862.97
CMH	taurocholate	6675	514.3	80	-185	-126	3.5					1.48565	1.59343										5661.18	4565.35	5113.79	6939.82	6756.99	4930.76
CMH	glycodeoxycholate/glycochenodeoxycholate	3493/12544	448.3	74	-80	-58	3.62	0.754844	1.17259	1.04275		2.36383	1.50498		93199.5	77308.7	82699.6	99565.8	90567.7	91222	83145.2		15124.2	8223.62	22379.4	19324.5	11386.4	12563.6
CMH	taurodeoxycholate/taurochenodeoxycholate	10594/387316	498.3	80	-170	-128	3.23	1.40805	0.964432	1.02589		2.1577	2.09332		42830.2	85382.2	55025.8	67450.7	61057.9	80008.4	54730.3		19878.9	30203.1	36050	48248.4	38728.6	34495.9
CMH	suberate	10457	173.2	129.1	-35	-21	6.86	1.06348	1.06086	1.26312					60415.3	76877.7	69366.3	82507.5	70958.5	84876.1	90214.4				34121.4	32896	34662.2	26710.8
CMH	indole 3-propionate	3744	188.1	116	-25	-45	4.4	1.51753	0.858333	1.00565					2739.32	4383.26	5092.49	3297.2	4748.14	4874.18	4016.9
CMH	gentistate	3469	153	108	-30	-45	4.68	2.2669	0.925616	2.06812		4.70971	2.30366		1460.86	4565.22	3104.38	4565.34	2374.11	5478.39	7852.43		723.836	563.724	2374.21		547.817	2007.96
CMH	phosphocreatine	9548602	210.1	79.1	-35	-16	6.73		0.840281	0.85787		0.915016	0.747498			40361.2	33981.2	28488.9	26851.1	27763.8	23196.6		1.6065e+07	1.85249e+07	1.21894e+07	1.27195e+07	9.1028e+06	9.27626e+06
CMH	3-methyladipate/pimelate	12292/385	159.4	115	-35	-24	6.8	1.12142	0.991336	1.01625		1.09332	2.17414		93365.9	124705	113561	122147	111433	113138	123024		11410.4	10310.1	10852.7	8062.14	16386.2	17232
CMH	FMN	643976	455.7	97.2	-40	-26	7.36	1.16194	1.1066	1.43161					2140.94	2735.6	2922.07	3652.52	2556.74	3287.03	4226.97
CMH	6-phosphogluconate	91493	275.4	96.9	-25	-21	8.9					0.714957	0.797758										33322.9	23660.8	14884.4	16849.2	14527.9	17539
CMH	alpha-hydroxybutyrate	11266	103.1	57.2	-45	-27	3.63	3.62746	1.17096	1.40336		1.34918	1.52381		23078.6	97323.3	93030.3	103155	100750	109936	113990		16661.9	17595.9	16315.4	20354.4	15427.8	22407.4
CMH	beta-hydroxybutyrate	441	103.4	59.1	-45	-23	3.77	0.711875	0.891514	0.665411		1.41639	1.21496		47199.7	40782.2	35762.2	36041.4	34944.2	26156.4	30858		5490.13	11565.1	11454.7	6919.49	4693.09	10140.7
CMH	2-hydroxyglutarate	43	147.1	57	-60	-25	6.9	1.09277	1.22514	1.3058		1.60326	1.73024		689787	849327	864194	1.09301e+06	952422	998235	1.10787e+06		645753	660048	771871	883199	788125	822152
CMH	inositol	892	179.1	81	-50	-30	2.52	0.916836	1.09169	1.02618		0.948495	0.765332		207464	213766	218640	253526	219668	211948	237659		496130	512004	365189	389383	277310	272454
CMH	MDA	10964	71	41	-25	-45	3.81	6.67121	1.45893	1.54897		1.24978	1.32216		14438.1	115621	103654	147346	140296	137022	140511		25015.9	19523.9	18982.6	25005.7	20880.2	20763.7
			Mass range [M+H]+	Mass range [M+NH4]+	Mass range [M+Na]+
LIPID	C14:0 LPC		467.7086 - 469.0586				8.03					0.446035	0.326787										559.222	564.649	173.354	226.143	98.6114	173.235
LIPID	C16:1 LPC		493.7243 - 495.0743				8.23					0.681265	0.566377		355.681								1063.46	1245.01	455.406	840.309	450.739	478.208
LIPID	C16:0 LPC		495.7399 - 497.0899				8.69					0.725233	0.555748		5178.29								4899.29	4892.61	2583.73	3036.2	1986.22	1892.62
LIPID	C18:2 LPC		519.7400 - 521.0900				8.42								309.928								61.2153
LIPID	C18:1 LPC		521.7556 - 523.1056				8.91	0.0924539	0.961097	0.927502		0.754884	0.716427		3322.65	444.629	274.118	321.666	432.616	459.205	342.93		2769.53	2960.3	1514.96	1918.89	1404.82	1520.78
LIPID	C18:0 LPC		523.7712 - 525.1212				9.53					0.84352	0.754454		2814.02								854.815	915.498	645.291	537.21	445.794	507.06
LIPID	C20:4 LPC		543.7401 - 545.0901		565.7221 - 567.0721		8.45								1244.82
LIPID	C20:3 LPC		545.7557 - 547.1057				8.72								192.795								31.6473	51.6712
LIPID	C22:6 LPC		567.7402 - 569.0902				8.42					0.394051	1.55754		417.284								60.1151	68.6495	19.9782		74.7237	68.4874
LIPID	C16:0 LPE		453.6931 - 455.0431				8.65					1.94557	0.774964											66.6584	108.513	97.0379	37.0554
LIPID	C18:1 LPE		479.7088 - 481.0588				8.85					0.713399	1.07379		45.2666						95.1878		205.73	232.927	160.325	95.2252	179.119	156.952
LIPID	C18:0 LPE		481.7244 - 483.0744				9.44					0.697821	0.64604										1076.08	1060.91	649.17	533.468	422.828	571.99
LIPID	C20:4 LPE		501.6933 - 503.0433				8.42					0.919169	1.12822											58.6519	29.6352	60.5695	50.0725	44.7785
LIPID	C22:6 LPE		525.6934 - 527.0434				8.38					0.663286	0.323494										69.0457	71.7006	68.4548	19.8177	12.0165	22.4931
LIPID	C32:2 PC		729.9384 - 731.2884				12.99					1.02433	1.10057										58615.2	62273.7	48210.4	49432.6	46480.5	48301.8
LIPID	C32:1 PC		731.9540 - 733.3040				13.5					0.918498	0.943734										318002	332689	237235	234100	212479	225186
LIPID	C32:0 PC		733.9696 - 735.3196				14.02					0.713865	0.717707										31828.5	26065.2	17099.1	15385.3	17363.4	12498.1
LIPID	C34:4 PC		753.9385 - 755.2885				12.99					1.35732	1.41241										4129.56	5714.04	5473.91	4941.57	4459.66	5360.25
LIPID	C34:3 PC		755.9541 - 757.3041				13.25					0.941737	0.880423										5100.84	5009.32	3607.66	3907.91	3383.77	2972.45
LIPID	C34:2 PC		757.9697 - 759.3197				13.7					0.98043	1.05008										135732	146735	109559	108732	102869	108410
LIPID	C34:1 PC		759.9853 - 761.3353				14.17	0.817785	1.07981	1.02332		0.858809	0.941462		5305.35	5010.03	4853.15	5243.13	5549.86	5287.95	5146.98		317418	312344	211002	215639	207531	215019
LIPID	C36:4 PC-B		781.9699 - 783.3199				13.69	0.824222	0.97347	0.846544		1.19667	1.33217		1100	1022.56	1038.05	999.346	1052.52	1000.53	861.219		15380.9	18008.2	15382.5	16044.6	15981.3	15619.4
LIPID	C36:3 PC		783.9855 - 785.3355				13.86					0.905974	1.03008										14654.8	15561.6	11189.9	10408.9	10814.1	11363.5
LIPID	C36:2 PC		786.0011 - 787.3511				14.4	0.972636	1.01131	0.820145		0.869943	0.967965		953.034	911.529	1217.03	1118.64	1018.06	874.633	926.711		123838	130875	84520.8	90299.5	83283	92590.1
LIPID	C36:1 PC		788.0167 - 789.3667				14.88	0.750409	1.0106	1.0682		0.704261	0.867527		2022.51	1800.57	1653.05	1814.94	1769.19	1955.61	1883.75		24043.1	20141	11977.2	12477.8	13662.4	13545.6
LIPID	C38:6 PC		805.9700 - 807.3200				13.59	0.84526	1.00152	0.922908		0.844047	1.50438		449.718	391.114	478.469	437.646	442.818	411.083	424.288		1603.85	1947.91	1328.47	1043.08	1693.03	2121.35
LIPID	C38:5 PC		807.9856 - 809.3356				13.91	1.09136	0.781972	0.935946		1.07384	1.42552		815.853	1037.6	986.959	756.109	855.995	927.61	958.528		6435.45	7794.59	5732.62	6278.33	6972.88	7423.13
LIPID	C38:4 PC		810.0012 - 811.3512				14.4	0.891011	0.891265	0.932343		1.00266	1.14062		2819.75	2524.66	3229.94	2622.77	2586.83	2764.32	2748.87		16565.7	17574.7	12884.9	14134.9	13629	14112.9
LIPID	C38:3 PC		812.0168 - 813.3668				14.65					0.811287	0.839574										2139.78	2220.76	1251.42	1556.38	1283.17	1325.95
LIPID	C38:2 PC		814.0324 - 815.3824				15.48					0.674811	0.777069										5561.12	6124.39	2909.98	3315.83	3024.53	3451.68
LIPID	C14:0 SM		674.9430 - 676.2930				12.61					0.876691	0.864963										3540.48	4046.17	2729.19	2509.81	2221.25	2450.18
LIPID	C16:1 SM		700.9587 - 702.3087				12.85	0.898979	1.16584	0.895923		0.87932	0.926927		238.431	231.085	256.387	341.734	232.557	239.299	214.664		11162.2	11775.2	7959.85	7943.87	7363.96	7787.26
LIPID	C16:0 SM		702.9743 - 704.3243				13.36	0.767096	1.07054	0.964842		0.77852	0.784839		4055.23	3658.85	3415.8	3920.51	3803.18	3677.57	3521.92		51187.6	51315.5	32519.6	30461.9	30195.1	27210.1
LIPID	C18:2 SM		726.9744 - 728.3244				13.13					0.690331	0.73523										1142.95	991.859	531.521	632.139	620.419	501.844
LIPID	C18:1 SM		728.9900 - 730.3400				13.59					0.888312	1.0731										28635.3	26126.4	20361.6	18039.5	22169.7	19732.5
LIPID	C18:0 SM		731.0056 - 732.3556				14.11	0.842599	1.1406	1.08464		1.03638	1.19532		473.9	393.728	522.986	606.999	445.118	477.312	526.169		514.307	338.007	327.966	354.292	404.39	312.498
LIPID	C34:2 DAG			610.0913 - 611.2413	614.8967 - 616.2467		14.17					1.02156	1.02149										2520.09	2283	1958.41	1908.36	1733.38	1759.43
LIPID	C34:1 DAG			612.1069 - 613.2569	616.9123 - 618.2623		14.63		1.71283	1.10479		0.612264	0.570901			261.312	140.077	290.652		152.626	185.558		7543.55	5097	2965.45	3024.84	2835.64	2243.5
LIPID	C36:2 DAG			638.1226 - 639.2726	642.9280 - 644.2780		14.76	0.733073	1.41728	1.23193		0.848837	0.919628		154.153	147.113	111.817	232.863	140.602	208.207	124.487		2516.5	2277.74	1516.43	1695.02	1472.8	1670.99
LIPID	C36:1 DAG			640.1382 - 641.2882	644.9436 - 646.2936		15.31					0.398142	0.292969										661.125	419.75	139.067	197.248		109.918
LIPID	C14:0 CE			614.1365 - 615.2865	618.9419 - 620.2919		17.84	0.844375	0.996903	0.880658		1.38336	1.50507		2167.5	1942.52	2228.47	2138.7	2084.1	1939.67	1924.34		1580.64	1440.23	1651.99	1641.29	1731.93	1511.7
LIPID	C16:1 CE			640.1523 - 641.3023	644.9576 - 646.3076		17.87	0.800883	1.03891	1.0199		0.26612	1.33124		4434.1	3899.79	4176.56	4279.16	4267.09	4351.37	4198.19		330.599		67.6854	71.2528	314.019
LIPID	C16:0 CE			642.1679 - 643.3179	646.9732 - 648.3232		18.26	0.859921	1.00418	0.995246		0.422392	0.572992		3598.04	3462.13	3571.98	3467.24	3708.47	3634.04	3575.07		667.084	104.446	51.3418	151.085	256.847	45.1091
LIPID	C18:3 CE			664.1524 - 665.3024	668.9578 - 670.3078		17.66	0.821033	1.00206	0.981867					1143.36	1005.26	1132.35	1111.57	1069.39	1046.12	1134.8
LIPID	C18:2 CE			666.1680 - 667.3180	670.9734 - 672.3234		17.99	0.870301	1.0321	1.01178		0.167552	0.172848		12542.2	12165.1	12652.4	13251	12657.5	13185.6	12543.1		1831.23			242.043	1038.05	48.6156
LIPID	C18:1 CE			668.1836 - 669.3336	672.9890 - 674.3390		18.33	0.796579	1.05848	1.00393		0.217212	0.809473		9955.6	8701.9	9336.78	9747.73	9673.31	9233.86	9628.28		1640.03			280.904	945.822
LIPID	C18:0 CE			670.1992 - 671.3492	675.0046 - 676.3546		18.78	0.690571	1.03309	1.05572					714.528	542.82	580.292	585.497	613.411	650.885	602.716		157.624
LIPID	C20:5 CE			688.1525 - 689.3025	692.9579 - 694.3079		17.49	0.97021	0.946592	1.00291		1.09828	2.01857		1117.98	1162.37	1308.25	1249.46	1109.8	1211.31	1276.35		48.1378	37.7632	36.8779		102.417	36.8119
LIPID	C20:4 CE			690.1681 - 691.3181	694.9735 - 696.3235		17.78	0.921881	1.02921	1.0129		0.58131	1.01501		16752	17264	17846.1	18778.7	17575.6	18421.8	17623.2		1554.74	85.0171	71.6339	386.425	1171.85	59.1482
LIPID	C20:3 CE			692.1837 - 693.3337	696.9891 - 698.3391		18.1	0.893735	0.881741	0.913223		0.906152	1.36023		2372.23	2420.01	2398.99	2147.27	2204.65	2396.81	2177.29		227.783		159.671	165.993	221.348
LIPID	C22:6 CE			714.1682 - 715.3182	718.9736 - 720.3236		17.61	0.891822	1.08377	1.03681			0.367765		2883.49	2723.93	3134.79	3245.06	3113.86	3086.12	3067.26		289.737				76.0398
LIPID	C44:1 TAG			766.2426 - 767.3926	771.0480 - 772.3980		16.84	0.446483	1.93479	1.09047		1.70198	1.09053		67.214	34.2034		86.555	51.4516	32.2588	52.8488		127.433	46.2808	130.354	81.0611	62.6808	56.3177
LIPID	C44:0 TAG			768.2582 - 769.4082	773.0636 - 774.4136		17.16	1.04356	0.762901	0.98095		1.34763	1.51885		489.442	577.692	581.686	436.643	468.712	473.001	678.922		627.323	288.888	432.209	473.694	587.575	361.466
LIPID	C46:2 TAG			792.2583 - 793.4083	797.0637 - 798.4137		16.93	0.593572		0.622262		1.26889	4.99256		209.445		141.298			98.5544	101.792			51.7915	62.9773	43.3794		185.423
LIPID	C46:1 TAG			794.2739 - 795.4239	799.0793 - 800.4293		17.23	1.12696	1.49196	0.932812		1.82472	2.26117		167.317	245.589	186.087	337.761	274.935	147.599	265.468		287.251	42.7019	136.048	188.364		179.425
LIPID	C48:2 TAG			820.2896 - 821.4396	825.0950 - 826.4450		17.31	0.770433	1.08908	0.712478		1.0297			377.632	331.56	330.075	328.66	409.292	210.753	316.681		375.677	239.75		244.488
LIPID	C48:1 TAG			822.3052 - 823.4552	827.1106 - 828.4606		17.59	0.629281	0.965535	0.944159		2.66097	2.28674		719.759	588.123	450.629	455.605	592.164	537.822	520.787		487.435	18.9763	182.047	224.14	194.793	126.235
LIPID	C48:0 TAG			824.3208 - 825.4708	829.1262 - 830.4762		17.88	0.863952	0.85773	0.750785		1.09319	1.3059		979.889	1036.84	893.107	865.342	834.96	745.648	809.774		968.88	631.854	628.753	723.629	709.217	747.984
LIPID	C50:4 TAG			844.2898 - 845.4398	849.0951 - 850.4451		17.12					0.798586	1.04944		211.905					245.775	152.631		174.076	251.559	149.712	115.707	200.889	122.145
LIPID	C50:3 TAG			846.3054 - 847.4554	851.1107 - 852.4607		17.38	0.869441	1.0211	0.602439		2.01146	0.45397		356.57	330.746	376.473	280.129	473.14	291.604	188.299		97.8605	42.8791	102.528		48.8289	9.36223
LIPID	C50:2 TAG			848.3210 - 849.4710	853.1263 - 854.4763		17.65	0.706344	0.881183	0.93151		0.64641	0.524667		941.362	847.779	672.926	680.71	709.157	899.474	631.621		404.149		206.081		195.228	116.762
LIPID	C50:1 TAG			850.3366 - 851.4866	855.1419 - 856.4919		17.94	0.661373	1.01185	0.861217		0.996825	1.0435		1121.46	867.477	819.172	924.759	846.638	900.895	698.839		457.15	143.001	178.01	227.081	219.226	164.721
LIPID	C50:0 TAG			852.3522 - 853.5022	857.1575 - 858.5075		18.29	1.21746	0.613583	0.756317		1.41522	1.35427		246.205	272.173	426.063	243.61	188.712	313.512	217.033		297.666	301.465	394.648	283.048	238.448	350.835
LIPID	C52:5 TAG			870.3055 - 871.4555	875.1109 - 876.4609		17.24					1.61621			240.913			181.259	109.238	120.504	154.668			60.6698	71.8166	83.8804
LIPID	C52:4 TAG			872.3211 - 873.4711	877.1265 - 878.4765		17.48	0.937213	1.05993	0.494413					369.432	499.698	308.974	471.451	368.891	123.397	372.245
LIPID	C52:3 TAG			874.3367 - 875.4867	879.1421 - 880.4921		17.74	0.695287	1.00249	0.724394		1.51108	0.800558		831.151	624.605	689.926	725.33	639.992	553.732	504.016		168.553	105.903	126.352	201.641	109.914	53.3784
LIPID	C52:2 TAG			876.3523 - 877.5023	881.1577 - 882.5077		18.02	0.772522	1.14436	0.879527		0.885889	0.779649		1056.28	951.234	903.509	1213.15	951.222	912.61	832.102		555.502	246.087	252.943	263.694	209.116	201.72
LIPID	C52:1 TAG			878.3679 - 879.5179	883.1733 - 884.5233		18.37		0.638159	0.784891		1.26837	2.06705				358.464	190.417	216.902	219.797	228.876		254.054	125.821	180.66	176.719	426.466	163.168
LIPID	C54:5 TAG			898.3368 - 899.4868	903.1422 - 904.4922		17.57	0.627567	0.982274	1.08071		0.623233	0.561219		472.835	310.935	366.263	371.945	321.747	347.119	437.192		66.9843	87.5642	18.6806	75.0923	40.6673	22.8108
LIPID	C54:4 TAG			900.3524 - 901.5024	905.1578 - 906.5078		17.82	0.579977	1.18145	1.21427		0.704544	1.3875		690.687	532.121	389.829	478.525	647.929	671.563	513.304		203.242	180.036	99.4558	113.566		188.837
LIPID	C54:3 TAG			902.3680 - 903.5180	907.1734 - 908.5234		18.12	0.776834	1.20289	0.834737		1.14605	1.09577		758.656	584.132	768.783	906.483	727.14	595.648	607.694		537.299	436.429	373.296	513.178	465.15	307.279
LIPID	C54:2 TAG			904.3836 - 905.5336	909.1890 - 910.5390		18.43	0.751646	1.73593	1.37581		1.48926	1.41969		150.667	128.801		243.155	196.391	221.319	140.673			103.41		121.075	122.277	88.7361
LIPID	C56:8 TAG			920.3213 - 921.4713	925.1267 - 926.4767		17.27		0.67629	0.882825						231.423	154.875	154.154	83.7142	306.712	57.8418			78.9304
LIPID	C56:5 TAG			926.3681 - 927.5181	931.1735 - 932.5235		17.79	0.741085	0.867572	0.719236					435.427	357.904	374.524	312.828	349.779	330.921	255.293
LIPID	C56:4 TAG			928.3837 - 929.5337	933.1891 - 934.5391		18.13	1.0006	1.0788	1.32754					255.589	306.49	277.171	272.664	356.397	341.027	396.124
LIPID	C56:3 TAG			930.3993 - 931.5493	935.2047 - 936.5547		18.49	0.558099							91.0165	49.4822	68.0819
LIPID	C58:9 TAG			946.3370 - 947.4870	951.1424 - 952.4924		17.39								26.4476			51.5024		149.327	38.7635
LIPID	C58:8 TAG			948.3526 - 949.5026	953.1580 - 954.5080		17.39	1.05115	1.38178	1.00719					79.2668	130.871	67.9274	155.954	102.234	93.5815					52.1895	60.0691	48.5174
LIPID	C58:7 TAG			950.3682 - 951.5182	955.1736 - 956.5236		17.75	0.893122	0.902262	0.486022		0.898805	1.0039		107.875	101.001	119.29	111.142	91.5328	77.8342	45.5447		68.2698	54.8484	47.2981	40.3932	32.9932	57.607
LIPID	C58:6 TAG			952.3838 - 953.5338	957.1892 - 958.5392		17.96	1.02544	1.18317	1.77456		1.07	1.40532		147.265	149.178	196.816	183.349	215.735	273.028	280.326
