# Supplementary material for: Mitochondrial dysfunction remodels one-carbon metabolism in human cells
Source: eLife. 2016 Jun 16;5:e10575. doi: 10.7554/eLife.10575 (PMC4911214; doi:10.7554/eLife.10575)
Supplement: Supplementary file 2. — (a) 100 most upregulated genes. Filtered probesets (see Materials and methods) were sorted according to mean upregulation between days 1 and 10 of mtDNA depletion. They were then mapped to genes, and redundant probesets were removed leaving only the most strongly upregulated for each gene. (b) 100 most downregulated genes. (c) motifADE results. Shown are all motifs showing an adjusted p value of 10-3 or less. DOI: http://dx.doi.org/10.7554/eLife.10575.023 [file elife-10575-supp2.xls]

## Sheet: Description
Supplementary File 2: Analysis of microarray data
This spreadsheet contains two tabs with specific datasets:
A: 100 most upregulated genes	Filtered probesets (see methods) were sorted according to mean upregulation between days 1 and 10 of mtDNA depletion. They were then mapped to genes, and redundant probesets were removed leaving only the most strongly upregulated for each gene.
	Columns:
	Symbol: Entrez gene symbol
	Mean fold change: ratio of mean expression level between days 1 and 10 of mtDNA depletion, to mean expression level before mtDNA depletion
	ATF4 site location: location (relative to transcriptional start site) of the closest ATF4-binding consensus sequence (TGATG[ATC]AA[ATC]), on either strand
	ATF4 site sequence: genomic sequence at that location
B: 100 most downregulated genes	Filtered probesets (see methods) were sorted according to mean upregulation between days 1 and 10 of mtDNA depletion. They were then mapped to genes, and redundant probesets were removed leaving only the most strongly downregulated for each gene.
	Columns:
	Symbol: Entrez gene symbol
	Mean fold change: ratio of mean expression level between days 1 and 10 of mtDNA depletion, to mean expression level before mtDNA depletion
C: motifADE results	motifADE results (see methods). Shown are all motifs showing an adjusted p value of 1e-3 or less
	Columns
	Motif: Sequence of motif, in both directions
	Frequency: frequency of occurrence of that motif
	Delta median: Median upregulation of genes associated with that motif
	Z score: associated with Delta median
	Nominal p value: nominal p value computed from the Z score
	Adjusted p value: nominal p value adjusted for multiple hypothesis testing

## Sheet: A 100 most upregulated genes
100 most strongly upregulated genes upon 1-10 d mtDNA depletion
Symbol	Mean fold change	ATF4 site location	ATF4 site sequence
POLG	8.50481
INHBE	5.0927	-712	ATTGCATCA
SLC7A11	4.09167	-76	TTTGCATCA
TRIB3	3.23193	228	TTTGCATCA
NEAT1	3.18117
NUPR1	3.04225	109	ATTGCATCA
MAP2K5	2.8755
STC2	2.70161	-336	TGATGAAAC
ASS1	2.51872
CTH	2.51813
SESN2	2.49401	-230	TTTTCATCA
LOC284561	2.4027
SLC1A4	2.40139	31	TTTGCATCA
VEGFA	2.28805
MALAT1	2.27625
ALDH1L2	2.26683	824	ATTGCATCA
JUB	2.25468	347	ATTGCATCA
ANXA1	2.24904
ASNS	2.24638	67	TGATGAAAC
HNRNPA2B1	2.19323
RPS6KA2	2.16023	893	TGATGCAAT
CEBPB	2.09429
FLJ44342	2.08737
HNRNPA1 /// LOC728844	2.04411
LOC100132247 /// LOC613037 /// NPIPL3	1.99998
MARS	1.98641	111	GTTGCATCA
PCK2	1.97743	-238	GTTACATCA
CHAC1	1.97546	-176	GTTGCATCA
DDIT3 /// NR1H3	1.96315	-303	ATTGCATCA
JDP2	1.91453	201	TGATGCAAC
IFRD1	1.89832	19	TGATGAAAT
NPIPL1	1.89561
SLC6A9	1.893	106	TGATGCAAC
GDF15	1.88753	729	TGATGAAAT
TSC22D3	1.86832
EGR1	1.84937
CBS	1.84279	252	GTTGCATCA
GPT2	1.82515	-434	TGATGAAAC
EIF4EBP1	1.80733	992	TGATGAAAC
HSPD1	1.80675
PRPF38B	1.80627
SLC20A1	1.79018
C5orf28	1.77336	560	ATTGCATCA
HNRNPL	1.77323
CEBPG	1.7718	403	TGATGCAAC
EIF4A2	1.77148
GADD45A	1.77069
KCTD15	1.77026	-669	ATTACATCA
PABPC1L	1.76946
NHSL1	1.76528	2	GTTACATCA
MRPL39	1.75869
HMOX1	1.75055
CIRBP	1.74736
SLC7A5	1.74327
DDIT4	1.73722	-940	TGATGCAAC
MGEA5	1.73542
RPS24	1.73083
PDCD5	1.70878
RPL37A	1.7069
PRKAA1	1.70466	-853	TGATGTAAC
AHSA2	1.69207
RAB39B	1.68595	83	ATTTCATCA
PSAT1	1.68446	249	TTTGCATCA
MARCH6	1.6811	-454	TTTTCATCA
ACRC	1.68087
MAP2	1.67007
SLC4A5	1.66858	102	TGATGCAAA
ESRP1	1.66728
MORF4L2	1.66482
HFM1	1.66449
STX16	1.66233
GART	1.65626	734	TGATGTAAT
C6orf26 /// MSH5	1.65509	-583	TGATGTAAT
FAM36A /// HOXA7	1.65436
RIMKLB	1.64683
RPL10	1.64531
FLJ40113 /// LOC440295	1.64238
FUT1	1.63856	-86	TGATGCAAT
FAM129A	1.63415	796	ATTTCATCA
HNRNPD	1.63258
PPP1R15A	1.63256
C1orf199	1.63195
YARS	1.63125	678	TGATGCAAC
SFRS15	1.63059
HNRPDL	1.62237
SFRS3	1.62226
N4BP2L2	1.62143
CCDC113	1.61981
NASP	1.61687
MDM4	1.61614
C19orf2	1.61395
GOLGA8A	1.61325
VIM	1.61182
LOC387763	1.60998
SNX5	1.60898	599	ATTGCATCA
ATF3	1.60804	113	TGATGCAAC
TRA2A	1.60772	-990	TTTGCATCA
PPA2	1.60759	-297	ATTACATCA
SEC31A	1.60734
CARS	1.60287	26	GTTGCATCA

## Sheet: B 100 most downregulated gene
100 most strongly downregulated genes upon 1-10 d mtDNA depletion
Symbol	Mean fold change
ND6	0.119384
ND3 /// SH3KBP1	0.424431
ND2	0.440845
IQWD1 /// UNC5B	0.452354
LOC440552	0.457824
COX2 /// ZFYVE20	0.479942
PTPRO	0.502882
HNRNPM /// IQWD1 /// UNC5B	0.507232
LOC100133315	0.510398
GPR107	0.533595
HNRNPA3	0.554104
THOC4	0.607637
C2orf34	0.626687
STYX	0.631125
---	0.633549
NARG1	0.633962
NAPEPLD	0.64089
HSPA1A /// HSPA1B	0.644281
RPUSD3	0.652162
LIMA1	0.654768
ITCH	0.655463
NEDD9	0.657796
KBTBD6	0.657873
CNTLN	0.658664
COX1	0.660839
DDX24	0.666315
SFRS6	0.670034
ZBTB45	0.671689
NUTF2	0.672267
RFX6	0.674568
HSPA2	0.681528
UQCRB	0.682941
SDF2L1	0.684131
MCM4	0.684165
CDC42	0.686984
PDIA3	0.687924
SLC10A4	0.688028
HPGD	0.689904
CPM	0.690627
CSTF3	0.691481
CNNM2	0.693566
TSFM	0.69485
IFIT1	0.696424
TRIM5	0.700065
TMEM45A	0.703786
PHIP	0.704803
QKI	0.70636
RSRC1	0.707478
C10orf140	0.707577
EGLN1	0.70776
PSMA2	0.707832
MAB21L1	0.709123
SMC1A	0.709531
ATF7IP2	0.709578
C13orf36	0.710343
FAM104B	0.712464
IGFBPL1	0.712838
ANKRD13C	0.712842
CALB1	0.713329
PPP1R10	0.713659
COX11	0.714692
SEMA3A	0.714926
NTS	0.717318
ARHGDIA	0.717861
ETNK1	0.718121
ARGLU1	0.718341
GTSE1	0.719169
HCG11	0.719188
TMSB15A	0.719463
DEF8	0.719808
FEN1	0.720313
TSPAN12	0.722258
TRIM13	0.722299
MBNL1	0.722745
FSCN1	0.723012
NRXN3	0.724444
TSPAN5	0.725503
EIF5B	0.726667
FAM126A	0.727278
NPTX2	0.727962
ESX1	0.728372
TMEM74	0.729574
DTNA	0.729719
NFAT5	0.730096
SFRS11	0.731889
ABCC4	0.732223
NSDHL	0.732265
LOC100134365	0.73308
MED31	0.733161
ABAT	0.734288
SAMHD1	0.734734
C11orf30	0.736189
NASP	0.736288
THADA	0.736679
VMA21	0.737051
LOC100129122	0.737418
PDXDC1	0.739091
NUP98	0.740216
ERC1	0.740863
ATP6V1D	0.742469

## Sheet: C motifADE results
Motif	Frequency	Delta median	Z score	Nominal p value	Adjusted p value
TGATGCAA | TTGCATCA	0.00895355	0.212676	5.83115	5.50458e-09	0.000181079
CAGGGG | CCCCTG	0.692501	0.0283949	5.80325	6.50435e-09	1.3529e-05
CCGCAG | CTGCGG	0.590655	-0.0255806	-5.31047	1.0934e-07	0.000227427
GCCGCA | TGCGGC	0.4169	-0.0257255	-5.41078	6.27505e-08	0.000130521
CGTGGC | GCCACG	0.367096	-0.0261191	-5.14209	2.71697e-07	0.00056513
CGCTTC | GAAGCG	0.367096	-0.0276202	-5.25808	1.45564e-07	0.000302773
CGCCTC | GAGGCG	0.614158	-0.0297975	-5.74244	9.33235e-09	1.94113e-05
CCCGCC | GGCGGG	0.776721	-0.0302483	-6.18838	6.0785e-10	1.26433e-06
CCGGCG | CGCCGG	0.478735	-0.0302934	-5.5982	2.16595e-08	4.50517e-05
CCGCCC | GGGCGG	0.767767	-0.0306293	-5.27903	1.29869e-07	0.000270127
CGCCCC | GGGGCG	0.711528	-0.0318677	-5.64456	1.656e-08	3.44447e-05
CGGCGC | GCGCCG	0.519586	-0.0318962	-6.07013	1.27805e-09	2.65834e-06
GCCGCC | GGCGGC	0.653609	-0.032126	-5.83064	5.5215e-09	1.14847e-05
CCGCCG | CGGCGG	0.547286	-0.0338225	-6.12227	9.22513e-10	1.91883e-06
CGCCGC | GCGGCG	0.584499	-0.0347657	-6.94332	3.82983e-12	7.96604e-09
CCGGAA | TTCCGG	0.348629	-0.0350075	-6.57526	4.85698e-11	1.01025e-07
CCGGAAG | CTTCCGG	0.167879	-0.0397576	-5.49786	3.84423e-08	0.000314919
CGCANGCGC | GCGCNTGCG	0.119474	-0.0487896	-5.71618	1.08943e-08	0.000358378
