# Supplementary material for: Mitochondrial dysfunction remodels one-carbon metabolism in human cells
Source: eLife. 2016 Jun 16;5:e10575. doi: 10.7554/eLife.10575 (PMC4911214; doi:10.7554/eLife.10575)
Supplement: Supplementary file 3. — (a) Full SILAC data, summarized by protein. (b-e) 100 most enriched and depleted proteins (nominal p<0.05, z-test) with 2d mtDNA depletion (M/L SILAC ratio) and 5d mtDNA depletion (H/L SILAC ratio). (f) GSEA results, using 'weighted' enrichment statistic on log fold changes. Shown are top 10 gene sets associated with enriched and depleted proteins with 2 d and 5 d mtDNA depletion. DOI: http://dx.doi.org/10.7554/eLife.10575.024 [file elife-10575-supp3.xls]

## Sheet: Description
Supplementary File 3	Protein profiling results
3A	Full SILAC data, summarized by protein. Columns described below.
3B through 3E	100 most enriched and depleted proteins (nominal p < 0.05, z-test) with 2d mtDNA depletion (M/L SILAC ratio) and 5d mtDNA depletion (H/L SILAC ratio)
S3B and S3C columns:
Gene symbol	Gene symbols (Table S2A column C)
5d fold change	Median fold change with 2 d mtDNA depletion (Table S2A column H)
Gene name	Names of protein (Table S2A column B)
Description	Descriptions of protein (Table S2A column D)
S3D and S3E columns:
Gene symbol	Gene symbols (Table S2A column C)
5d fold change	Median fold change with 5 d mtDNA depletion (Table S2A column L)
Gene name	Names of protein (Table S2A column B)
Description	Descriptions of protein (Table S2A column D)
3F	GSEA results, using "weighted" enrichment statistic on log fold changes. Shown are top 10 gene sets associated with enriched and depleted proteins with 2d and 5d mtDNA depletion
	Gene set databases queried: c2.cp.biocarta, c2.cp.kegg, c2.cp.reactome, c5.all
	For descriptions of GSEA statistics please see Subramaniam et al. 2005. PNAS 102:15545
S3D columns:
NAME	Gene set name
SIZE	Number of proteins in the gene set that matched proteins in the SILAC results
ES	GSEA enrichment score
NES	GSEA normalized enrichment score
NOM p-val	Nominal p-value
FDR q-val	False discovery rate
FWER p-val	Familywise error rate
3A columns:
id	Internal unique protein ID number
Protein Names	Names of protein
Gene Names	Gene symbols
Protein Descriptions	Descriptions of protein
Uniprot	Uniprot identifiers
Uniprot Name	Names associated with uniprot identifiers
REFSEQ	Human refseq identifiers
Ratio M/L Normalized	Median normalized M/L SILAC ratio
Ratio M/L Significance	Significance of log-transformed M/L SILAC ratios, two-tailed z-test
Ratio M/L Variability [%]	Variance in log-transformed M/L SILAC ratios
Ratio M/L Count	Number of M/L SILAC ratios
Ratio H/L Normalized	Median normalized H/L SILAC ratio
Ratio H/L Significance	Significance of log-transformed H/L SILAC ratios, two-tailed z-test
Ratio H/L Variability [%]	Variance in log-transformed H/L SILAC ratios
Ratio H/L Count	Number of H/L SILAC ratios
Ratio H/M Normalized	Median normalized H/M SILAC ratio
Ratio H/M Significance	Significance of log-transformed H/M SILAC ratios, two-tailed z-test
Ratio H/M Variability [%]	Variance in log-transformed H/M SILAC ratios
Ratio H/M Count	Number of H/M SILAC ratios
Ratio M/L gWCL1 Normalized	Median normalized M/L SILAC ratio from first SILAC run
Ratio M/L gWCL1 Significance	Significance of log-transformed M/L SILAC ratios, two-tailed z-test from first SILAC run
Ratio M/L gWCL1 Variability [%]	Variance in log-transformed M/L SILAC ratios from first SILAC run
Ratio M/L gWCL1 Count	Number of M/L SILAC ratios from first SILAC run
Ratio H/L gWCL1 Normalized	Median normalized H/L SILAC ratio from first SILAC run
Ratio H/L gWCL1 Significance	Significance of log-transformed H/L SILAC ratios, two-tailed z-test from first SILAC run
Ratio H/L gWCL1 Variability [%]	Variance in log-transformed H/L SILAC ratios from first SILAC run
Ratio H/L gWCL1 Count	Number of H/L SILAC ratios from first SILAC run
Ratio H/M gWCL1 Normalized	Median normalized H/M SILAC ratio from first SILAC run
Ratio H/M gWCL1 Significance	Significance of log-transformed H/M SILAC ratios, two-tailed z-test from first SILAC run
Ratio H/M gWCL1 Variability [%]	Variance in log-transformed H/M SILAC ratios from first SILAC run
Ratio H/M gWCL1 Count	Number of H/M SILAC ratios from first SILAC run
Ratio M/L gWCL2 Normalized	Median normalized M/L SILAC ratio from second SILAC run
Ratio M/L gWCL2 Significance	Significance of log-transformed M/L SILAC ratios, two-tailed z-test from second SILAC run
Ratio M/L gWCL2 Variability [%]	Variance in log-transformed M/L SILAC ratios from second SILAC run
Ratio M/L gWCL2 Count	Number of M/L SILAC ratios from second SILAC run
Ratio H/L gWCL2 Normalized	Median normalized H/L SILAC ratio from second SILAC run
Ratio H/L gWCL2 Significance	Significance of log-transformed H/L SILAC ratios, two-tailed z-test from second SILAC run
Ratio H/L gWCL2 Variability [%]	Variance in log-transformed H/L SILAC ratios from second SILAC run
Ratio H/L gWCL2 Count	Number of H/L SILAC ratios from second SILAC run
Ratio H/M gWCL2 Normalized	Median normalized H/M SILAC ratio from second SILAC run
Ratio H/M gWCL2 Significance	Significance of log-transformed H/M SILAC ratios, two-tailed z-test from second SILAC run
Ratio H/M gWCL2 Variability [%]	Variance in log-transformed H/M SILAC ratios from second SILAC run
Ratio H/M gWCL2 Count	Number of H/M SILAC ratios from second SILAC run
Intensity	Total mass spec counts
Intensity L	Light peptide mass spec counts
Intensity M	Medium peptide mass spec counts
Intensity H	Heavy peptide mass spec counts
Intensity gWCL1	Total mass spec counts from first SILAC run
Intensity L gWCL1	Light peptide mass spec counts from first SILAC run
Intensity M gWCL1	Medium peptide mass spec counts from first SILAC run
Intensity H gWCL1	Heavy peptide mass spec counts from first SILAC run
Intensity gWCL2	Total mass spec counts from second SILAC run
Intensity L gWCL2	Light peptide mass spec counts from second SILAC run
Intensity M gWCL2	Medium peptide mass spec counts from second SILAC run
Intensity H gWCL2	Heavy peptide mass spec counts from second SILAC run
Reverse	"+" denotes proteins identified by peptides drived from their reverse sequences (negative controls)
Contaminant	"+" denotes proteins that are known contaminants

## Sheet: S3A - full protein data
id	Protein Names	Gene Names	Protein Descriptions	Uniprot	Uniprot Name	REFSEQ	Ratio M/L Normalized	Ratio M/L Significance	Ratio M/L Variability [%]	Ratio M/L Count	Ratio H/L Normalized	Ratio H/L Significance	Ratio H/L Variability [%]	Ratio H/L Count	Ratio H/M Normalized	Ratio H/M Significance	Ratio H/M Variability [%]	Ratio H/M Count	Ratio M/L gWCL1 Normalized	Ratio M/L gWCL1 Significance	Ratio M/L gWCL1 Variability [%]	Ratio M/L gWCL1 Count	Ratio H/L gWCL1 Normalized	Ratio H/L gWCL1 Significance	Ratio H/L gWCL1 Variability [%]	Ratio H/L gWCL1 Count	Ratio H/M gWCL1 Normalized	Ratio H/M gWCL1 Significance	Ratio H/M gWCL1 Variability [%]	Ratio H/M gWCL1 Count	Ratio M/L gWCL2 Normalized	Ratio M/L gWCL2 Significance	Ratio M/L gWCL2 Variability [%]	Ratio M/L gWCL2 Count	Ratio H/L gWCL2 Normalized	Ratio H/L gWCL2 Significance	Ratio H/L gWCL2 Variability [%]	Ratio H/L gWCL2 Count	Ratio H/M gWCL2 Normalized	Ratio H/M gWCL2 Significance	Ratio H/M gWCL2 Variability [%]	Ratio H/M gWCL2 Count	Intensity	Intensity L	Intensity M	Intensity H	Intensity gWCL1	Intensity L gWCL1	Intensity M gWCL1
0	Keratin, type I cytoskeletal 10;Cytokeratin-10;Keratin-10	KRT10;KPP	>IPI:CON_00009865.2|SWISS-PROT:P13645 Tax_Id=9606 Gene_Symbol=KRT10 Keratin, type I cytoskeletal 10;Keratin, type I cytoskeletal 10	P13645	K1C10_HUMAN	NP_000412	0.0725645	0	160.428	32	0.102525	4.93e-13	188.108	24	1.0237	0.141007	127.089	15	0.0675909	0	131.026	18	0.112355	5.8e-08	160.063	12	0.731105	0.0749587	100.082	10	0.0798301	8.11e-09	196.908	14	0.0964195	1.09e-06	216.319	12	1.5953	0.69408	183.051	5	17593348	16519321	180900	893178	9482404	8541157	71245.5
1	Keratin, type II cytoskeletal 5;Cytokeratin-5;Keratin-5;58 kDa cytokeratin;cDNA FLJ59922, highly similar to Keratin, type II cytoskeletal 5	KRT5	>IPI:CON_00009867.3|SWISS-PROT:P13647 Tax_Id=9606 Gene_Symbol=KRT5 Keratin, type II cytoskeletal 5;Keratin, type II cytoskeletal 5;cDNA FLJ54081, highly similar to Keratin, type II cytoskeletal 5	P13647;B4DL32;B4E1T1	K2C5_HUMAN;B4DL32_HUMAN	NP_000415	0.043931	0	42.7894	3	0.19354			1				0	0.0594185	0	42.7072	2	0.19354			1				0	0.035147			1				0				0	918280	901817	16462.1	0	206160	189697	16462.1
2	Keratin, type I cytoskeletal 9;Cytokeratin-9;Keratin-9	KRT9	>IPI:CON_00019359.3|SWISS-PROT:P35527 Tax_Id=9606 Gene_Symbol=KRT9 Keratin, type I cytoskeletal 9;Keratin, type I cytoskeletal 9	P35527	K1C9_HUMAN	NP_000217	0.107351	0	125.081	34	0.0550139	0	127.033	24	0.405201	0.00439655	150.063	12	0.064731	0	137.233	17	0.0639316	1.61e-12	117.548	10	0.367265	0.200128	246.461	4	0.14399	0	99.453	17	0.0516383	0	134.317	14	0.405201	0.00100775	91.2889	8	14948728	14222064	585981	140670	6829084	6720033	103106
3	Keratin, type II cytoskeletal 2 epidermal;Cytokeratin-2e	KRT2;KRT2A;KRT2E	>IPI:CON_00021304.1|SWISS-PROT:P35908 Tax_Id=9606 Gene_Symbol=KRT2 Keratin, type II cytoskeletal 2 epidermal;Keratin, type II cytoskeletal 2 epidermal	P35908	K22E_HUMAN	NP_000414	0.035147	0	114.052	23	0.064629	2.71e-14	161.216	22	0.99476	0.269659	244.335	12	0.030268	2.46e-14	123.718	9	0.029483	4.05e-13	143.247	9	0.826765	0.368887	413.714	4	0.0368545	0	111.972	14	0.082107	1.19e-06	150.628	13	0.99476	0.509498	102.271	8	10599675	10310561	203700	85453	5663711	5544181	108102
5	Keratin, type I cytoskeletal 16;Cytokeratin-16;Keratin-16	KRT16;KRT16A	>IPI:CON_00217963.3|SWISS-PROT:P08779 Tax_Id=9606 Gene_Symbol=KRT16 Keratin, type I cytoskeletal 16;>IPI:CON_IPI00217963.3|SWISS-PROT:P08779 Tax_Id=9606 Gene_Symbol=KRT16 Keratin, type I cytoskeletal 16;Keratin, type I cytoskeletal 16	P08779;Q16195	K1C16_HUMAN	NP_005548	0.080965			1	0.042457			1	0.095492			1	0.080965			1	0.042457			1	0.095492			1				0				0				0	86226	86226	0	0	86226	86226	0
6	Keratin, type II cytoskeletal 6A;Cytokeratin-6A;K6a keratin;Cytokeratin-6D;cDNA FLJ53910, highly similar to Keratin, type II cytoskeletal 6A	KRT6A;K6A;KRT6D	Keratin, type II cytoskeletal 6A;>IPI:CON_00300725.7|SWISS-PROT:P02538 Tax_Id=9606 Gene_Symbol=KRT6A Keratin, type II cytoskeletal 6A;58 kDa protein;cDNA FLJ53910, highly similar to Keratin, type II cytoskeletal 6A	P02538;A8K2I0;B4DRU6;B4DWU6;B4DRR0	K2C6A_HUMAN;B4DRR0_HUMAN	NP_005545	0.035147	3.09e-06	126.066	3	0.0539565	0	10.4026	2	2.2905	0	3.36774	2	0.009289			1	0.05013			1	2.2366			1	0.0637002	3.65e-06	84.0961	2	0.058075			1	2.3457			1	881685	881685	0	0	110930	110930	0
8	Keratin, type II cytoskeletal 73;Cytokeratin-73;Keratin-73;Type II keratin-36;Type II inner root sheath-specific keratin-K6irs3	Krt73;Kb36	>IPI:CON_00347110.2|TREMBL:Q6NXH9 Tax_Id=10090 Gene_Symbol=Krt73 Keratin 73	Q6NXH9	K2C73_MOUSE		0.0111979	6.28e-14	84.6806	2	0.0171054	0.000129	150.271	2				0	0.006153			1	0.005911			1				0	0.020379			1	0.0495			1				0	6176900	6122300	54652	0	3909600	3873100	36470
9	Keratin, type I cytoskeletal 14;Cytokeratin-14;Keratin-14	KRT14	>IPI:CON_00384444.5|SWISS-PROT:P02533 Tax_Id=9606 Gene_Symbol=KRT14 Keratin, type I cytoskeletal 14;Keratin, type I cytoskeletal 14	P02533	K1C14_HUMAN	NP_000517	0.095919	0.0121013	136.426	5	0.29153	0.00291778	107.739	5	0.62946	0.0989763	111.507	3	0.0881254	0.00297403	127.281	4	0.233817	0.00187471	107.736	4	0.24517	0.135983	133.348	2	0.91127			1	0.62481			1	0.68741			1	894317	531767	256390	106141	515007	363437	108830
10	Keratin, type I cytoskeletal 17;Cytokeratin-17;Keratin-17;39.1	KRT17;Krt17;Krt1-17	>IPI:CON_00450768.7|SWISS-PROT:Q04695 Tax_Id=9606 Gene_Symbol=KRT17 Keratin, type I cytoskeletal 17;>IPI:CON_IPI00450768.7|SWISS-PROT:Q04695 Tax_Id=9606 Gene_Symbol=KRT17 Keratin, type I cytoskeletal 17;Keratin, type I cytoskeletal 17;>IPI:CON_00230365.5|S	Q04695;Q14666;Q9QWL7	K1C17_HUMAN;K1C17_MOUSE	NP_000413	0.295649	0.0730744	137.952	4	0.39322	0.0259917	123.439	4	0.62946	0.0989763	111.507	3	0.095919	0.0466588	140.821	3	0.29153	0.0278654	131.949	3	0.24517	0.135983	133.348	2	0.91127			1	0.62481			1	0.68741			1	785967	423417	256390	106141	406657	255087	108830
23	Beta-actin;Actin, cytoplasmic 1;Actin, cytoplasmic 1, N-terminally processed	ACTB;ACTG1	Beta actin variant (Fragment);Actin, cytoplasmic 1;>IPI:CON_00698900.1|SWISS-PROT:P60712 (Bos taurus) Actin, cytoplasmic 1;cDNA FLJ52842, highly similar to Actin, cytoplasmic 1	A1E282;Q53GK6;P60709;B4DW52;B7ZAP6;Q1KLZ0;Q53G76;Q53G99;Q562L5;Q562L6;Q562L9;Q562M3;Q562M5;Q562N0;Q562N2;Q562N8;Q562P0;Q562R8;Q562S0;Q562U1;Q562U2;Q562V5;Q562X7;Q562X9;Q562Y6;Q562Y8;Q562Z4;Q562Z6;Q562Z7;Q6PJ43;Q8WVW5;P60712;A4UCT3;A5GZ75;B3KWQ3;B4DVQ0;B4E335;Q96DE1;Q96FU6;Q9UE89;Q9UMN3	A1E282_HUMAN;ACTB_HUMAN;A4UCT3_HUMAN	NP_001092	1.0337	0.565881	18.7533	105	1.1285	1.61e-09	17.0875	105	1.1083	0.187676	35.0883	105	1.04214	0.849161	18.383	60	1.12945	2.17e-06	16.9213	60	1.1109	0.529695	41.1054	60	1.0201	0.522732	19.4158	45	1.1285	0.000207	17.4909	45	1.1019	0.106928	25.2982	45	443000000	174000000	135000000	134000000	362000000	142000000	110000000
49	Keratin, type II cytoskeletal 8;Cytokeratin-8;Keratin-8	KRT8;CYK8	Keratin, type II cytoskeletal 8;>IPI:CON_IPI00554648.3|SWISS-PROT:P05787 Tax_Id=9606 Gene_Symbol=KRT8 Keratin, type II cytoskeletal 8;25 kDa protein;22 kDa protein;20 kDa protein	P05787;A8K4H3;Q7L4M3;Q969I0	K2C8_HUMAN	NP_002264	0.81268	0.00949101	30.5915	9	0.98832	0.113164	105.047	9	1.1985	0.0913902	21.572	9	0.81268	0.0630405	19.6155	3	0.99763	0.433974	162.425	3	1.2441	0.000285	13.1091	3	0.880755	0.0491506	36.2935	6	0.956678	0.16749	82.5514	6	0.943203	0.610979	21.55	6	4.01116e+06	2.08471e+06	1099819	826622	155287	68502.6	47729
2691	Olfactory receptor family 5 subfamily U member 1;Olfactory receptor, family 5, subfamily U, member 1	OR5U1;DAAP-191E6.3-001;DADB-246O10.5-001;DAMA-334F21.2-001;DASS-352F1.4-001	Olfactory receptor, family 5, subfamily U, member 1	A2BEC2	A2BEC2_HUMAN		22.542			1				0	0.0040848			1	22.542			1				0	0.0040848			1				0				0				0	165880	0	162210	3673.6	165880	0	162210
184	DNA polymerase subunit gamma-1;Mitochondrial DNA polymerase catalytic subunit;PolG-alpha	POLG;MDP1;POLG1;POLGA	DNA polymerase subunit gamma-1	P54098;A8K5G6;Q2V8X9;Q2V8Y0;Q6JLA7;Q6LCA9	DPOG1_HUMAN	NP_001119603;NP_002684	11.6915	0	71.2303	28	5.1565	1.09e-07	118.905	27	0.552648	0	19.6292	28	12.7595	0	72.8138	14	5.19411	0.000428	127.246	14	0.575524	0	16.752	14	11.2825	0	71.6951	14	4.4812	9.97e-05	114.389	13	0.546017	0	22.2247	14	23951450	1.83994e+06	16592787	5518852	12470180	1.01842e+06	8523910
1624	Heme oxygenase 1;Heme oxygenase (Decycling) 1	HMOX1;HO;HO1;CTA-286B10.6-002	Heme oxygenase 1;Heme oxygenase (Decycling) 1	P09601;B2R7U4;Q6FH11;Q96DI8;B1AHA8	HMOX1_HUMAN;B1AHA8_HUMAN	NP_002124	2.5029	0	5.86051	2	2.07402	0	3.04773	2	0.930009	0.000232	2.78716	2				0				0				0	2.5029	0	5.86051	2	2.07402	0	3.04773	2	0.930009	0.000232	2.78716	2	1089870	198626	512900	378350	0	0	0
801	Ras-related protein Rap-1A;GTP-binding protein smg-p21A;Ras-related protein Krev-1;C21KG;G-22K;RAP1A, member of RAS oncogene family	RAP1A;KREV1	Ras-related protein Rap-1A;RAP1A, member of RAS oncogene family	P62834;A8KAH9;Q5U0C3	RAP1A_HUMAN;Q5U0C3_HUMAN	NP_001010935;NP_002875	1.15975	2.15e-08	8.59696	10	1.09752	0.544877	47.2873	10	1.02022	0.375728	60.1482	10	1.1359	8.09e-06	7.81568	7	1.1285	0.162532	11.6549	7	0.99995	0.960238	6.08336	7	1.2826	0.00057	10.0427	3	0.81496	0.355085	83.4106	3	1.0469	0.394051	113.588	3	17493219	6483888	6464695	4544511	13815589	5093728	5053395
104	Phosphoserine aminotransferase;Phosphohydroxythreonine aminotransferase	PSAT1;PSA	Phosphoserine aminotransferase;45 kDa protein;Isoform 1 of Phosphoserine aminotransferase;Isoform 2 of Phosphoserine aminotransferase	B4DHQ3;Q9Y617-1;Q9Y617;Q9Y617-2;A9LS35;Q5T7G5	B4DHQ3_HUMAN;SERC_HUMAN	NP_478059;NP_066977	1.6458	0	11.2445	13	2.1865	0	9.6684	13	1.3562	0	10.5544	13	1.74867	0	12.9569	6	2.18495	0	10.0415	6	1.39392	0	9.68413	6	1.5782	0	9.33223	7	2.3217	0	10.1438	7	1.3447	1.37e-10	10.8805	7	8207293	2.16768e+06	2.91493e+06	3124711	7175540	1886748	2543784
795	Phosphoserine phosphatase;O-phosphoserine phosphohydrolase;L-3-phosphoserine phosphatase	PSPH	Phosphoserine phosphatase;Putative uncharacterized protein PSPH	P78330;Q53EY1;C9JBI3	SERB_HUMAN	NP_004568	1.50646	0	6.98157	2	1.81505	7.3e-09	14.5756	2	1.36097	0	3.57421	2	1.50646	0	6.98157	2	1.81505	7.3e-09	14.5756	2	1.36097	0	3.57421	2				0				0				0	2503290	819768	831460	852060	2503290	819768	831460
2518	Asparagine synthetase [glutamine-hydrolyzing];Glutamine-dependent asparagine synthetase;Cell cycle control protein TS11;cDNA FLJ51387, highly similar to Asparagine synthetase (glutamine-hydrolyzing) (EC 6.3.5.4)	ASNS;TS11	Asparagine synthetase [glutamine-hydrolyzing];cDNA FLJ51387, highly similar to Asparagine synthetase;55 kDa protein;Putative uncharacterized protein ASNS;Putative uncharacterized protein ASNS;Putative uncharacterized protein ASNS;Putative uncharacterized p	P08243;A4D1I8;B4DXZ1;B4DY32;B7ZAA9;C9JW77;C9J057;C9JT45;C9JM09	ASNS_HUMAN;B4DY32_HUMAN	NP_001664;NP_597680;NP_899199	1.44584	0	11.1257	8	1.80504	1.03e-10	21.8555	8	1.1798	0.118504	21.6732	8	1.389	9.75e-09	13.5308	5	1.8117	0	6.84924	5	1.2515	0.085748	20.4839	5	1.505	6.22e-15	8.05211	3	1.4214	0.0610635	32.7785	3	1.0362	0.712651	26.6402	3	5594145	1526521	2390148	1.67745e+06	3904290	1003540	1711930
896	Histone H1x	H1FX	Histone H1x	Q92522	H1X_HUMAN	NP_006017	1.44213	0	5.15641	4	1.67839	0	9.74695	4	1.09335	0.00429668	5.66253	4	1.46867	0	5.7759	2	1.79205	0	8.71076	2	1.07514	0.274275	9.37179	2	1.41623	0	5.76021	2	1.58447	0	7.58747	2	1.09335	8.25e-08	2.35401	2	869684	245067	354403	270218	88004	25443.1	37543
2007	Ras GTPase-activating-like protein IQGAP2;cDNA FLJ52376, highly similar to Ras GTPase-activating-like protein IQGAP2	IQGAP2	Isoform 1 of Ras GTPase-activating-like protein IQGAP2;Isoform 2 of Ras GTPase-activating-like protein IQGAP2;cDNA FLJ50398, highly similar to Ras GTPase-activating-like protein IQGAP2	Q13576-1;Q13576;A8K4V1;B7Z7U6;B7Z7X2;Q59HA3;Q13576-2;B7Z881;B7Z8A4	IQGA2_HUMAN;B7Z881_HUMAN	NP_006624	1.4288	0	0.518836	3	1.0726	0.147745	20.1997	3	0.85475	0.27579	30.9898	3	1.42389	0	0.486669	2	1.05404	0.00256945	2.46862	2	0.71209	0.0629584	25.8242	2	1.4335			1	1.4936			1	1.0987			1	1051430	339210	461860	250357	683640	235930	310800
1568	Cullin-4B;cDNA FLJ41694 fis, clone HCHON2001217, highly similar to Cullin-4B;Cullin 4B, isoform CRA_e;Putative uncharacterized protein CUL4B	CUL4B;KIAA0695	Isoform 2 of Cullin-4B;cDNA FLJ41694 fis, clone HCHON2001217, highly similar to Cullin-4B;Isoform 1 of Cullin-4B;Putative uncharacterized protein CUL4B	Q13620-2;Q13620;B1APK5;B3KVX4;Q13620-1;B7Z5K8;A6NE76	CUL4B_HUMAN;B3KVX4_HUMAN;A6NE76_HUMAN	NP_003579;NP_001073341	1.39707	0.314115	53.8656	4	1.15499	0.277377	23.5161	4	0.826315	0.178694	38.7126	4	2.335			1	1.4865			1	0.6794			1	1.2244	0.767585	46.1898	3	1.1165	0.72323	18.6592	3	1.005	0.414091	46.2791	3	1803130	499040	805780	498307	527100	113790	295380
925	Eukaryotic translation initiation factor 5;cDNA FLJ61101, highly similar to Eukaryotic translation initiation factor 5	EIF5	Eukaryotic translation initiation factor 5;cDNA FLJ61101, highly similar to Eukaryotic translation initiation factor 5	P55010;Q05DF3;Q32Q19;Q53XB3;Q6IBU0;B4DEN3	IF5_HUMAN;B4DEN3_HUMAN	NP_001960;NP_892116	1.3465	0.0254268	21.2947	3	1.4894	0.00645477	21.1129	3	1.0891	0.00502678	6.97127	3	1.3465			1	1.652			1	1.0631			1	1.30134	0.214156	29.9861	2	1.28021	0.102651	21.4041	2	1.14886	0.00938281	7.55457	2	1204838	416151	444349	344338	64448	20181	24399
847	CDGSH iron sulfur domain-containing protein 1;MitoNEET	CISD1;C10orf70;ZCD1;MDS029	CDGSH iron sulfur domain-containing protein 1	Q9NZ45	CISD1_HUMAN	NP_060934	1.4299	9.48e-07	12.041	3	1.485	5.69e-13	10.4218	3	1.115	5.66e-05	4.59438	3	1.4299	9.48e-07	12.041	3	1.485	5.69e-13	10.4218	3	1.115	5.66e-05	4.59438	3				0				0				0	654470	215871	250207	188385	654470	215871	250207
478	D-3-phosphoglycerate dehydrogenase;Phosphoglycerate dehydrogenase	PHGDH;PGDH3;RP4-683H9.1-002	D-3-phosphoglycerate dehydrogenase;Phosphoglycerate dehydrogenase	O43175;B3KSC3;Q5SZU1;Q8N5M8;Q96RV5;Q96RV6;Q96RV7;Q96RV8;Q96RV9;Q9UMY2;Q9UMY3	SERA_HUMAN;Q5SZU1_HUMAN	NP_006614	1.3308	0	9.00934	11	1.4717	0	13.0159	11	1.2019	7.88e-06	15.0746	11	1.3475	0	8.93584	7	1.3885	0	10.0846	7	1.117	0.000122	10.2952	7	1.30877	1.38e-07	10.2567	4	1.64973	3.83e-08	16.9603	4	1.26746	0.00178311	19.0056	4	6658116	2.16063e+06	2305968	2.19151e+06	1367826	510924	428178
2138	cDNA FLJ77177, highly similar to Homo sapiens arginine-rich, mutated in early stage tumors (ARMET), mRNA;Protein ARMET;Mesencephalic astrocyte-derived neurotrophic factor;Arginine-rich protein	ARMET;ARP	mesencephalic astrocyte-derived neurotrophic factor;Mesencephalic astrocyte-derived neurotrophic factor;Putative uncharacterized protein MANF	A8K878;P55145;C9J3P1	A8K878_HUMAN;ARMET_HUMAN	NP_006001	1.2721	0.00114945	15.4096	5	0.97326	0.146192	6.1956	5	0.81798	2.47e-06	8.44343	5	1.2721	0.00114945	15.4096	5	0.97326	0.146192	6.1956	5	0.81798	2.47e-06	8.44343	5				0				0				0	7272940	2671400	3028790	1572870	7272940	2671400	3028790
587	Alpha-actinin-1;Alpha-actinin cytoskeletal isoform;Non-muscle alpha-actinin-1;F-actin cross-linking protein;Actinin alpha 1 isoform 3;ACTN1 protein;cDNA FLJ40884 fis, clone UTERU2000607, highly similar to Alpha-actinin-1	ACTN1;hCG_22243	Alpha-actinin-1;Actinin alpha 1 isoform 3;actinin, alpha 1 isoform a;actinin, alpha 1 isoform c	P12814;B7Z2W3;Q5ZEZ4;B7TY16;A1L0V1;B4DHH3;Q1HE25;B3KUX9;B3V8S3;B4DFY0;B4DRP5;B7Z565;Q86TX4	ACTN1_HUMAN;B7TY16_HUMAN;A1L0V1_HUMAN;B3KUX9_HUMAN	NP_001093;NP_001123476;NP_001123477	1.1874	0.00104768	29.0997	31	1.2334	1.99e-08	20.1357	31	1.1223	0.735715	27.8705	31	1.19023	0.0495833	41.0342	12	1.26678	0.000729	18.7488	12	1.0781	0.645	31.6536	12	1.1874	0.00176389	18.4784	19	1.2334	1.08e-05	21.3662	19	1.1518	0.352433	25.3859	19	32555140	11594520	12125922	8834773	10542910	3777770	3975981
299	Tyrosyl-tRNA synthetase, cytoplasmic;Tyrosyl--tRNA ligase	YARS	Tyrosyl-tRNA synthetase, cytoplasmic	P54577	SYYC_HUMAN	NP_003671	1.27644	4e-15	10.8713	10	1.67404	8.88e-16	19.188	10	1.18257	0.00108589	18.0784	10	1.27644	2e-10	9.30196	6	1.7643	6.14e-08	23.6506	6	1.30577	2.36e-05	14.0154	6	1.3123	1.65e-06	13.0418	4	1.56454	0	10.4238	4	1.05163	0.352425	22.3851	4	14749500	4273195	5315980	5160527	11676800	3286290	4370800
1818	Acylphosphatase-1;Acylphosphate phosphohydrolase 1;Acylphosphatase, organ-common type isozyme;Acylphosphatase, erythrocyte isozyme;Putative uncharacterized protein ACYP1	ACYP1;ACYPE	Acylphosphatase-1;acylphosphatase 1 isoform b	P07311;B2R590;A6NDV8	ACYP1_HUMAN;A6NDV8_HUMAN	NP_001098;NP_982355	1.30435	0	6.22939	6	1.1067	0.210867	12.6872	6	0.852109	0.00257084	12.1823	6	1.2304			1	0.92126			1	0.76439			1	1.3651	0	6.32274	5	1.1068	0.0715391	11.685	5	0.85328	0.0183773	11.9673	5	2073960	757745	852102	464125	317150	110310	132770
2392	Melanoma inhibitory activity protein 3;Transport and Golgi organization protein 1;C219-reactive peptide;D320	MIA3;KIAA0268;UNQ6077/PRO20088	Isoform 1 of Melanoma inhibitory activity protein 3;Isoform 2 of Melanoma inhibitory activity protein 3;Putative uncharacterized protein MIA3	Q5JRA6-1;Q5JRA6;Q5JRA6-2;C9JFR0	MIA3_HUMAN	NP_940953	1.35347	0	2.5807	2	1.07101	0.266395	8.72923	2	0.852214	0.000709	6.67932	2	1.329			1	1.1392			1	0.89343			1	1.3784			1	1.0069			1	0.8129			1	1430030	446090	662580	321350	705190	209330	331770
1424	NudC domain-containing protein 2	NUDCD2	NudC domain-containing protein 2	Q8WVJ2;B2R4V0	NUDC2_HUMAN	NP_660309	1.29618	0.00300043	15.9254	4	1.63589	1.8e-08	15.0085	4	1.04595	0.956758	30.6839	4	1.29618	0.00300043	15.9254	4	1.63589	1.8e-08	15.0085	4	1.04595	0.956758	30.6839	4				0				0				0	986040	227637	273598	484803	986040	227637	273598
1692	Transcription elongation factor A protein 1;Transcription elongation factor S-II protein 1;Transcription elongation factor TFIIS.o	TCEA1;GTF2S;TFIIS	Isoform 1 of Transcription elongation factor A protein 1;34 kDa protein;hypothetical protein XP_002347041;Isoform 2 of Transcription elongation factor A protein 1	P23193-1;P23193;P23193-2;B7Z4W0	TCEA1_HUMAN	NP_006747;XP_002347041;NP_958845	1.27863	2.98e-10	5.51774	2	0.494616	0	10.5963	2	0.606109	0.0655386	38.4504	2				0				0				0	1.27863	2.98e-10	5.51774	2	0.494616	0	10.5963	2	0.606109	0.0655386	38.4504	2	81102	34013.5	43477	3611.3	0	0	0
2722	Ubiquitin thioesterase OTUB1;Otubain-1;OTU domain-containing ubiquitin aldehyde-binding protein 1;Ubiquitin-specific-processing protease OTUB1;Deubiquitinating enzyme OTUB1;cDNA FLJ56307, highly similar to Ubiquitin thioesterase protein OTUB1 (EC 3.4.-.-)	OTUB1;OTB1;OTU1;HSPC263;DKFZp564E242	Isoform 1 of Ubiquitin thioesterase OTUB1;cDNA FLJ56307, highly similar to Ubiquitin thioesterase protein OTUB1	Q96FW1-1;Q96FW1;B4DPD5;Q659F9	OTUB1_HUMAN;B4DPD5_HUMAN	NP_060140	1.296	2.09e-07	15.8277	7	1.3136	1.79e-07	11.0268	7	0.95137	0.464513	9.6176	7	1.1647			1	1.3136			1	1.0372			1	1.34579	1.15e-07	15.5665	6	1.25782	1.48e-05	11.7813	6	0.946533	0.36743	10.0848	6	7902437	2363072	3323365	2215897	130090	48546	48649
695	Nucleolar protein 10	NOL10	Isoform 1 of Nucleolar protein 10;Isoform 2 of Nucleolar protein 10;Isoform 3 of Nucleolar protein 10	Q9BSC4-1;Q9BSC4;B4DLV0;B4DS83;Q9BSC4-2;Q9BSC4-3;C9JG17;C9JI51	NOL10_HUMAN	NP_079170	1.2724	0.186852	22.604	5	1.0825	0.42792	15.4837	5	0.98096	0.604034	14.4937	5	1.32602	8.13e-12	5.83748	2	1.08468	0.0479844	5.81332	2	0.974322	0.479104	5.19805	2	1.066	0.813964	25.2203	3	1.0825	0.760967	21.2363	3	0.98096	0.739395	20.141	3	5629630	2249100	2095070	1285400	2575900	960590	1042880
425	Protein disulfide-isomerase A4;Protein ERp-72	PDIA4;ERP70;ERP72	Protein disulfide-isomerase A4	P13667;A8K4K6;Q549T6	PDIA4_HUMAN	NP_004902	1.31867	6.5e-13	5.44135	2	0.992386	0.858642	6.06891	2	0.773768	9.75e-05	9.30813	2	1.3704			1	1.0359			1	0.72448			1	1.2689			1	0.9507			1	0.82641			1	1058510	452700	360190	245615	708670	320620	227820
2655	cDNA FLJ56906, highly similar to RNA-binding protein 16;Putative RNA-binding protein 16;RNA-binding motif protein 16	RBM16;KIAA1116	cDNA FLJ56906, highly similar to RNA-binding protein 16;Putative RNA-binding protein 16	B7Z3A4;B7Z876;B7Z888;Q9UPN6;Q05BU5;Q6NSK3;Q8NDE9;Q9H8B2	B7Z3A4_HUMAN;RBM16_HUMAN	NP_055707	1.3106	0	5.11152	3	1.0694	0.0434851	4.66661	3	0.96191	0.113769	8.72957	3	1.384			1	1.0694			1	0.97986			1	1.27974	0	3.37018	2	1.04922	0.289393	6.41366	2	0.896383	0.121039	9.9777	2	1981690	663350	760400	557940	707520	244110	203230
2185	TRM1-like protein	TRM1L;C1orf25;MSTP070	Isoform 1 of TRM1-like protein;Isoform 2 of TRM1-like protein	Q7Z2T5-1;Q7Z2T5;B2R713;B4DXX1;Q7Z2T5-2	TRM1L_HUMAN	NP_112196	1.27445	0.000596	14.6245	4	1.10858	0.0974896	15.0757	4	0.918986	0.0959349	10.594	4	1.277	0.0137099	17.8905	3	1.2198	0.0495323	14.9283	3	1.002	0.346002	10.0647	3	1.2719			1	0.99187			1	0.82822			1	6096270	2269570	2440020	1386710	3973270	1436460	1547590
2613	LYR motif-containing protein 5	LYRM5	LYR motif containing 5	Q6IPR1	LYRM5_HUMAN	NP_001001660	1.30879	0	3.75448	2	1.24125	0	0.00569673	2	0.954589	0	0.250372	2	1.30879	0	3.75448	2	1.24125	0	0.00569673	2	0.954589	0	0.250372	2				0				0				0	138007	52112	55461	30436	138007	52112	55461
557	Heterogeneous nuclear ribonucleoprotein U-like protein 1;Adenovirus early region 1B-associated protein 5;E1B-55 kDa-associated protein 5	HNRNPUL1;E1BAP5;HNRPUL1	Isoform 1 of Heterogeneous nuclear ribonucleoprotein U-like protein 1;Isoform 2 of Heterogeneous nuclear ribonucleoprotein U-like protein 1;Isoform 4 of Heterogeneous nuclear ribonucleoprotein U-like protein 1;Isoform 3 of Heterogeneous nuclear ribonucleop	Q9BUJ2-1;Q9BUJ2;A8K3W4;A8K5K0;A8K6U7;B3KMW7;B7Z4B8;Q9BUJ2-2;Q9BUJ2-4;B3KM60;Q9BUJ2-3	HNRL1_HUMAN	NP_008971;NP_653333	1.2901	0.012664	14.2064	5	1.2166	0.0575861	79.7625	5	1.1633	0.102966	51.247	5	1.14723	0.284716	18.1573	2	2.79434	0.220908	118.717	2	1.74584	0.203691	61.997	2	1.2901	0.0496315	15.2125	3	1.2166	0.202146	60.2702	3	1.1633	0.408045	52.625	3	14100000	5.53617e+06	4.01772e+06	4.55265e+06	6.30138e+06	2.51304e+06	1.73629e+06
1116	cDNA FLJ61339, highly similar to Alanyl-tRNA synthetase (EC 6.1.1.7);Alanyl-tRNA synthetase, cytoplasmic;Alanine--tRNA ligase;Renal carcinoma antigen NY-REN-42	AARS	cDNA FLJ61339, highly similar to Alanyl-tRNA synthetase;Alanyl-tRNA synthetase, cytoplasmic	B4DR45;P49588	B4DR45_HUMAN;SYAC_HUMAN	NP_001596	1.26839	9.29e-10	17.3892	22	1.41649	0	13.9346	22	1.1029	0.215053	18.388	22	1.3483	0	11.2967	11	1.3478	0	11.5753	11	1.0899	0.167522	17.191	11	1.1431	0.0101476	19.5587	11	1.4207	1.63e-09	16.3699	11	1.1134	0.671501	20.0734	11	21779500	7004885	8188921	6585677	10562500	3449922	3905782
1355	Protein DPCD;Novel protein	DPCD;RP11-529I10.4;RP11-529I10.4-002	Protein DPCD;Novel protein	Q9BVM2;Q5JQQ4	DPCD_HUMAN;Q5JQQ4_HUMAN	NP_056263	1.22545	1.54e-06	5.98188	2	1.2004	0.0836905	14.9343	2	1.02769	0.181376	2.88964	2	1.2784			1	1.3341			1	1.0489			1	1.1747			1	1.0801			1	1.0069			1	1079400	382224	421187	275984	870470	301140	345310
58	Neuroguidin;EIF4E-binding protein	NGDN;C14orf120	Isoform 1 of Neuroguidin;Isoform 2 of Neuroguidin	Q8NEJ9-1;Q8NEJ9;Q8NEJ9-2	NGDN_HUMAN	NP_001036100;NP_056329	1.21933	0	1.55414	2	1.10929	1.31e-07	2.77907	2	1.03474	0.71057	13.0161	2	1.206			1	1.1313			1	1.1345			1	1.2328			1	1.0877			1	0.94376			1	4068350	1509442	1542023	1016942	3952800	1465600	1497300
2024	14 kDa phosphohistidine phosphatase;Phosphohistidine phosphatase 1;Protein janus-A homolog;HSPC141	PHPT1;PHP14;CGI-202;HSPC141;RP11-216L13.10-003	14 kDa phosphohistidine phosphatase;HSPC141;phosphohistidine phosphatase 1 isoform 2	Q9NRX4;B1AMX1;Q6FIE5;Q9P019;B1AMX0	PHP14_HUMAN;Q9P019_HUMAN;B1AMX0_HUMAN	NP_054891;NP_001129333	1.3239	3.55e-15	8.58446	5	1.2671	3.14e-13	7.74904	5	0.9974	0.954497	17.986	5	1.47846	0	1.06176	2	1.2674	0	0.0334752	2	0.951923	0.291066	6.59978	2	1.2767	0	3.86396	3	1.2591	2.35e-05	10.7721	3	1.1393	0.770255	24.0179	3	25798330	7653118	10289704	7855455	4200900	1413720	1749630
1822	Guanine nucleotide-binding protein G(I)/G(S)/G(O) subunit gamma-12	GNG12	Guanine nucleotide-binding protein G(I)/G(S)/G(O) subunit gamma-12	Q9UBI6;Q53GD1;Q69YP5	GBG12_HUMAN	NP_061329	1.31114	2.25e-05	12.0129	4	1.36315	0.000106	15.2064	4	1.0747	0.0332652	6.30424	4	1.4271	0.000415	13.6097	3	1.5286	0.000697	16.7555	3	1.1288	0.00693639	5.67586	3	1.2046			1	1.2156			1	1.003			1	6383040	2114652	2547034	1721474	3361440	1062752	1376134
634	cDNA FLJ55274, highly similar to Four and a half LIM domains protein 1;cDNA FLJ55259, highly similar to Four and a half LIM domains protein 1;cDNA FLJ55242, highly similar to Four and a half LIM domains protein 1;Four and a half LIM domains 1, isoform CRA_c;Four and a half LIM domains protein 1;Skeletal muscle LIM-protein 1;cDNA FLJ53644, highly similar to Four and a half LIM domains protein 1;Fo…	FHL1;hCG_33097;SLIM1;RP11-535K18.1-007;RP11-535K18.1-008;RP11-535K18.1-012;RP11-535K18.1-006	cDNA FLJ55274, highly similar to Four and a half LIM domains protein 1;four and a half LIM domains 1 isoform 3;four and a half LIM domains 1 isoform 5;Isoform 1 of Four and a half LIM domains protein 1;cDNA FLJ53647, highly similar to Four and a half LIM d	B7Z9A1;B7Z793;B7Z5T4;Q53FI7;Q13642-1;Q13642;B7Z6U8;Q6IB30;B7Z5T3;B7Z5V0;Q13642-2;Q5JXI8;B7Z4B7;B3KRI9;Q5JXI3;Q5JXH7;Q5JXH8	B7Z9A1_HUMAN;B7Z793_HUMAN;B7Z5T4_HUMAN;FHL1_HUMAN;B7Z5T3_HUMAN;Q5JXI8_HUMAN;B7Z4B7_HUMAN;B3KRI9_HUMAN;Q5JXI3_HUMAN;Q5JXH7_HUMAN;Q5JXH8_HUMAN	NP_001153173;NP_001153171;NP_001153172;NP_001153176;NP_001440;NP_001153174	1.236	4.18e-12	6.21123	5	1.2348	0.0271554	20.2707	5	1.0871	0.609364	29.4022	5	1.236	2.71e-08	6.56213	3	1.2851	0.000192	14.6	3	1.0871	0.393727	10.1287	3	1.17986	0.000401	6.60802	2	1.02956	0.790674	15.5222	2	0.78444	0.466672	47.1696	2	3952469	1107152	1732326	1.11295e+06	3903715	1095402	1708479
2489	Transgelin-2;SM22-alpha homolog	TAGLN2;KIAA0120;CDABP0035	24 kDa protein;Transgelin-2;21 kDa protein	P37802	TAGL2_HUMAN	NP_003555	1.2351	1.44e-09	22.2205	46	1.1042	0.00194145	16.6882	44	0.89384	0.000199	26.6687	45	1.2188	0	9.36735	27	1.1035	0.0215263	15.9906	25	0.886966	7.55e-05	16.8654	26	1.2452	0.0144604	33.244	19	1.1049	0.0422705	17.9923	19	0.92519	0.041083	36.5186	19	139000000	49000000	53600000	36500000	91000000	32600000	34600000
2205	Splicing factor, arginine/serine-rich 12;Serine-arginine-rich-splicing regulatory protein 86;Splicing regulatory protein 508	SFRS12;SRRP86	Isoform 2 of Splicing factor, arginine/serine-rich 12	Q8WXA9-2;Q8WXA9	SFR12_HUMAN	NP_001070667	1.27391	0.000251	12.7469	4	1.23938	0.00583431	14.3787	4	1.02083	0.661635	14.2899	4	1.2212			1	1.0109			1	0.90156			1	1.3289	0.00585945	15.3699	3	1.2839	2.27e-07	8.72243	3	1.1237	0.331616	13.6008	3	2920190	1041080	1209630	669488	997260	339760	476790
613	Replication protein A 32 kDa subunit;RP-A p34;Replication factor A protein 2;Replication protein A2, 32kDa;cDNA FLJ51490, highly similar to Replication protein A 32 kDa subunit	RPA2;REPA2;RPA32;RPA34;RP4-547C9.3-003;RP4-547C9.3-005	Isoform 3 of Replication protein A 32 kDa subunit;Isoform 2 of Replication protein A 32 kDa subunit;Isoform 1 of Replication protein A 32 kDa subunit;Replication protein A2, 32kDa;cDNA FLJ51490, highly similar to Replication protein A 32 kDa subunit	P15927-3;P15927;P15927-2;B2R7E8;P15927-1;B4DQD9;B4DUL2;Q5TEJ7;B4DL94;Q5TEJ0	RFA2_HUMAN;Q5TEJ7_HUMAN;B4DL94_HUMAN	NP_002937	1.23541	0.42362	37.3644	2	0.966613	0.690289	12.052	2	0.246407	0.243009	169.678	2				0				0				0	1.23541	0.42362	37.3644	2	0.966613	0.690289	12.052	2	0.246407	0.243009	169.678	2	2256160	810890	918590	526710	0	0	0
254	Bcl-2-associated transcription factor 1	BCLAF1;BTF;KIAA0164	Isoform 1 of Bcl-2-associated transcription factor 1;Isoform 2 of Bcl-2-associated transcription factor 1;Isoform 3 of Bcl-2-associated transcription factor 1;similar to BCL2-associated transcription factor 1 isoform 2;similar to BCL2-associated transcript	Q9NYF8-1;Q9NYF8;A2RU75;Q6DCA8;Q9NYF8-2;Q9NYF8-3;Q9NYF8-4;B0AZU3	BCLF1_HUMAN	NP_055554;NP_001070908;XP_001732863;XP_001732939;NP_001070909	1.2135	0	3.05437	3	1.1713	2.05e-08	5.75523	3	1.0785	0.400961	8.62354	3	1.1764			1	1.1713			1	0.94536			1	1.23186	0	2.12378	2	1.22194	0.00012	7.36899	2	1.09507	2.59e-09	2.15661	2	18955900	6718400	7279000	4958600	7163900	2509200	2793000
769	Histone H2A.Z;Histone H2A.V;H2A.F/Z;cDNA FLJ13911 fis, clone Y79AA1000214, highly similar to Histone H2AV;H2A histone family, member V, isoform CRA_d;Putative uncharacterized protein H2AFV;H2A histone family, member V, isoform CRA_b	H2AFZ;H2AZ;H2AFV;H2AV	18 kDa protein;Histone H2A.Z;Histone H2A.V;13 kDa protein;Putative uncharacterized protein H2AFV;H2A histone family, member V isoform 2;H2A histone family, member V isoform 3;H2A histone family, member V isoform 5;Putative uncharacterized protein H2AFV	P0C0S5;Q71UI9;C9J0D1;A6NN01;A6NKY0;A6NFA8;C9J386	H2AZ_HUMAN;H2AV_HUMAN;A6NN01_HUMAN;A6NKY0_HUMAN;A6NFA8_HUMAN	NP_002097;NP_036544;NP_619541;NP_958844;NP_958925	1.1557	0.00523441	24.2481	35	1.0964	0.573098	24.6095	35	0.97588	0.0566875	15.1372	35	1.1284	0.0110595	20.5469	19	1.0459	0.767853	30.4786	19	0.9195	0.00738138	15.7279	19	1.18503	0.132211	28.7287	16	1.1294	0.0338817	14.2892	16	1.037	0.796419	12.6069	16	70500000	26700000	25800000	18000000	53700000	20400000	19800000
1565	ATP-dependent DNA helicase Q1;DNA-dependent ATPase Q1;Putative uncharacterized protein RECQL	RECQL;RECQL1	ATP-dependent DNA helicase Q1;Putative uncharacterized protein RECQL (Fragment)	P46063;A8MUG3	RECQ1_HUMAN;A8MUG3_HUMAN	NP_002898;NP_116559	1.222	0.109443	20.4278	3	1.2926	0.303578	28.6368	3	0.84473	0.0386877	12.0327	3	1.222	0.109443	20.4278	3	1.2926	0.303578	28.6368	3	0.84473	0.0386877	12.0327	3				0				0				0	961920	340764	435230	185928	961920	340764	435230
2589	BET1 homolog;Golgi vesicular membrane-trafficking protein p18;Putative uncharacterized protein DKFZp781C0425;BET1 protein;BET1 homolog (S. cerevisiae), isoform CRA_c	BET1;DKFZp781C0425;hCG_19198	Putative uncharacterized protein BET1;BET1 homolog;Putative uncharacterized protein DKFZp781C0425;Putative uncharacterized protein BET1;BET1 homolog (S. cerevisiae), isoform CRA_c	C9JZC1;O15155;Q53XK0;Q68DU7;C9JTT8;Q96EA0	BET1_HUMAN;Q68DU7_HUMAN;Q96EA0_HUMAN	NP_005859	1.23339	0.00181621	16.2146	4	1.53184	0.00923184	32.0949	4	1.10548	0.106247	17.2561	4	1.23339	0.0105981	11.6078	2	1.41636	0.209921	39.2632	2	1.08328	0.38643	13.0618	2	1.34437	0.0821996	24.0785	2	1.62816	0.0610518	36.8026	2	1.21987	0.243879	24.1185	2	1041240	341480	373625	326120	531750	177949	191992
2027	Ras-related protein Rab-35;Rab-1C;GTP-binding protein RAY	RAB35;RAB1C;RAY	Ras-related protein Rab-35	Q15286;B4E390	RAB35_HUMAN	NP_006852	1.19313	0.00113953	12.5169	6	1.17674	0.00189846	10.3014	6	1.00748	0.930716	5.86475	6	1.2188	0.00705831	13.9815	5	1.1727	0.0149872	11.3512	5	1.0133	0.841732	6.47808	5	1.168			1	1.1808			1	0.9837			1	24326881	8.8549e+06	9066231	6.40588e+06	23037881	8.43348e+06	8553391
819	Serine/threonine-protein phosphatase 5;Protein phosphatase T;Putative uncharacterized protein PPP5C;Serine/threonine protein phosphatase	PPP5C;PPP5	Serine/threonine-protein phosphatase 5;Putative uncharacterized protein PPP5C;Serine/threonine protein phosphatase;Serine/threonine protein phosphatase (Fragment)	P53041;B2R6R6;B4DDZ8;B4DLP6;Q53FR0;Q53XV2;Q9BPW0;A8MU39;C9JCL6;B7Z1I1;Q59F46	PPP5_HUMAN;A8MU39_HUMAN;B7Z1I1_HUMAN;Q59F46_HUMAN	NP_006238	1.2391	0.23159	25.3442	2	1.08972	0.184491	9.15595	2	1.11796	0.44332	20.5708	2	1.4823			1	1.0214			1	1.293			1	1.0358			1	1.1626			1	0.96662			1	663221	207521	235225	220475	590250	179850	207360
150	78 kDa glucose-regulated protein;GRP 78;Heat shock 70 kDa protein 5;Immunoglobulin heavy chain-binding protein;Endoplasmic reticulum lumenal Ca(2+)-binding protein grp78	HSPA5;GRP78	HSPA5 protein	P11021;B0QZ61;B4DEF7;Q2KHP4	GRP78_HUMAN	NP_005338	1.2213	0.255557	43.2981	25	1.0346	0.865051	29.2614	25	0.83861	1.27e-05	22.5383	25	1.1771	0.000125	16.6447	13	1.1424	0.29317	25.8267	13	0.76593	0.00247144	26.0703	13	1.24625	0.939101	60.2987	12	1.01868	0.512386	32.1764	12	0.872883	0.00148417	18.8369	12	11400000	4.02666e+06	4.39972e+06	2.98175e+06	6.54731e+06	2.21767e+06	2530137
1993	Tyrosine-protein phosphatase non-receptor type 11;Protein-tyrosine phosphatase 2C;PTP-1D;SH-PTP3;SH-PTP2	PTPN11;PTP2C;SHPTP2	Isoform 1 of Tyrosine-protein phosphatase non-receptor type 11;Isoform 2 of Tyrosine-protein phosphatase non-receptor type 11;55 kDa protein;Isoform 3 of Tyrosine-protein phosphatase non-receptor type 11	Q06124-1;Q06124;Q06124-2;Q06124-3;B3GUD3;B3GUD4;B3GUD5;Q16344	PTN11_HUMAN	NP_002825	1.22308	0.00169114	9.07049	2	0.874083	7.5e-11	2.92341	2	0.680405	0	0.546641	2	1.22308	0.00169114	9.07049	2	0.874083	7.5e-11	2.92341	2	0.680405	0	0.546641	2				0				0				0	1727260	556540	817810	352923	1727260	556540	817810
2181	Nucleolysin TIA-1 isoform p40;p40-TIA-1;RNA-binding protein TIA-1;Nucleolysin TIA-1 isoform p15;p15-TIA-1;cDNA FLJ75459;Nucleolysin TIAR;TIA-1-related protein;Putative uncharacterized protein TIAL1;TIA1 protein variant;cDNA FLJ61511, moderately similar to Nucleolysin TIA-1	TIA1;TIAL1;hCG_40580	Isoform Short of Nucleolysin TIA-1 isoform p40;Putative uncharacterized protein TIA1;TIA-1 related protein isoform 2;Isoform Long of Nucleolysin TIA-1 isoform p40;Putative uncharacterized protein TIA1;Nucleolysin TIAR;TIA1 cytotoxic granule-associated RNA	P31483-2;P31483;C9JTN7;A8K4L9;A8K5C4;P31483-1;C9JH73;Q01085;Q2TSD2;Q49AS9;A6NJN8;B4DHS3;O15187;Q59G49;Q59G98;Q96B58;B4E0E5;C9JGE7;A6NKZ9	TIA1_HUMAN;A8K4L9_HUMAN;TIAR_HUMAN;A6NJN8_HUMAN;Q59G98_HUMAN;B4E0E5_HUMAN;A6NKZ9_HUMAN	NP_071320;NP_001029097;NP_071505;NP_003243	1.1719	0.00469391	9.44029	3	1.0053	0.409568	9.1353	3	0.78715	0.0952837	18.6266	3	1.16397	0.107449	13.3391	2	1.00924	0.0187431	0.553497	2	0.900381	0.434926	19.0069	2	1.1719			1	0.86167			1	0.72014			1	2324872	779093	964833	580958	2111032	707895	874159
339	Deoxyribonucleoside 5'-monophosphate N-glycosidase;c-Myc-responsive protein Rcl;Putative uncharacterized protein C6orf108	RCL;C6orf108	Deoxyribonucleoside 5'-monophosphate N-glycosidase;putative c-Myc-responsive isoform 2	O43598;A8MXA0	RCL_HUMAN;A8MXA0_HUMAN	NP_006434;NP_954653	1.22234	8.65e-06	11.9515	8	1.10833	0.391306	30.959	8	0.988482	0.417247	26.1663	8	1.2163	1.38e-07	7.90918	3	1.1581	0.0230494	10.8782	3	0.98028	0.315194	2.89882	3	1.2284	0.0102327	13.6191	5	1.0607	0.717566	39.8679	5	0.99365	0.378615	33.0565	5	9455340	3258160	3474039	2723057	3716000	1227420	1502240
1717	Annexin A1;Annexin-1;Annexin I;Lipocortin I;Calpactin II;Chromobindin-9;p35;Phospholipase A2 inhibitory protein	ANXA1;ANX1;LPC1;RP11-71A24.1-004	Annexin A1;Annexin A1	P04083;B5BU38;Q05BR2;Q5TZZ9;Q5T3N1	ANXA1_HUMAN;Q5T3N1_HUMAN	NP_000691	1.406	0.754189	109.922	5	2.4738	0	6.31514	5	1.926	0	13.4887	5	1.4414	0.616387	146.187	3	2.4254	0	4.58511	3	1.926	4.55e-09	18.6126	3	1.2833	0.00630501	12.9142	2	2.62188	0	3.42748	2	1.86092	0	5.8272	2	2203132	614205	545235	1043668	1989190	565400	479030
1121	4F2 cell-surface antigen heavy chain;Lymphocyte activation antigen 4F2 large subunit;4F2 heavy chain antigen	SLC3A2;MDU1	Isoform 4 of 4F2 cell-surface antigen heavy chain;solute carrier family 3, member 2 isoform b;Isoform 1 of 4F2 cell-surface antigen heavy chain;solute carrier family 3, member 2 isoform d;Isoform 3 of 4F2 cell-surface antigen heavy chain;Isoform 2 of 4F2 c	P08195-4;P08195;P08195-1;P08195-3;P08195-2;B4E2Z3	4F2_HUMAN	NP_001012679;NP_001012680;NP_002385;NP_001012681;NP_001012682;NP_001013269	1.44182	1.81e-05	19.2739	4	2.15441	0	5.95552	4	1.47922	1.28e-06	14.0564	4	1.40523	0.000353	13.4654	2	2.05665	0	4.07021	2	1.47922	0	4.8749	2	1.62604	0.0104071	26.8351	2	2.24664	0	3.43033	2	1.33546	0.0576598	21.5512	2	3624780	1016680	1333200	1274910	2363170	673470	845410
1259	Serpin H1;Collagen-binding protein;47 kDa heat shock protein;Rheumatoid arthritis-related antigen RA-A47;Arsenic-transactivated protein 3;Cell proliferation-inducing gene 14 protein;cDNA FLJ52569, highly similar to Collagen-binding protein 2	SERPINH1;CBP1;CBP2;HSP47;SERPINH2;PIG14	Serpin H1;cDNA FLJ52569, highly similar to Collagen-binding protein 2	P50454;A8K259;B3KVJ3;Q9NPA9;B4DN87	SERPH_HUMAN;B4DN87_HUMAN	NP_001226	0.99939	0.876819	14.7952	3	1.1816	0.00186006	10.2171	3	1.0983	0.333399	12.2915	3				0				0				0	0.99939	0.876819	14.7952	3	1.1816	0.00186006	10.2171	3	1.0983	0.333399	12.2915	3	2320170	798030	882690	639466	0	0	0
2480	GrpE protein homolog 2, mitochondrial;Mt-GrpE#2	GRPEL2	GrpE protein homolog 2, mitochondrial	Q8TAA5;Q8N3S0	GRPE2_HUMAN	NP_689620	1.2674			1	1.5029			1	1.0209			1				0				0				0	1.2674			1	1.5029			1	1.0209			1	573030	201140	233820	138060	0	0	0
2107	Exportin-T;tRNA exportin;Exportin(tRNA)	XPOT	Exportin-T	O43592;A8KA19	XPOT_HUMAN	NP_009166	1.2028	6.37e-05	10.0433	5	1.1596	0.0157186	16.2123	5	1.1153	0.475422	92.0852	5	1.09713	0.126218	8.57309	2	1.3876	0	1.24848	2	1.22604	0	0.490227	2	1.2477	4.87e-11	6.25714	3	1.1435	0.277775	11.7283	3	0.94549	0.338687	113.273	3	1944121	647816	774896	521404	635341	212502	215286
1166	Selenide, water dikinase 1;Selenophosphate synthetase 1;Selenium donor protein 1;Selenophosphate synthetase 1, isoform CRA_a	SEPHS1;SELD;SPS;SPS1;RP11-24J20.2-002;hCG_2017606	Selenide, water dikinase 1;Selenophosphate synthetase 1, isoform CRA_a	P49903;B4DLS1;B4DWK0;Q5T5U9	SPS1_HUMAN;Q5T5U9_HUMAN	NP_036379	1.18475	0	3.17887	4	1.07182	0.570612	13.0978	4	0.994449	0.470689	9.27056	4	1.16748	3.65e-05	5.30443	2	1.00494	0.973874	21.2887	2	1.02064	0.40871	3.49762	2	1.18475	0	0.14921	2	1.07182	0.0280655	4.46562	2	0.916396	0.27796	11.3806	2	3516740	1300441	1128258	1088056	3105570	1172370	959230
2715	OTU domain-containing protein 6B;DUBA-5	OTUD6B;DUBA5;CGI-77	OTU domain containing 6B;OTU domain-containing protein 6B	Q8N6M0;B4DEY0	OTU6B_HUMAN	NP_057107	1.22376	0.35526	30.8906	2	1.22963	0.500843	43.4265	2	1.02092	0.9089	25.5875	2	1.22376	0.35526	30.8906	2	1.22963	0.500843	43.4265	2	1.02092	0.9089	25.5875	2				0				0				0	970930	283990	442690	244260	970930	283990	442690
536	Importin subunit alpha-4;Karyopherin subunit alpha-4;Importin alpha Q1	KPNA4;QIP1	Importin subunit alpha-4;Putative uncharacterized protein KPNA4	O00629;C9J4T1	IMA4_HUMAN	NP_002259	1.193	0.0258376	10.9159	3	0.96683	0.00138419	2.19219	3	0.99452	0.708876	9.53179	3	1.2549			1	0.96683			1	0.99452			1	1.10203	0.220604	11.2169	2	0.957101	0.0379805	2.98822	2	0.972317	0.766228	13.3533	2	2728360	825680	1318220	584426	1264700	315800	702000
1959	Tryptophanyl-tRNA synthetase, cytoplasmic;Tryptophan--tRNA ligase;Interferon-induced protein 53	WARS;IFI53;WRS	Isoform 1 of Tryptophanyl-tRNA synthetase, cytoplasmic;tryptophanyl-tRNA synthetase isoform b	P23381-1;P23381;B4DTK8;P78534;P23381-2	SYWC_HUMAN	NP_004175;NP_776049;NP_998810;NP_998811	1.2183	3.59e-08	6.29448	3	1.2148	0.00229941	9.5871	3	1.0021	0.904846	10.5512	3	1.1488			1	1.0646			1	0.90888			1	1.25984	5.62e-12	4.74181	2	1.24834	4.44e-16	3.85131	2	1.06045	0.299705	8.00397	2	1332072	482629	452605	396848	82252	31369	33155
324	Coiled-coil-helix-coiled-coil-helix domain-containing protein 2, mitochondrial;HCV NS2 trans-regulated protein;Aging-associated gene 10 protein;Coiled-coil-helix-coiled-coil-helix domain-containing protein 9, mitochondrial	CHCHD2;C7orf17;AAG10;CHCHD9;C9orf49	Coiled-coil-helix-coiled-coil-helix domain-containing protein 2, mitochondrial;Coiled-coil-helix-coiled-coil-helix domain-containing protein 9, mitochondrial	Q9Y6H1;Q5T1J5	CHCH2_HUMAN;CHCH9_HUMAN	NP_057223	1.33168	8.14e-12	13.481	8	1.43042	0	12.8043	8	1.08014	0.000274	9.70148	8	1.33168	8.14e-12	13.481	8	1.43042	0	12.8043	8	1.08014	0.000274	9.70148	8				0				0				0	18662550	5956721	7.05003e+06	5.6557e+06	18662550	5956721	7.05003e+06
1911	GTPase-activating protein and VPS9 domain-containing protein 1;Rab5-activating protein 6;GAPex-5;Putative uncharacterized protein GAPVD1;cDNA FLJ38905 fis, clone NT2NE2002162, highly similar to Homo sapiens GTPase activating protein and VPS9 domains 1 (GAPVD1), mRNA	GAPVD1;GAPEX5;KIAA1521;RAP6	Isoform 6 of GTPase-activating protein and VPS9 domain-containing protein 1;Isoform 1 of GTPase-activating protein and VPS9 domain-containing protein 1;Isoform 2 of GTPase-activating protein and VPS9 domain-containing protein 1;Isoform 5 of GTPase-activati	Q14C86-6;Q14C86;Q14C86-1;Q14C86-2;B0QZ63;B4DK42;C9IZ08;Q14C86-5;B0QZ66;Q14C86-4;B0QZ64;B3KN67;Q14C86-3;B0QZ62;B5MDH9;B3KTX2	GAPD1_HUMAN;B5MDH9_HUMAN;B3KTX2_HUMAN	NP_056450	1.2907	0.0170965	15.4212	5	1.0919	0.0793301	12.6425	5	0.87192	0.302188	14.9629	5	1.2907			1	0.98093			1	0.84794			1	1.17474	0.0917628	16.8162	4	1.1571	0.0382894	12.4355	4	0.908968	0.576331	16.1305	4	8529390	3104230	3253970	2171180	1749800	657670	676040
1637	Sorbitol dehydrogenase;L-iditol 2-dehydrogenase	SORD	Sorbitol dehydrogenase	Q00796;B2R655;B4DKI2	DHSO_HUMAN	NP_003095	1.1627	0.0026038	11.0262	5	0.95052	0.148046	12.5871	5	0.8371	0.0858856	32.0549	5	1.16589	0.104201	13.3594	2	0.934724	5.62e-05	2.36996	2	0.729801	0.393681	52.2245	2	1.1627	0.0424626	12.3895	3	0.96517	0.372885	17.6304	3	0.8371	0.160843	24.749	3	4727424	1914537	1690674	1122308	4137860	1687320	1449790
646	Phosphoprotein enriched in astrocytes 15;cDNA FLJ38560 fis, clone HCHON2003642, highly similar to Astrocytic phosphoprotein PEA-15;Phosphoprotein enriched in astrocytes 15, isoform CRA_b;Astrocytic phosphoprotein PEA-15;Phosphoprotein enriched in diabetes	PEA15;RP11-536C5.8-002;hCG_39732;RP11-536C5.8-003	Phosphoprotein enriched in astrocytes 15, isoform CRA_b;Astrocytic phosphoprotein PEA-15;Phosphoprotein enriched in astrocytes 15	B1AKZ3;Q6FHL9;Q15121;B1AKZ4;B1AKZ5	B1AKZ3_HUMAN;PEA15_HUMAN;B1AKZ5_HUMAN	NP_003759	1.2076	0.418455	209.72	3	1.2629	0.352556	24.0073	3	1.0247	0.937973	22.1664	3	0.20067	0.370843	253.813	2	1.07958	0.73054	31.444	2	0.973227	0.901673	31.0643	2	1.3141			1	1.2629			1	1.0247			1	2724640	1048330	931700	744640	1763250	696800	583600
1656	Plastin-3;T-plastin;PLS3 protein	PLS3	Plastin-3;cDNA FLJ59681, highly similar to Plastin-3	P13797;A8K579;B4DPW9;B7Z6M1;Q53GY0;Q96HI1;A7E2S2;B4DG31;B4DGB4;B4DI60	PLST_HUMAN;A7E2S2_HUMAN	NP_001129497;NP_005023	1.22756	1.04e-09	10.8015	8	1.60464	0	8.40059	8	1.1885	6.73e-05	12.2184	8	1.22756	7.81e-08	10.3445	6	1.60464	0	7.55555	6	1.19609	0.0010569	13.9437	6	1.28618	0.0310488	16.5052	2	1.53155	7.05e-06	13.4198	2	1.13816	0.000195	4.91326	2	13557610	3991464	5094170	4472003	11577750	3369920	4430820
680	cDNA FLJ54713, highly similar to Gephyrin;Gephyrin	GPHN;GPH;KIAA1385	cDNA FLJ54713, highly similar to Gephyrin;Isoform 2 of Gephyrin;Isoform 1 of Gephyrin	B7Z2B5;Q9NQX3-2;Q9NQX3;B2RDJ7;B7Z374;Q9NQX3-1;B7Z4J7;Q96KU4	B7Z2B5_HUMAN;GEPH_HUMAN	NP_065857;NP_001019389	1.04803	0.729164	19.1615	2	0.978774	0.453612	4.04873	2	0.95587	0.010823	2.50467	2	1.2001			1	1.0072			1	0.93909			1	0.91523			1	0.95115			1	0.97295			1	1087000	456670	361820	268510	551260	222320	202570
88	U6 snRNA-associated Sm-like protein LSm6	LSM6	U6 snRNA-associated Sm-like protein LSm6	P62312;Q4W5J5	LSM6_HUMAN	NP_009011	1.2023	0.0109801	9.02008	3	1.1644	0.727698	43.2653	3	1.054	0.525536	33.2731	3	1.11244	0.173338	11.0678	2	0.804847	0.556624	52.2281	2	0.811212	0.480274	41.9191	2	1.2023			1	1.1892			1	1.054			1	1402850	548138	496794	357918	1110500	438418	384264
1261	Band 4.1-like protein 3;4.1B;Differentially expressed in adenocarcinoma of the lung protein 1;cDNA FLJ59529, highly similar to Band 4.1-like protein 3;cDNA FLJ53317, highly similar to Band 4.1-like protein 3	EPB41L3;DAL1;KIAA0987	Isoform A of Band 4.1-like protein 3;Isoform B of Band 4.1-like protein 3;cDNA FLJ59529, highly similar to Band 4.1-like protein 3;cDNA FLJ53317, highly similar to Band 4.1-like protein 3	Q9Y2J2-1;Q9Y2J2;Q9Y2J2-2;A8K968;B2RB02;B3KY28;B7Z338;B7Z2G3	E41L3_HUMAN;B7Z338_HUMAN;B7Z2G3_HUMAN	NP_036439	1.18905	0.225359	20.198	2	0.933215	0.168303	7.09525	2	0.796827	0	1.19532	2	1.0308			1	0.88755			1	0.79012			1	1.3716			1	0.98123			1	0.80359			1	1947890	720180	811670	416050	786990	333020	295530
1670	cDNA FLJ54705, highly similar to Serine/threonine-protein phosphatase 2A regulatory subunit B';Serine/threonine-protein phosphatase 2A regulatory subunit B';PP2A, subunit B', PR53 isoform;Phosphotyrosyl phosphatase activator;Protein phosphatase 2A activator, regulatory subunit 4;cDNA FLJ60126, highly similar to Homo sapiens protein phosphatase 2A, regulatory subunit B', transcript variant 5, mRNA	PPP2R4;RP11-247A12.4-024;PTPA;RP11-247A12.4-020;RP11-247A12.4-017;RP11-247A12.4-012;RP11-247A12.4-001;RP11-247A12.4-021;RP11-247A12.4-018	cDNA FLJ54705, highly similar to Serine/threonine-protein phosphatase 2A regulatory subunit B';Serine/threonine-protein phosphatase 2A regulatory subunit B' (PP2A, subunit B', PR53 isoform) (Phosphotyrosyl phosphatase activator) (PTPA). Isoform 1;Isoform 2	B4DZF8;B7ZBP7;Q15257-2;Q15257;Q15257-1;Q5T948;A6PVN5;Q15257-3;A6PVN9;C9IZ76;Q5T949;B4DLX5;B7ZBP6;Q15257-4;A6PVN6;A6PVN8	B4DZF8_HUMAN;PTPA_HUMAN;A6PVN5_HUMAN;A6PVN9_HUMAN;Q5T949_HUMAN;B4DLX5_HUMAN;A6PVN6_HUMAN;A6PVN8_HUMAN	NP_066954;NP_821067;NP_821068;NP_821070	1.1566	0.00687648	9.75885	3	1.2276	0.00209971	10.0819	3	0.99122	0.419207	14.0595	3	1.06			1	1.0701			1	0.99122			1	1.22053	0.000212	7.60889	2	1.2645	2.22e-15	4.1878	2	0.910331	0.475716	18.6287	2	603445	215057	247431	140960	411370	156420	160020
107	Chloride intracellular channel protein 4;Intracellular chloride ion channel protein p64H1;cDNA FLJ38640 fis, clone HHDPC2003472, highly similar to CHLORIDE INTRACELLULAR CHANNEL PROTEIN 4	CLIC4	Chloride intracellular channel protein 4;cDNA FLJ38640 fis, clone HHDPC2003472, highly similar to CHLORIDE INTRACELLULAR CHANNEL PROTEIN 4	Q9Y696;B4DWC4;Q6FIC5;Q9NVF8;B3KTR3	CLIC4_HUMAN;B3KTR3_HUMAN	NP_039234	1.2413	0.0933306	33.2201	11	1.4247	0.0123719	35.9098	11	1.0846	0.886814	35.9197	11	1.2413	1.62e-09	6.98099	3	1.5299	4.44e-16	8.43727	3	1.0846	0.00605596	6.60463	3	1.26392	0.311471	39.1081	8	1.4241	0.128551	41.5603	8	1.07304	0.682411	41.7822	8	25909350	8724239	9849483	7336076	633060	212726	244143
2173	6-phosphofructokinase, liver type;Phosphofructokinase 1;Phosphohexokinase;Phosphofructo-1-kinase isozyme B	PFKL	Isoform 1 of 6-phosphofructokinase, liver type;6-phosphofructokinase, liver type (EC 2.7.1.11) (Phosphofructokinase 1) (Phosphohexokinase) (Phosphofructo-1-kinase isozyme B) (PFK-B). Isoform 2	P17858-1;P17858;B3KNQ7;B4E108;Q6MZK4;Q7L2M7;Q7Z3R9;Q9BSP4;P17858-2	K6PL_HUMAN	NP_002617	1.2158	0.00867644	14.3417	9	1.1358	0.569441	19.3129	9	1.078	0.268016	13.4105	9	1.0313	0.276381	12.6565	3	1.1358	4.76e-06	4.51969	3	1.1005	0.0051887	4.53544	3	1.2161	0.0204506	15.6855	6	1.06778	0.959503	22.9558	6	1.07012	0.577505	16.5672	6	15198229	5130377	5.57158e+06	4.49622e+06	5795299	2203447	2.05016e+06
1018	Double-stranded RNA-specific adenosine deaminase;136 kDa double-stranded RNA-binding protein;P136;K88DSRBP;Interferon-inducible protein 4	ADAR;ADAR1;DSRAD;G1P1;IFI4	Isoform 4 of Double-stranded RNA-specific adenosine deaminase;Isoform 1 of Double-stranded RNA-specific adenosine deaminase;Isoform 2 of Double-stranded RNA-specific adenosine deaminase;Isoform 3 of Double-stranded RNA-specific adenosine deaminase;Isoform	P55265-4;P55265;P55265-1;B7Z8Y3;P55265-2;P55265-3;A2IBT1;A2IBT2;P55265-5;B1AQQ9;Q59EC0	DSRAD_HUMAN	NP_001102;NP_056655;NP_056656;NP_001020278	1.2513	0.0204195	17.523	3	1.173	8.75e-05	8.71919	3	1.0673	0.166612	8.08541	3	1.15543	0.0699273	11.2731	2	1.15907	0	1.68984	2	1.11086	0.00858465	5.65733	2	1.514			1	1.3461			1	0.98357			1	1078443	364407	422145	291882	506073	177397	186555
2210	Enhancer of mRNA-decapping protein 4;Human enhancer of decapping large subunit;Autoantigen Ge-1;Autoantigen RCD-8	EDC4;HEDLS	Isoform 1 of Enhancer of mRNA-decapping protein 4;Isoform 2 of Enhancer of mRNA-decapping protein 4	Q6P2E9-1;Q6P2E9;B7Z7V8;Q6P2E9-2	EDC4_HUMAN	NP_055144	1.20814	0.177078	26.7601	10	1.24331	8.09e-05	15.3466	10	1.01156	0.168948	15.4873	10	1.20427	0.541687	30.9873	6	1.24331	0.00132829	15.5303	6	1.05984	0.157937	18.7041	6	1.23272	0.120993	21.8956	4	1.22193	0.0447654	17.2369	4	1.01001	0.856389	7.39452	4	9230530	3522777	3274172	2433564	5233560	1980499	1898947
1824	Leucyl-cystinyl aminopeptidase;Oxytocinase;Insulin-regulated membrane aminopeptidase;Insulin-responsive aminopeptidase;Placental leucine aminopeptidase;Leucyl-cystinyl aminopeptidase, pregnancy serum form	LNPEP;OTASE	Isoform 1 of Leucyl-cystinyl aminopeptidase;Putative uncharacterized protein LNPEP (Fragment);Isoform 2 of Leucyl-cystinyl aminopeptidase;Isoform 3 of Leucyl-cystinyl aminopeptidase	Q9UIQ6-1;Q9UIQ6;B2RAK1;C9JMI1;Q9UIQ6-2;Q9UIQ6-3	LCAP_HUMAN	NP_005566;NP_787116	1.20794	0.00278208	8.93285	2	1.53694	0	3.45941	2	1.31582	2.13e-08	6.92954	2	1.2867			1	1.575			1	1.3819			1	1.134			1	1.4998			1	1.2529			1	1036500	338530	384350	313610	635400	200150	240360
2488	Actin-related protein 2/3 complex subunit 5;Arp2/3 complex 16 kDa subunit	ARPC5;ARC16;RP1-127C7.3-004	Isoform 1 of Actin-related protein 2/3 complex subunit 5;Isoform 2 of Actin-related protein 2/3 complex subunit 5;Actin-related protein 2/3 complex subunit 5	O15511-1;O15511;O15511-2;B1ALC0	ARPC5_HUMAN;B1ALC0_HUMAN	NP_005708	1.18262	0.0181051	10.0365	2	1.16052	0.072187	11.7096	2	0.130002	0.323406	292.186	2	1.18262	0.0181051	10.0365	2	1.16052	0.072187	11.7096	2	0.130002	0.323406	292.186	2				0				0				0	6654450	492970	5827030	334474	6654450	492970	5827030
1884	Rho guanine nucleotide exchange factor 2;Guanine nucleotide exchange factor H1;Microtubule-regulated Rho-GEF;Proliferating cell nucleolar antigen p40;Rho/rac guanine nucleotide exchange factor (GEF) 2	ARHGEF2;KIAA0651;LFP40;RP11-336K24.3-004	Rho/rac guanine nucleotide exchange factor 2;Rho/rac guanine nucleotide exchange factor (GEF) 2;Isoform 1 of Rho guanine nucleotide exchange factor 2;Isoform 3 of Rho guanine nucleotide exchange factor 2;Rho/Rac guanine nucleotide exchange factor 2 isoofor	Q92974-2;Q92974;B7Z977;Q5VY93;Q92974-1;Q92974-3	ARHG2_HUMAN;Q5VY93_HUMAN	NP_001155856;NP_001155855;NP_004714	1.2211	0.000379	12.234	3	1.5945	0.0285206	27.1087	3	1.2097	1.04e-06	8.31213	3	1.19869	0	2.61899	2	1.28303	0.2515	30.7361	2	1.29733	0.000197	9.89003	2	1.478			1	1.6987			1	1.2002			1	3181490	1051700	1201640	928100	2539970	819420	945210
2218	Ribonuclease H2 subunit C;Ribonuclease HI subunit C;Aicardi-Goutieres syndrome 3 protein;RNase H1 small subunit;cDNA FLJ57128, highly similar to Homo sapiens AYP1 protein (AYP1), mRNA	RNASEH2C;AYP1	Isoform 1 of Ribonuclease H2 subunit C;Isoform 2 of Ribonuclease H2 subunit C;cDNA FLJ57128, highly similar to Homo sapiens AYP1 protein (AYP1), mRNA	Q8TDP1-1;Q8TDP1;Q8TDP1-2;B4DMW4	RNH2C_HUMAN;B4DMW4_HUMAN	NP_115569	1.1622	0.330244	13.3278	3	0.95759	0.940396	19.9224	3	0.76957	0.404547	26.0533	3	1.1622	0.330244	13.3278	3	0.95759	0.940396	19.9224	3	0.76957	0.404547	26.0533	3				0				0				0	3277700	1258760	1141250	877730	3277700	1258760	1141250
1861	Zinc finger CCHC domain-containing protein 11	ZCCHC11;KIAA0191	zinc finger, CCHC domain containing 11 isoform a;Isoform 1 of Terminal uridylyltransferase 4;zinc finger, CCHC domain containing 11 isoform c	Q5TAX3-1;Q5TAX3;Q5TAX3-2	ZCH11_HUMAN	NP_001009881;NP_056084;NP_001009882	1.20742	0.0977855	16.0995	2	0.86265	0.359546	22.8049	2	0.846994	1.03e-13	3.15795	2	1.0775			1	0.73418			1	0.86612			1	1.353			1	1.0136			1	0.82829			1	336320	147832	132658	55829	194560	87322	68636
996	Protein transport protein Sec24C;SEC24-related protein C	SEC24C;KIAA0079	Protein transport protein Sec24C	P53992;B4DSN3;B4DZT4;B7ZAY6	SC24C_HUMAN	NP_004913;NP_940999	1.1551	0.848487	24.655	7	1.0926	0.0476473	15.5616	7	0.95639	0.614535	37.7023	7	0.958983	0.630037	30.5978	4	1.05565	0.155667	10.7005	4	1.06884	0.465507	48.4297	4	1.1551	5.98e-06	5.34862	3	1.0926	0.17677	21.8655	3	0.95639	0.438322	15.2365	3	3560556	1327112	1264226	969222	2111836	810420	745752
2556	HNRPR protein;Heterogeneous nuclear ribonucleoprotein R;Putative uncharacterized protein DKFZp686A13234	HNRPR;HNRNPR;RP5-1057J7.2-002;DKFZp686A13234	heterogeneous nuclear ribonucleoprotein R isoform 1;heterogeneous nuclear ribonucleoprotein R isoform 3	Q9BV64;Q6MZS5	Q9BV64_HUMAN;Q6MZS5_HUMAN	NP_001095868;NP_001095869	1.0372	0.344905	12.9398	29	0.98476	0.235286	16.8996	29	0.95875	0.0138785	13.1276	29	1.00093	0.933388	13.4742	16	0.94797	0.119272	20.3066	16	0.954912	0.0369922	11.9629	16	1.0624	0.104566	12.0163	13	1.0121	0.605341	9.94342	13	0.99247	0.168656	14.9349	13	19161953	7.70035e+06	7070726	4.39097e+06	10596843	4.40673e+06	3683483
72	U3 small nucleolar RNA-associated protein 18 homolog;WD repeat-containing protein 50	UTP18;WDR50;CDABP0061;CGI-48	U3 small nucleolar RNA-associated protein 18 homolog	Q9Y5J1;B2RAX6	UTP18_HUMAN	NP_057085	1.0811	0.0660791	10.8918	3	1.2828	0.0847729	33.1676	3	1.007	0.327503	28.4679	3	1.0557	0.0226021	3.36207	2	1.44857	0.252974	45.8445	2	1.2686	0.344209	35.5711	2	1.2691			1	1.2828			1	1.007			1	2758200	761615	1153510	843110	2059450	580035	817190
292	Peptidyl-prolyl cis-trans isomerase-like 1;Peptidyl-prolyl cis-trans isomerase-like 2;Cyclophilin-60;Cyclophilin-like protein Cyp-60;cDNA FLJ57176, highly similar to Peptidyl-prolyl cis-trans isomerase-like 2 (EC 5.2.1.8)	PPIL1;CYPL1;CGI-124;UNQ2425/PRO4984;PPIL2	Peptidyl-prolyl cis-trans isomerase-like 1;Isoform 2 of Peptidyl-prolyl cis-trans isomerase-like 2;Isoform 1 of Peptidyl-prolyl cis-trans isomerase-like 2;cDNA FLJ57176, highly similar to Peptidyl-prolyl cis-trans isomerase-like 2;Putative uncharacterized	Q9Y3C6;Q5TDC9;Q13356-2;Q13356;Q13356-1;A8K0I0;B4DRD4;C9J484	PPIL1_HUMAN;PPIL2_HUMAN;B4DRD4_HUMAN	NP_057143;NP_680481;NP_055152;NP_680480	1.1911	0.00589791	8.98198	2	1.2546	0.186654	24.2904	2	1.01961	0.837363	13.3813	2	1.1911	0.00589791	8.98198	2	1.2546	0.186654	24.2904	2	1.01961	0.837363	13.3813	2				0				0				0	710770	242449	193408	274910	710770	242449	193408
691	Ras-related protein Rab-9A	RAB9A;RAB9	Ras-related protein Rab-9A	P51151	RAB9A_HUMAN	NP_004242	1.2134	0.031902	15.9755	6	1.16449	0.0941642	14.5481	6	0.946758	0.0646715	9.56135	6	1.2122	0.110928	17.2419	5	1.1307	0.239879	15.5095	5	0.95931	0.126869	10.6874	5	1.2524			1	1.2079			1	0.93437			1	10264890	3644720	4044680	2575500	8405490	3008460	3262010
1049	Transmembrane and coiled-coil domain-containing protein 1;Xenogeneic cross-immune protein PCIA3;Transmembrane and coiled-coil domains protein 4;cDNA FLJ50833, highly similar to Transmembrane and coiled-coil domains protein 1;cDNA, FLJ78979, highly similar to Transmembrane and coiled-coil domains protein 1;Transmembrane and coiled-coil domains 1, isoform CRA_a	TMCO1;TMCC4;PNAS-10;PNAS-136;UNQ151/PRO177;hCG_1766418	Isoform 1 of Transmembrane and coiled-coil domain-containing protein 1;Transmembrane and coiled-coil domains 1, isoform CRA_a;Isoform 2 of Transmembrane and coiled-coil domain-containing protein 1	Q9UM00-1;Q9UM00;B7Z591;C9JX01;Q9UM00-2	TMCO1_HUMAN;B7Z591_HUMAN	NP_061899	1.1422	0.000371	6.88875	3	1.0857	0.00582075	6.10711	3	1.0894	0.00018	3.96393	3	1.1422			1	1.0857			1	1.0472			1	1.15709	0.0331226	9.68463	2	1.11042	0.0792109	8.43884	2	1.11128	1.12e-07	2.81226	2	6176300	2356160	2231900	1588130	1347700	506510	479620
810	Interferon-induced, double-stranded RNA-activated protein kinase;Interferon-inducible RNA-dependent protein kinase;Eukaryotic translation initiation factor 2-alpha kinase 2;Protein kinase RNA-activated;p68 kinase;P1/eIF-2A protein kinase;EIF2AK2 protein;Interferon-inducible double-stranded RNA-dependent protein kinase	EIF2AK2;PKR;PRKR	Interferon-induced, double-stranded RNA-activated protein kinase;EIF2AK2 protein (Fragment);eukaryotic translation initiation factor 2-alpha kinase 2 isoform b	P19525;B7ZKK7;Q6PK38;Q8IW76;C9JZT2;Q05CP4;Q7Z6F6	E2AK2_HUMAN;Q05CP4_HUMAN;Q7Z6F6_HUMAN	NP_001129123;NP_002750;NP_001129124	1.17375	0.0480067	11.4578	2	0.974742	0.791731	13.7008	2	0.969148	0.558691	7.57855	2				0				0				0	1.17375	0.0480067	11.4578	2	0.974742	0.791731	13.7008	2	0.969148	0.558691	7.57855	2	894730	342960	326640	225127	0	0	0
1100	Endoplasmin;Heat shock protein 90 kDa beta member 1;94 kDa glucose-regulated protein;gp96 homolog;Tumor rejection antigen 1	HSP90B1;TRA1	Endoplasmin	P14625;Q59FC6;Q5CAQ5;Q96GW1	ENPL_HUMAN	NP_003290	1.23255	2.71e-14	20.0039	58	0.97738	0.200187	39.0594	58	0.870591	4.18e-06	34.4667	58	1.203	9.62e-05	24.1918	29	0.94065	0.300338	24.3098	29	0.8369	0.00500801	42.3071	29	1.248	2.22e-16	14.7213	29	1	0.362647	50.0736	29	0.87314	2.42e-05	25.0071	29	98600000	36200000	40000000	22400000	44570833	16200000	18500000
137	Molybdenum cofactor synthesis protein 2A;Molybdenum cofactor synthesis protein 2 small subunit;Molybdopterin-synthase small subunit;MOCO1-A	MOCS2;MOCO1	Molybdenum cofactor synthesis protein 2A	O96033	MOC2A_HUMAN	NP_789776	1.18588	2.2e-14	4.48214	4	1.19976	0.000862	11.9235	4	1.05638	0.754649	13.2621	4	1.18588	6.61e-12	3.51167	2	1.12178	0.00570665	5.87941	2	0.952099	0.679232	16.7875	2	1.18753	0.000446	6.92226	2	1.3263	0.000155	10.5571	2	1.09476	0.0727144	7.1342	2	930740	348302	347194	235249	438420	166519	169663
418	Lamin-B2	LMNB2;LMN2	Lamin-B2;Lamin-B2	Q03252	LMNB2_HUMAN	NP_116126	1.20473	0.0101797	10.2507	2	0.917555	0	0.0192661	2	0.981324	0.820416	11.7447	2	1.20473	0.0101797	10.2507	2	0.917555	0	0.0192661	2	0.981324	0.820416	11.7447	2				0				0				0	870790	348600	328400	193790	870790	348600	328400
1903	Structural maintenance of chromosomes protein 1A;SMC1alpha protein;Sb1.8;cDNA FLJ50250, highly similar to Structural maintenance of chromosome 1-like 1 protein	SMC1A;DXS423E;KIAA0178;SB1.8;SMC1;SMC1L1	Structural maintenance of chromosomes protein 1A;cDNA FLJ50250, highly similar to Structural maintenance of chromosome 1-like 1 protein	Q14683;A8K7A6;Q68EN4;Q6MZR8;Q6P2R1;B7Z709	SMC1A_HUMAN;B7Z709_HUMAN	NP_006297	1.2551	0.00601104	18.8113	7	1.1154	0.155361	13.4191	7	1.0023	0.351436	7.87022	7	1.2551	0.0259261	21.3955	3	1.0097	0.30401	15.961	3	1.0023	0.381179	11.9683	3	1.18539	0.112283	17.0612	4	1.12253	0.413369	13.4658	4	0.994594	0.839974	3.09319	4	8913890	3255910	3462930	2195041	2376690	731850	1087620
1418	Hexokinase-2;Hexokinase type II;Muscle form hexokinase;HK2	HK2	Hexokinase-2;Putative uncharacterized protein HK2	P52789;A8K2U2;Q53SG7;Q68E10;Q09LL6;Q53QX9;Q7Z7Q6	HXK2_HUMAN;Q09LL6_HUMAN	NP_000180	1.22469	0.113684	22.8303	4	1.02463	0.942404	19.0698	4	0.887326	0.332641	77.2637	4	1.22469	0.015079	11.7937	2	1.1615	0.0186214	8.99791	2	0.887326	0.662307	38.7101	2	1.1717	0.549954	37.4835	2	0.872901	0.167627	13.9316	2	0.533128	0.449167	117.538	2	1.34945e+06	460224	598383	290863	830470	306610	317830
907	Coiled-coil domain-containing protein 22	CCDC22;CXorf37;JM1	Coiled-coil domain-containing protein 22	O60826;B4DPB6;B7ZAR0	CCD22_HUMAN	NP_054727	1.17011	0.00125417	6.88637	2	1.55855	3.32e-13	8.61939	2	1.46075	0	0.0145221	2				0				0				0	1.17011	0.00125417	6.88637	2	1.55855	3.32e-13	8.61939	2	1.46075	0	0.0145221	2	50527	16248.9	16492.4	17786	0	0	0
2049	TP53RK-binding protein;PRPK-binding protein	TPRKB;CGI-121;My019	Isoform 1 of TP53RK-binding protein;Isoform 3 of TP53RK-binding protein;Isoform 2 of TP53RK-binding protein	Q9Y3C4-1;Q9Y3C4;A8K4V6;Q9Y3C4-3;Q9Y3C4-2	TPRKB_HUMAN	NP_057142	1.2111	0.857588	33.4377	7	1.1125	0.839877	28.314	7	1.0083	0.500103	12.6354	7	1.09533	0.848281	34.3993	4	1.05844	0.959057	25.3404	4	0.983854	0.755542	11.7974	4	1.2335	0.968509	39.6787	3	1.1161	0.784684	37.4823	3	1.0083	0.58725	16.1634	3	2899760	1135455	1043962	720354	1340190	515415	499224
1433	Thyroid hormone receptor-associated protein 3;Thyroid hormone receptor-associated protein complex 150 kDa component	THRAP3;TRAP150	Thyroid hormone receptor-associated protein 3	Q9Y2W1;Q05D20;Q6P0P7;Q6PJV4;Q7Z5U1	TR150_HUMAN	NP_005110	1.16376	0.0178309	9.05317	2	1.2345	3.56e-08	5.40581	2	1.05344	0.663367	16.9163	2	1.16376	0.0178309	9.05317	2	1.2345	3.56e-08	5.40581	2	1.05344	0.663367	16.9163	2				0				0				0	1919350	727450	688130	503780	1919350	727450	688130
1904	Ubiquitin carboxyl-terminal hydrolase 10;Ubiquitin thioesterase 10;Ubiquitin-specific-processing protease 10;Deubiquitinating enzyme 10;Ubiquitin carboxyl-terminal hydrolase	USP10;KIAA0190	Ubiquitin carboxyl-terminal hydrolase 10;Ubiquitin carboxyl-terminal hydrolase	Q14694;Q6P2I0;B4DS84	UBP10_HUMAN;B4DS84_HUMAN	NP_005144	1.20005	5.98e-07	5.16641	2	0.602122	0	7.16404	2	0.189871	2.24e-12	33.4757	2	1.2447			1	0.57238			1	0.24058			1	1.157			1	0.63341			1	0.14985			1	2086200	749210	1096250	240771	809100	335520	393390
2047	COP9 signalosome complex subunit 7a;JAB1-containing signalosome subunit 7a;Dermal papilla-derived protein 10	COPS7A;CSN7A;DERP10	COP9 signalosome complex subunit 7a;18 kDa protein	Q9UBW8;A8K9A6;Q567U8	CSN7A_HUMAN	NP_001157565;NP_001157566;NP_001157567;NP_057403	1.16637	1.31e-06	5.51734	4	1.10072	0.0934645	15.4537	4	1.12926	0.489605	17.4839	4				0				0				0	1.16637	1.31e-06	5.51734	4	1.10072	0.0934645	15.4537	4	1.12926	0.489605	17.4839	4	2526433	1023732	881890	620791	0	0	0
927	Developmentally-regulated GTP-binding protein 2;Putative uncharacterized protein DRG2;Developmentally regulated GTP binding protein 2 variant;cDNA FLJ52694, moderately similar to Developmentally-regulated GTP-binding protein 2	DRG2	Developmentally-regulated GTP-binding protein 2;Putative uncharacterized protein DRG2;Developmentally regulated GTP binding protein 2 variant (Fragment);27 kDa protein;cDNA FLJ52694, moderately similar to Developmentally-regulated GTP-binding protein 2;18	P55039;Q53Y50;A8MZF9;Q59FW9;B4DMP8	DRG2_HUMAN;A8MZF9_HUMAN;Q59FW9_HUMAN;B4DMP8_HUMAN	NP_001379	1.18179	2.15e-13	3.21876	2	0.940006	0.605431	16.9367	2	0.924152	0.519351	17.3124	2	1.18179	2.15e-13	3.21876	2	0.940006	0.605431	16.9367	2	0.924152	0.519351	17.3124	2				0				0				0	856120	309780	330880	215449	856120	309780	330880
2465	Stathmin;Phosphoprotein p19;Leukemia-associated phosphoprotein p18;Oncoprotein 18;pp17;Prosolin;Metablastin;Protein Pr22	STMN1;LAP18;OP18;RP1-125I3.5-004;RP1-125I3.5-006	Stathmin;stathmin 1 isoform b;Stathmin;Stathmin;Stathmin (Fragment)	P16949;B5BU83;Q96CE4;B7Z8N4;A2A2D0;A2A2D2;C9JR06;Q59G27	STMN1_HUMAN;B7Z8N4_HUMAN;A2A2D0_HUMAN;A2A2D2_HUMAN;Q59G27_HUMAN	NP_005554;NP_981944;NP_981946;NP_001138926	1.1928	0.00221755	24.4183	13	1.3451	5.21e-05	22.0153	13	1.1501	0.0640049	24.2339	13	1.1736	0.00774759	24.4654	12	1.3456	0.000106	22.7966	12	1.17081	0.0282672	23.5498	12	1.5477			1	1.1632			1	0.8427			1	10105455	3.29115e+06	3.80536e+06	3.00896e+06	10095350	3287406	3801091
2078	RNA-binding protein 28;RNA-binding motif protein 28;cDNA FLJ50221, highly similar to RNA-binding protein 28	RBM28	RNA-binding protein 28;RNA binding motif protein 28 isoform 2;Putative uncharacterized protein RBM28	Q9NW13;B4DJ90;B4DU52;C9JYY1	RBM28_HUMAN;B4DU52_HUMAN	NP_060547;NP_001159607	1.1802	0.0744483	18.2076	3	0.91661	0.724352	21.9641	3	0.9664	0.409556	23.4777	3	1.2195	0.273166	25.6102	2	0.849093	0.0325151	10.8206	2	0.814763	0.230045	24.1378	2	1.1802			1	1.2129			1	1.0772			1	2317402	1002570	858182	456700	1630302	553800	716502
1834	Sister chromatid cohesion protein PDS5 homolog B;Androgen-induced proliferation inhibitor;Androgen-induced prostate proliferative shutoff-associated protein AS3	PDS5B;APRIN;AS3;KIAA0979	165 kDa protein;Isoform 1 of Sister chromatid cohesion protein PDS5 homolog B;Isoform 2 of Sister chromatid cohesion protein PDS5 homolog B;Isoform 3 of Sister chromatid cohesion protein PDS5 homolog B	Q9NTI5-1;Q9NTI5;Q9NTI5-2;B7Z5S1;Q9NTI5-3	PDS5B_HUMAN	NP_055847	1.1909	0.0333784	13.3289	3	0.99252	0.990539	11.1513	3	1.0423	0.811678	13.6464	3	1.1909			1	1.1232			1	1.0803			1	1.17143	0.233995	18.8018	2	0.944645	0.249374	6.99153	2	0.935403	0.537152	15.3028	2	1964830	722070	791680	451062	559480	209660	193500
1864	tRNA (guanine-N(7)-)-methyltransferase;tRNA(m7G46)-methyltransferase;Methyltransferase-like protein 1	METTL1;C12orf1	34 kDa protein;tRNA (guanine-N(7)-)-methyltransferase;27 kDa protein	Q9UBP6	TRMB_HUMAN	NP_005362	1.16437	0.00146059	6.76261	2	1.28893	0.00755562	13.437	2	1.15368	0.000227	5.4842	2				0				0				0	1.16437	0.00146059	6.76261	2	1.28893	0.00755562	13.437	2	1.15368	0.000227	5.4842	2	2361600	872780	862830	626000	0	0	0
1451	Sialic acid synthase;N-acetylneuraminate synthase;N-acetylneuraminic acid synthase;N-acetylneuraminate-9-phosphate synthase;N-acetylneuraminic acid phosphate synthase	NANS;SAS	Sialic acid synthase	Q9NR45	SIAS_HUMAN	NP_061819	1.16921	0.0672189	16.3075	6	1.19769	2.64e-06	9.97491	6	1.02336	0.515024	12.583	6	1.13999	0.310264	20.619	4	1.19769	1.68e-07	7.43492	4	1.02336	0.701067	8.99524	4	1.16921	2.93e-07	4.31138	2	1.203	0.150459	18.1772	2	1.06801	0.6825	22.7487	2	4528139	1686088	1623775	1218349	4232310	1583710	1516660
1193	6-phosphogluconolactonase	PGLS	6-phosphogluconolactonase	O95336	6PGL_HUMAN	NP_036220	1.1622	4.23e-05	8.60391	5	1.1261	0.0611716	13.7924	5	0.93175	0.219161	10.7281	5	1.0993			1	1.0096			1	1.0394			1	1.163	0.000133	9.06823	4	1.16193	0.0483816	14.3835	4	0.899709	0.118072	10.6662	4	8719050	2714103	3577247	2427712	224750	87383	74547
125	Protein UXT;Ubiquitously expressed transcript protein;Androgen receptor trapped clone 27 protein;Ubiquitously-expressed transcript	UXT;HSPC024;RP1-212G6.2-003	ubiquitously-expressed transcript isoform 1;Protein UXT;Ubiquitously-expressed transcript	Q9UBK9;B1AJQ0	UXT_HUMAN;B1AJQ0_HUMAN	NP_705582;NP_004173	1.15778	0	0.928328	2	1.12917	0	0.97689	2	0.949545	0.5766	13.1129	2	1.1502			1	1.1214			1	0.86546			1	1.1654			1	1.137			1	1.0418			1	2253190	873600	848080	531540	1403600	532400	543460
366	Cytoplasmic aconitate hydratase;Citrate hydro-lyase;Iron-responsive element-binding protein 1;Iron regulatory protein 1;Ferritin repressor protein;Aconitase 1 variant	ACO1;IREB1;RP11-334P12.1-003	Cytoplasmic aconitate hydratase;Aconitase 1, soluble	P21399;Q5VZA7;Q9HBB2;Q59FI0;Q5VZA6	ACOC_HUMAN;Q59FI0_HUMAN	NP_002188	1.19003	0	2.36477	2	0.822475	2.93e-13	3.78752	2	0.830307	0.000985	7.98226	2				0				0				0	1.19003	0	2.36477	2	0.822475	2.93e-13	3.78752	2	0.830307	0.000985	7.98226	2	1573830	641620	616180	316040	0	0	0
117	Annexin A7;Annexin-7;Annexin VII;Synexin;cDNA FLJ55060, highly similar to Annexin A7	ANXA7;ANX7;SNX;OK/SW-cl.95	Isoform 1 of Annexin A7;Isoform 2 of Annexin A7;cDNA FLJ55060, highly similar to Annexin A7	P20073-1;P20073;B2R657;B2R7L2;Q53HM8;P20073-2;B4DT77;B4DWU2;B4DHY4	ANXA7_HUMAN;B4DHY4_HUMAN	NP_004025;NP_001147	1.1654	1.4e-08	4.84722	3	1.2245	5.88e-08	5.9301	3	0.98106	0.666807	13.7822	3	1.2335			1	1.2645			1	0.98106			1	1.14253	1.8e-11	2.80342	2	1.17484	9.93e-05	5.85456	2	1.06284	0.63877	18.3618	2	970746	366386	335404	268946	69746	25883	27446
2296	Nucleolar complex protein 2 homolog;NOC2-like	NOC2L	Nucleolar complex protein 2 homolog;Similar to Nucleolar complex protein 2 homolog	Q9Y3T9;B3KNC3;Q9H9J5	NOC2L_HUMAN	NP_056473	1.17209	1.07e-14	4.27765	4	1.08384	0.660738	26.6162	4	0.863023	0.602857	25.2521	4	1.14293	0	1.58379	2	1.18078	0.357124	25.5206	2	1.01606	0.953701	38.7989	2	1.21799	6.66e-16	3.45395	2	0.951839	0.826096	31.7712	2	0.863023	0.0795192	11.8812	2	2833190	982620	1201850	648720	1508360	566250	584260
1613	Zinc finger CCCH domain-containing protein 4	ZC3H4;C19orf7;KIAA1064	Zinc finger CCCH domain-containing protein 4	Q9UPT8	ZC3H4_HUMAN	NP_055983	1.1848	0.993788	30.2535	3	0.91704	0.319151	12.4835	3	0.96568	0.810024	24.1707	3	0.914697	0.730389	36.5909	2	0.871457	0.00696235	7.21029	2	1.14292	0.427918	23.8313	2	1.2001			1	1.0616			1	0.84659			1	1377265	498434	565843	312988	866955	318754	352063
284	Putative RNA-binding protein Luc7-like 2	LUC7L2;CGI-59;CGI-74	cDNA FLJ55988, highly similar to RNA-binding protein Luc7-like 2;Isoform 2 of Putative RNA-binding protein Luc7-like 2	Q9Y383-1;Q9Y383;B3KSL5;B7Z4Q3;B7Z500;Q9Y383-2;B3KRR1;B3KSP8	LC7L2_HUMAN	NP_057103	1.31551	0.0312693	23.8547	6	1.00265	0.677518	12.4518	6	1.0015	0.785525	16.99	6	1.31551	0.0312693	23.8547	6	1.00265	0.677518	12.4518	6	1.0015	0.785525	16.99	6				0				0				0	142896	63049.6	48393.4	31452.9	142896	63049.6	48393.4
1144	Porphobilinogen deaminase;Pre-uroporphyrinogen synthase;Hydroxymethylbilane synthase	HMBS;PBGD;UPS	Isoform 1 of Porphobilinogen deaminase;Isoform 2 of Porphobilinogen deaminase	P08397-1;P08397;P08397-2;B5U9V4;Q0G847;Q68Y91;Q6LER4	HEM3_HUMAN	NP_000181;NP_001019553	1.13583	0.01094	9.6008	4	1.25354	0	3.83676	4	1.06077	0.351106	11.4872	4	1.2099	0.0228244	10.7643	3	1.2488	1.33e-15	4.47609	3	1.1173	0.377338	13.5473	3	1.0663			1	1.2583			1	1.0071			1	5567060	1935769	2123658	1507734	5355660	1864430	2039870
1984	Putative uncharacterized protein ARFGAP2;ADP-ribosylation factor GTPase-activating protein 2;GTPase-activating protein ZNF289;Zinc finger protein 289;ADP-ribosylation factor GTPase-activating protein 3;cDNA FLJ41005 fis, clone UTERU2017613, highly similar to Homo sapiens zinc finger protein 289, ID1 regulated (ZNF289), mRNA;cDNA FLJ53655, highly similar to Homo sapiens zinc finger protein 289, ID…	ARFGAP2;ZNF289;Nbla10535;ARFGAP3;ARFGAP1;AL049757.1-004	Putative uncharacterized protein ARFGAP2;ADP-ribosylation factor GTPase-activating protein 2;ADP-ribosylation factor GTPase-activating protein 3;ADP-ribosylation factor GTPase activating protein 3 isoform 2;cDNA FLJ41005 fis, clone UTERU2017613, highly sim	A8MXL3;Q8N6H7;Q9NP61;B3KV00;B7Z6H9;B0QYV9	A8MXL3_HUMAN;ARFG2_HUMAN;ARFG3_HUMAN;B3KV00_HUMAN;B7Z6H9_HUMAN;B0QYV9_HUMAN	NP_115765;NP_055385;NP_001135765	1.16523	0.0673031	11.8196	2	1.37948	0	0.717621	2	1.14132	0.366661	20.7081	2	1.0718			1	1.3865			1	1.3213			1	1.2668			1	1.3725			1	0.98586			1	402480	144839	141393	116250	228680	88729	76405
2317	BH3-interacting domain death agonist;p22 BID;BH3-interacting domain death agonist p15;p15 BID;BH3-interacting domain death agonist p13;p13 BID;BH3-interacting domain death agonist p11;p11 BID	BID	Isoform 2 of BH3-interacting domain death agonist;Isoform 1 of BH3-interacting domain death agonist;Putative uncharacterized protein BID;Isoform 4 of BH3-interacting domain death agonist	P55957-2;P55957;B3KT21;P55957-1;A8ASI8;B1PL87;C9JQ20;P55957-4;B2ZP79	BID_HUMAN	NP_932070;NP_001187;NP_932071	1.12707	0.315968	18.6551	6	0.979978	0.587754	12.4033	6	0.903218	4.72e-06	6.44645	6	1.0513	0.915635	23.329	3	0.85261	0.152857	11.5691	3	0.82492	0.000127	7.06438	3	1.2083	0.0979817	14.4945	3	0.98966	0.506365	10.5784	3	0.9306	0.000193	3.93096	3	6349510	2469580	2447640	1432232	3035890	1216660	1131480
923	NEDD8-conjugating enzyme Ubc12;Ubiquitin-conjugating enzyme E2 M;NEDD8 protein ligase;NEDD8 carrier protein	UBE2M;UBC12	NEDD8-conjugating enzyme Ubc12	P61081	UBC12_HUMAN	NP_003960	1.0967	0.000188	7.63029	7	1.1619	0.000113	10.9934	7	1.0948	0.00162213	5.65705	7	1.13532	0.000377	7.99784	6	1.16154	0.000966	12.0323	6	1.08631	0.0106751	6.095	6	1.0591			1	1.1619			1	1.0948			1	21455300	7857000	7831300	5766820	20390600	7451740	7476270
2170	Annexin A5;Annexin-5;Annexin V;Lipocortin V;Endonexin II;Calphobindin I;Placental anticoagulant protein I;Placental anticoagulant protein 4;Thromboplastin inhibitor;Vascular anticoagulant-alpha;Anchorin CII;Putative uncharacterized protein ANXA5	ANXA5;ANX5;ENX2;PP4	Annexin A5;Putative uncharacterized protein ANXA5 (Fragment)	P08758;B4DNG6;Q6FHB3;A8MTE3	ANXA5_HUMAN;A8MTE3_HUMAN	NP_001145	1.1665	1.29e-09	11.2018	25	1.1977	0.00123375	24.9991	25	1.0435	0.163232	18.7566	25	1.2026	0.000422	12.1753	11	1.1977	0.0605196	33.5847	11	1.0273	0.278233	25.4979	11	1.14206	1.06e-06	10.816	14	1.21338	0.00165567	16.5476	14	1.06402	0.368553	11.6109	14	54851272	19205482	20568563	15077562	1858442	649536	682295
813	Dynein light chain Tctex-type 1;T-complex testis-specific protein 1 homolog;Protein CW-1;Dynein, light chain, Tctex-type 1;Dynein, light chain, Tctex-type 1, isoform CRA_a	DYNLT1;TCTEL1;TCTEX-1;TCTEX1;RP11-114M11.1-003;hCG_16821	Dynein light chain Tctex-type 1;Dynein, light chain, Tctex-type 1, isoform CRA_a	P63172;Q5VTU4;Q5VTU3	DYLT1_HUMAN;Q5VTU3_HUMAN	NP_006510	1.15722	9.27e-07	7.11486	6	1.12106	0.0532905	13.8512	6	1.06133	0.868064	16.4874	6	1.1746	0.000195	6.28929	3	1.2284	0.18463	16.0961	3	1.0286	0.712396	16.7958	3	1.1401	0.00501772	9.24303	3	1.0231	0.260032	14.6516	3	1.1187	0.905259	19.4778	3	2376700	872075	878938	625700	1305060	479100	462270
430	Proteasome inhibitor PI31 subunit;cDNA FLJ57228, highly similar to Proteasome inhibitor PI31 subunit	PSMF1;RP4-545L17.1-003	Proteasome inhibitor PI31 subunit;Proteasome (Prosome, macropain) inhibitor subunit 1	Q92530;B4DUJ0;B4DXW9;Q5QPM7	PSMF1_HUMAN;B4DXW9_HUMAN	NP_006805;NP_848693	1.1266	0.221115	12.0154	5	1.1677	0.36252	18.7859	5	1.0599	0.731065	13.6449	5	1.1266	0.0315783	7.9705	3	1.1677	0.155768	13.9934	3	1.0599	0.889679	15.488	3	1.01611	0.90619	19.1799	2	1.01942	0.928187	30.1775	2	1.03441	0.766463	16.108	2	12123390	4654061	4244444	3224395	995550	382831	358464
817	Glutathione S-transferase omega-1;GSTO 1-1;Glutathione S-transferase omega 1	GSTO1;GSTTLP28;RP11-99N20.1-004;RP11-99N20.1-005	Glutathione S-transferase omega-1;Glutathione S-transferase omega 1;Glutathione S-transferase omega 1	P78417;B2R983;Q5TA02;Q5TA01	GSTO1_HUMAN;Q5TA02_HUMAN;Q5TA01_HUMAN	NP_004823	1.1685	0	1.40604	3	1.049	0.12794	7.0699	3	1.0072	0.997924	7.90326	3	1.17975	0	1.82803	2	1.09786	0.0402924	6.43854	2	0.996242	0.961881	11.1412	2	1.1685			1	0.99968			1	1.0072			1	6478295	2443997	2408281	1626017	159095	58997	56781
712	cDNA FLJ54776, highly similar to Cell division control protein 42 homolog;Cell division control protein 42 homolog;G25K GTP-binding protein;cDNA FLJ55107, highly similar to Cell division control protein 42 homolog;Cell division cycle 42 (GTP binding protein, 25kDa)	CDC42;RP1-224A6.5-004	cDNA FLJ54776, highly similar to Cell division control protein 42 homolog;Isoform 2 of Cell division control protein 42 homolog;cDNA FLJ55107, highly similar to Cell division control protein 42 homolog;Isoform 1 of Cell division control protein 42 homolog;	B4E1U9;P60953-2;P60953;B4DMH5;B7ZAY4;P60953-1;Q9UJM1;Q5JYX0;Q9UJM0	B4E1U9_HUMAN;CDC42_HUMAN;B4DMH5_HUMAN;Q5JYX0_HUMAN	NP_001034891;NP_001782;NP_426359	1.1031	0	3.94112	11	1.0822	0.168963	15.5697	11	0.91809	0.0656875	16.0911	11	1.10704	0	3.99547	10	1.05598	0.349234	14.6323	10	0.907383	0.0017109	12.3552	10	1.0832			1	1.3194			1	1.2752			1	40977502	14727640	15488125	10762096	35073002	12643740	13694425
1492	cDNA FLJ58590, highly similar to YLP motif-containing protein 1;YLP motif-containing protein 1;Nuclear protein ZAP3;ZAP113	YLPM1;C14orf170;ZAP3	YLP motif containing 1;Isoform 1 of YLP motif-containing protein 1;Isoform 3 of YLP motif-containing protein 1;Isoform 2 of YLP motif-containing protein 1	B4DMQ9;Q86YA8;Q8NF45;P49750-1;P49750;P49750-3;P49750-2	B4DMQ9_HUMAN;YLPM1_HUMAN	NP_062535	1.1861	0.64729	30.2309	3	0.88183	0	2.41681	3	0.96961	0.121819	6.7125	3	0.77302			1	0.84922			1	0.87221			1	1.28211	0.00141001	11.0082	2	0.885089	0	0.521687	2	0.978653	0.0200993	1.31282	2	148529	80152	50602	17773.2	56754	41542	15212
1682	Ribonucleoprotein PTB-binding 1;Protein raver-1	RAVER1;KIAA1978	RAVER1;Isoform 1 of Ribonucleoprotein PTB-binding 1	Q8IY67-2;Q8IY67;Q8IY67-1	RAVR1_HUMAN	NP_597709	1.1593	0.00557554	15.3486	15	1.0807	0.0658635	13.647	15	0.98091	0.322262	11.7676	15	1.0138	0.207436	20.6062	7	1.111	0.191095	14.092	7	1.0113	0.246695	14.1399	7	1.17158	0.000903	10.2302	8	1.05592	0.227674	14.2066	8	0.980055	0.946229	9.30473	8	23957910	8532680	9007458	6417941	7234920	2384000	2947860
957	Tubulin beta-4 chain;Tubulin 5 beta;cDNA FLJ53341, highly similar to Tubulin beta-4 chain;cDNA FLJ52536, highly similar to Tubulin beta-4 chain	TUBB4;TUBB5	Tubulin beta-4 chain;cDNA FLJ53341, highly similar to Tubulin beta-4 chain;cDNA FLJ52536, highly similar to Tubulin beta-4 chain	P04350;B3KQP4;B4DE77;B4DJ43;B4DFH6	TBB4_HUMAN;B4DJ43_HUMAN;B4DFH6_HUMAN	NP_006078	1.0097	0.371176	21.589	83	0.99779	0.906121	23.7171	81	1.03609	0.0669137	40.3232	82	1.0038	0.806756	17.722	37	1.0094	0.46182	16.4086	37	1.04872	0.015121	11.8893	36	1.01235	0.218043	24.2107	46	0.985309	0.79899	28.5772	44	1.0281	0.167255	52.9229	46	134000000	47500000	40300000	46000000	19900000	7.98012e+06	6.90952e+06
1289	Dynamin-2;cDNA FLJ40556 fis, clone THYMU2002583, highly similar to DYNAMIN 2;cDNA FLJ78533, highly similar to Homo sapiens dynamin 2 (DNM2), transcript variant 4, mRNA	DNM2;DYN2	Isoform 1 of Dynamin-2;Isoform 2 of Dynamin-2;dynamin 2 isoform 2;dynamin 2 isoform 4	P50570-1;P50570;P50570-2;Q9UPH5;Q8N1K8;A8K1B6;B4DJ53	DYN2_HUMAN;Q8N1K8_HUMAN;A8K1B6_HUMAN	NP_001005360;NP_004936;NP_001005361;NP_001005362	1.1471	0.000266	9.32171	9	1.0923	0.101828	16.3414	9	0.93584	0.158473	9.0853	9	1.1317	0.0424744	10.4531	6	1.08839	0.164813	18.805	6	0.962403	0.0950679	8.30716	6	1.1679	0	3.17462	3	1.1316	0.453998	12.5086	3	0.92681	0.827472	11.8428	3	10840160	3829890	4246040	2764172	5733710	2059190	2210950
1580	Cold-inducible RNA-binding protein;Glycine-rich RNA-binding protein CIRP;A18 hnRNP;cDNA FLJ37462 fis, clone BRAWH2011343, highly similar to COLD-INDUCIBLE RNA-BINDING PROTEIN;cDNA FLJ52850, moderately similar to Cold-inducible RNA-binding protein;cDNA FLJ52834, moderately similar to Cold-inducible RNA-binding protein;cDNA FLJ46566 fis, clone THYMU3040829, moderately similar to Cold-inducible RNA-…	CIRBP;A18HNRNP;CIRP	Cold-inducible RNA-binding protein;cDNA FLJ37462 fis, clone BRAWH2011343, highly similar to COLD-INDUCIBLE RNA-BINDING PROTEIN;cDNA FLJ52850, moderately similar to Cold-inducible RNA-binding protein;18 kDa protein;cDNA FLJ52834, moderately similar to Cold-	Q14011;Q53XX5;B3KT17;B4E2X2;B4E2A3;Q6ZR81	CIRBP_HUMAN;B3KT17_HUMAN;B4E2X2_HUMAN;B4E2A3_HUMAN;Q6ZR81_HUMAN	NP_001271	1.1557	6.16e-06	12.6525	10	0.9978	0.295317	69.729	10	0.787886	0.00288455	33.6949	10	1.18782	0.00170419	13.9225	6	1.0078	0.657823	7.93076	6	0.812401	0.000801	17.0986	6	1.1557	0.00318348	12.5248	4	0.939286	0.313379	110.18	4	0.787886	0.0807287	50.6985	4	8614240	3205113	3534747	1874340	4249510	1564023	1705717
53	Serine/threonine-protein phosphatase 2A 56 kDa regulatory subunit delta isoform;PP2A, B subunit, B' delta isoform;PP2A, B subunit, B56 delta isoform;PP2A, B subunit, PR61 delta isoform;PP2A, B subunit, R5 delta isoform;cDNA FLJ55863, highly similar to Serine/threonine-protein phosphatase 2A 56 kDa regulatory subunit delta isoform;cDNA FLJ16473 fis, clone BRHIP3026052, highly similar to Serine/thr…	PPP2R5D;PPP2R5C;KIAA0044	Isoform Delta-1 of Serine/threonine-protein phosphatase 2A 56 kDa regulatory subunit delta isoform;cDNA FLJ55863, highly similar to Serine/threonine-protein phosphatase 2A 56 kDa regulatory subunit delta isoform;Isoform Delta-2 of Serine/threonine-protein	Q14738-1;Q14738;A8K6Y2;B4DSD7;Q14738-2;Q14738-3;Q6ZN33;Q13362-1;Q13362;B4DYJ8;B5BUA5;Q7L7W2;Q59EF0;Q13362-3;Q96L52;Q13362-2;Q96L51;B4DI74;Q96B13;Q86U13	2A5D_HUMAN;B4DSD7_HUMAN;Q6ZN33_HUMAN;2A5G_HUMAN;Q59EF0_HUMAN;B4DI74_HUMAN;Q86U13_HUMAN	NP_006236;NP_851307;NP_851308;NP_001155197;NP_001155198;NP_002710;NP_848701;NP_848702	1.12959	0.800608	29.6349	4	0.903187	0.0108511	9.2457	4	0.964439	0.315013	15.9294	4	0.954083	0.889915	48.0266	2	0.874849	0.210012	15.0843	2	0.883518	0.490156	25.3805	2	1.12959	0.00859718	6.558	2	0.903187	0.000883	4.33034	2	0.964439	0.419695	6.34574	2	4352280	1666260	1677200	1008780	2339940	916260	870640
186	Glycogen phosphorylase, brain form	PYGB	Glycogen phosphorylase, brain form	P11216;B4DSD8;Q59GM9	PYGB_HUMAN	NP_002853	1.1983	0.607246	123.051	5	1.114	0.056683	13.6804	5	1.0443	0.582293	17.7255	5	1.1692	2.05e-10	3.47714	2	1.18174	0.00467204	8.34826	2	1.09029	0.000259	3.34619	2	1.4309	0.544461	164.506	3	1.0126	0.404289	17.2377	3	0.89583	0.221576	18.4637	3	5465060	2137460	1935050	1392503	2787910	1056840	1012340
598	Alpha-actinin-4;Non-muscle alpha-actinin 4;F-actin cross-linking protein	ACTN4	Alpha-actinin-4	O43707;Q96BG6	ACTN4_HUMAN	NP_004915	1.1574	3.33e-07	18.113	66	1.19885	1.11e-05	26.4267	66	1.08429	0.563763	32.0262	66	1.15088	5.55e-14	10.1211	34	1.20827	1.47e-06	19.6873	34	1.08414	0.221269	24.4401	34	1.16239	0.0231753	23.9281	32	1.19675	0.032429	32.296	32	1.08653	0.912237	38.683	32	155541730	57056975	55866333	42618777	78928570	29446390	27844733
1990	Probable ATP-dependent RNA helicase DDX10;DEAD box protein 10	DDX10	Probable ATP-dependent RNA helicase DDX10	Q13206;Q59EC7;Q86VR6	DDX10_HUMAN	NP_004389	1.1259	0.0234359	13.9497	3	1.0498	0.806365	21.5339	3	0.95438	0.337337	15.3178	3	1.4085			1	1.0498			1	0.77608			1	1.10796	1.75e-10	2.27192	2	1.02164	0.920583	30.3725	2	0.999475	0.990918	6.52912	2	347096	144782	128700	73611	115130	43050	49461
2127	Serine/arginine repetitive matrix protein 1;Ser/Arg-related nuclear matrix protein;SR-related nuclear matrix protein of 160 kDa	SRRM1;SRM160	cDNA FLJ61739, highly similar to Serine/arginine repetitive matrix protein 1;Isoform 1 of Serine/arginine repetitive matrix protein 1	Q8IYB3-2;Q8IYB3;A9Z1X7;B7Z7U0;Q8IYB3-1	SRRM1_HUMAN	NP_005830	1.12516	0.023967	7.38718	2	0.795899	0	0.753392	2	0.794113	0	0.927828	2	1.0679			1	0.80015			1	0.79934			1	1.1855			1	0.79167			1	0.78892			1	5231000	1614840	2107120	1509050	3199200	944410	1304500
1908	Lamin-B receptor;Integral nuclear envelope inner membrane protein;LMN2R;cDNA FLJ52178, highly similar to Lamin-B receptor	LBR	Lamin-B receptor;Putative uncharacterized protein LBR;cDNA FLJ52178, highly similar to Lamin-B receptor	Q14739;C9JXK0;B4E0Z3;C9JES9	LBR_HUMAN;B4E0Z3_HUMAN	NP_002287;NP_919424	1.14543	0.213052	15.4211	2	0.907953	0.404258	16.3733	2	0.738029	0.0117113	17.0426	2				0				0				0	1.14543	0.213052	15.4211	2	0.907953	0.404258	16.3733	2	0.738029	0.0117113	17.0426	2	842360	278830	415290	148256	0	0	0
2331	60S ribosomal protein L37a;RPL37A protein;cDNA FLJ76565, highly similar to Homo sapiens ribosomal protein L37a, mRNA	RPL37A	60S ribosomal protein L37a;Ribosomal protein L37a, isoform CRA_c;cDNA FLJ76565, highly similar to Homo sapiens ribosomal protein L37a, mRNA	P61513;C9J4Z3;Q6P4E4	RL37A_HUMAN;Q6P4E4_HUMAN	NP_000989	1.12641	0.0183436	15.3079	12	1.01179	0.548134	22.8402	10	0.97343	0.650264	30.758	11	1.06518	0.191486	12.2788	6	1.01179	0.214726	4.35897	4	0.97343	0.633377	15.4891	5	1.20925	0.0534035	18.1307	6	1.04863	0.661904	30.3983	6	0.967882	0.521325	39.9602	6	8.40191e+06	3318753	3.07477e+06	2.00838e+06	5795700	2320070	2027850
2612	Folylpolyglutamate synthase, mitochondrial;Folylpoly-gamma-glutamate synthetase;Tetrahydrofolylpolyglutamate synthase;cDNA FLJ55682, highly similar to Folylpolyglutamate synthase, mitochondrial (EC 6.3.2.17);Folylpolyglutamate synthase;cDNA, FLJ96589, highly similar to Homo sapiens folylpolyglutamate synthase (FPGS), mRNA	FPGS;RP11-228B15.1-001;RP11-228B15.1-017;RP11-228B15.1-020	Isoform Mitochondrial of Folylpolyglutamate synthase, mitochondrial;cDNA FLJ55682, highly similar to Folylpolyglutamate synthase, mitochondrial;Isoform Cytoplasmic of Folylpolyglutamate synthase, mitochondrial;Folylpolyglutamate synthase;Folylpolyglutamate	Q05932-1;Q05932;B7Z2Z3;Q5JU21;Q05932-2;B3KPW4;Q5JU19;Q5JU23;Q5JU20;B2RDF7;Q96G81	FOLC_HUMAN;B7Z2Z3_HUMAN;Q5JU23_HUMAN;Q5JU20_HUMAN;B2RDF7_HUMAN	NP_004948;NP_001018088	0.64545	0.432677	78.9113	2	0.520742	0.376462	104.335	2	1.10353	0.0901935	8.2228	2	1.1277			1	1.089			1	1.0412			1	0.36943			1	0.24901			1	1.1696			1	260943	191192	34260.5	35496	73013	26692	26677
815	Serine/threonine-protein phosphatase 6 regulatory subunit 3;SAPS domain family member 3;Sporulation-induced transcript 4-associated protein SAPL	SAPS3;C11orf23;KIAA1558;PP6R3;SAPL	Isoform 5 of Serine/threonine-protein phosphatase 6 regulatory subunit 3;Isoform 1 of Serine/threonine-protein phosphatase 6 regulatory subunit 3;Isoform 2 of Serine/threonine-protein phosphatase 6 regulatory subunit 3;Isoform 6 of Serine/threonine-protein	Q5H9R7-5;Q5H9R7;Q5H9R7-1;Q5H9R7-2;Q5H9R7-6;B4DTT7;B4DYU6;Q5H9R7-4;B4E0C2;Q7L294;Q9H880;Q9NPQ7;Q5H9R7-3	SAPS3_HUMAN	NP_001157632;NP_001157633;NP_001157634;NP_001157635;NP_060782;NP_001157636	1.14122	0.193048	18.5654	4	0.818358	0.438979	33.6742	4	0.888628	0.0203576	13.3724	4	1.17075	0.276374	20.4817	2	0.941618	0.868059	51.2101	2	0.825207	0.209709	21.6604	2	1.08763	0.615741	23.6705	2	0.818358	0.240176	24.1358	2	0.888628	2.24e-06	3.53028	2	1381170	526530	517434	337188	667990	249320	252590
237	LanC-like protein 1;40 kDa erythrocyte membrane protein;p40;cDNA FLJ51489, highly similar to LanC-like protein 1	LANCL1;GPR69A	LanC-like protein 1;cDNA FLJ51489, highly similar to LanC-like protein 1	O43813;B2R602;Q53TN2;Q6FHH6;B4DGM7	LANC1_HUMAN;B4DGM7_HUMAN	NP_001130046;NP_001130047;NP_006046	1.12198	1.73e-06	3.40293	2	1.0152	0.894117	16.0247	2	0.916863	0.312771	12.1603	2	1.1493			1	1.137			1	0.99919			1	1.0953			1	0.90644			1	0.84132			1	807815	240019	363763	204023	738660	210920	337960
61	Putative uncharacterized protein CD81;CD81 antigen;26 kDa cell surface protein TAPA-1;Target of the antiproliferative antibody 1;Tetraspanin-28	CD81;TAPA1;TSPAN28	Putative uncharacterized protein CD81;CD81 antigen	A6NMH8;P60033	A6NMH8_HUMAN;CD81_HUMAN	NP_004347	1.12067	1.24e-05	4.83824	4	0.985585	0.704243	22.1029	4	0.96803	0.428882	15.6373	4	1.1035	0.00248387	5.60293	3	1.0696	0.87718	26.7039	3	1.0336	0.648543	18.9225	3	1.1381			1	0.90817			1	0.90662			1	3757040	1388790	1531490	836780	2578240	915850	1056000
2643	Suppressor of G2 allele of SKP1 homolog;Sgt1;Putative 40-6-3 protein	SUGT1	Isoform 1 of Suppressor of G2 allele of SKP1 homolog;Isoform 2 of Suppressor of G2 allele of SKP1 homolog	Q9Y2Z0-1;Q9Y2Z0;A8K5T7;Q9Y2Z0-2;A8K7W3;B4DYC6;Q5TAM6	SUGT1_HUMAN	NP_001124384;NP_006695	1.14423	0.483792	27.2113	2	0.953056	0.769501	23.2051	2	0.983241	0.154088	1.67704	2	1.14423	0.483792	27.2113	2	0.953056	0.769501	23.2051	2	0.983241	0.154088	1.67704	2				0				0				0	2061320	812480	725273	523558	2061320	812480	725273
1367	Ubiquilin-1;Protein linking IAP with cytoskeleton 1	UBQLN1;DA41;PLIC1	Isoform 1 of Ubiquilin-1;Isoform 2 of Ubiquilin-1	Q9UMX0-1;Q9UMX0;B3KNI2;B3KNI8;Q5T6J9;Q9UMX0-2;Q59FJ2;Q5T6J5	UBQL1_HUMAN	NP_038466;NP_444295	1.12361	0.29745	15.8194	2	1.10164	0.408741	16.5716	2	0.755776	0.25599	34.861	2	1.0047			1	0.97983			1	0.96705			1	1.2566			1	1.2386			1	0.59066			1	2140600	752630	854150	533780	1128000	402220	440430
2409	Protein RCC2;Telophase disk protein of 60 kDa;RCC1-like protein TD-60	RCC2;KIAA1470;TD60	Protein RCC2	Q9P258;A5PLK7	RCC2_HUMAN	NP_001129676;NP_061185	1.14608	0.0759895	15.8226	12	1.05328	0.038221	11.2218	12	0.991206	0.61241	9.65475	12	1.12115	0.0263614	11.355	6	1.09955	0.103404	14.3131	6	1.0186	0.782974	12.0169	6	1.14672	0.474465	20.2567	6	1.02025	0.189548	7.30249	6	0.967949	0.115997	6.50689	6	17050830	6478835	6348014	4223778	11460750	4310480	4203040
2676	FKBP1A protein;Peptidyl-prolyl cis-trans isomerase FKBP1A;FK506-binding protein 1A;Rotamase;Immunophilin FKBP12;FK506 binding protein 1A, 12kDa	FKBP1A;FKBP1;FKBP12;RP11-314N13.2-004	FKBP1A protein;Peptidyl-prolyl cis-trans isomerase FKBP1A;FK506 binding protein 1A, 12kDa	Q0VDC6;P62942;Q9UH88;Q5W0X3	Q0VDC6_HUMAN;FKB1A_HUMAN;Q5W0X3_HUMAN	NP_000792;NP_463460	1.1385	2.27e-08	10.2035	13	1.0318	0.602625	15.2798	13	0.92628	0.0113758	14.4993	13	1.12208	0.018682	11.414	6	1.13388	0.00178675	8.42322	6	1.00847	0.630673	9.23276	6	1.2066	1.42e-12	7.46748	7	0.9781	0.412883	16.5087	7	0.84727	0.00194555	14.8139	7	8.26491e+06	3.21062e+06	2955440	2.09879e+06	5398170	2069980	1956648
2155	Dolichyldiphosphatase 1;Dolichyl pyrophosphate phosphatase 1;cDNA FLJ60437, highly similar to Dolichyldiphosphatase 1 (EC 3.6.1.43);Dolichyl pyrophosphate phosphatase 1, isoform CRA_d	DOLPP1;RP11-167N5.4-003;hCG_30602	Dolichyldiphosphatase 1;dolichyl pyrophosphate phosphatase 1 isoform b	Q86YN1;B0QZG4;Q8IUV4;Q9Y3G1;Q9Y3G2	DOPP1_HUMAN;B0QZG4_HUMAN	NP_065171;NP_001129389	1.11356	1.69e-07	2.90807	2	1.88079	0.27433	81.7226	2	0.867934	0.0316445	9.32158	2	1.11356	1.69e-07	2.90807	2	1.88079	0.27433	81.7226	2	0.867934	0.0316445	9.32158	2				0				0				0	1119030	218266	577110	323647	1119030	218266	577110
1180	Proteasome subunit alpha type-6;Proteasome iota chain;Macropain iota chain;Multicatalytic endopeptidase complex iota chain;27 kDa prosomal protein;PROS-27;p27K	PSMA6;PROS27	Proteasome subunit alpha type-6	P60900;B4DQR4;B4DXJ9	PSA6_HUMAN	NP_002782	1.1336	0	2.33921	3	1.0362	0.889927	13.6619	3	0.9204	0.191542	12.4535	3	1.1005			1	1.0362			1	0.9204			1	1.14301	0	1.16921	2	0.966422	0.793622	18.4633	2	0.905396	0.423503	17.5607	2	10038610	3634310	3727140	2677150	468310	177440	170750
654	Ras-related protein Rap-1b;GTP-binding protein smg p21B;cDNA FLJ50714, moderately similar to Ras-related protein Rap-1b;Ras-related protein Rap-1b-like protein;PNAS-140	RAP1B;OK/SW-cl.11	Ras-related protein Rap-1b;cDNA FLJ50714, moderately similar to Ras-related protein Rap-1b;Ras-related protein Rap-1b-like protein;18 kDa protein;PNAS-140 (Fragment)	P61224;B4DW94;A6NIZ1;B4DQI8;Q9BXV4	RAP1B_HUMAN;B4DW94_HUMAN;RP1BL_HUMAN;Q9BXV4_HUMAN	NP_001010942;NP_056461	1.15975	1.2e-09	9.33426	12	1.08027	0.579359	43.1215	12	0.998183	0.307931	54.4747	12	1.13114	3.76e-07	7.25007	8	1.09752	0.18214	11.0979	8	0.998183	0.641048	6.1867	8	1.29375	7.47e-06	10.3161	4	0.943926	0.394153	73.1612	4	0.941872	0.331215	94.8065	4	20285339	7498488	7550615	5236071	16179289	6003008	5918015
2517	Apoptosis inhibitor 5;Fibroblast growth factor 2-interacting factor;Protein XAGL;Antiapoptosis clone 11 protein;Cell migration-inducing gene 8 protein;cDNA FLJ53886, highly similar to Apoptosis inhibitor 5;cDNA FLJ52148, highly similar to Apoptosis inhibitor 5	API5;MIG8	apoptosis inhibitor 5 isoform a;Isoform 1 of Apoptosis inhibitor 5;Isoform 2 of Apoptosis inhibitor 5;apoptosis inhibitor 5 isoform c;Isoform 3 of Apoptosis inhibitor 5;cDNA FLJ52148, highly similar to Apoptosis inhibitor 5	Q9BZZ5-4;Q9BZZ5;B4DRJ2;B4E283;Q9BZZ5-1;Q9BZZ5-2;B4DGR0;Q9BZZ5-3;B4DDR3	API5_HUMAN;B4DGR0_HUMAN;B4DDR3_HUMAN	NP_001136402;NP_006586;NP_001136403	1.13215	0.132456	25.2859	6	1.0843	0.267432	116.733	6	0.888772	0.303661	31.6867	6	1.09389	0.445337	27.9922	4	1.21574	0.243132	139.246	4	0.902667	0.61724	30.7093	4	1.28696	0.133043	23.7504	2	0.961021	0.735598	16.6506	2	0.782148	0.414105	42.5484	2	6684430	2594230	2461825	1628357	5335440	2096150	1911075
2184	Phosphatidylinositol transfer protein beta isoform;Phosphatidylinositol transfer protein, beta	PITPNB;RP3-353E16.2-006;RP3-353E16.2-003	Isoform 1 of Phosphatidylinositol transfer protein beta isoform;Phosphatidylinositol transfer protein, beta, isoform CRA_a;Putative uncharacterized protein PITPNB;Phosphatidylinositol transfer protein, beta;Phosphatidylinositol transfer protein, beta	P48739-1;P48739;B2R7P6;P48739-2;B3KVT6;B7Z7Q0;C9JW90;B3KYB7;C9J4V2;B3KYB6	PIPNB_HUMAN;B3KYB7_HUMAN;B3KYB6_HUMAN	NP_036531	1.1323	0.00242283	8.4463	5	1.0335	0.430275	10.5015	5	0.9819	0.534936	8.05954	5	1.0774			1	1.0335			1	0.9819			1	1.16682	0.00807626	9.40483	4	1.02266	0.530033	12.1232	4	0.986003	0.615068	9.3026	4	2640173	953060	1010570	676571	129410	48828	52954
1707	Pterin-4-alpha-carbinolamine dehydratase;4-alpha-hydroxy-tetrahydropterin dehydratase;Phenylalanine hydroxylase-stimulating protein;Pterin carbinolamine dehydratase;Dimerization cofactor of hepatocyte nuclear factor 1-alpha	PCBD1;DCOH;PCBD	Pterin-4-alpha-carbinolamine dehydratase	P61457;Q6FGB3;Q6LEE0;Q6LEE1;Q6LEE2	PHS_HUMAN	NP_000272	1.13583	0.0051495	10.272	8	1.07428	0.469531	13.1854	8	0.974062	0.0964424	11.2828	8	1.1488	6.54e-05	5.68485	3	1.0961	0.972705	16.6114	3	0.97169	0.192716	12.3633	3	1.123	0.135515	12.5735	5	1.0529	0.350801	12.4563	5	0.97644	0.337902	11.7397	5	8509240	3272890	3172056	2064217	3376100	1299270	1281850
741	Microtubule-associated protein RP/EB family member 1;APC-binding protein EB1;End-binding protein 1;cDNA FLJ52068, highly similar to Microtubule-associated protein RP/EB family member 1	MAPRE1	Microtubule-associated protein RP/EB family member 1;cDNA FLJ52068, highly similar to Microtubule-associated protein RP/EB family member 1	Q15691;A2VCR0;B4DM33	MARE1_HUMAN;B4DM33_HUMAN	NP_036457	1.1531	0.0159134	14.1539	6	1.06415	0.294467	12.0419	6	1.00641	0.485186	22.8394	6	1.0632			1	1.1607			1	1.1501			1	1.2506	0.0229978	15.2366	5	1.0159	0.562106	12.3592	5	0.99544	0.301104	22.936	5	7281506	2811869	2651485	1818141	58436	25179	18965
1969	cDNA FLJ55508, highly similar to Sad1/unc-84-like protein 2;cDNA FLJ75032, highly similar to Homo sapiens unc-84 homolog B (C. elegans) (UNC84B), mRNA;Protein unc-84 homolog B;Sad1/unc-84 protein-like 2;Rab5-interacting protein	UNC84B;RP3-508I15.15-002;FRIGG;KIAA0668;RAB5IP;SUN2	cDNA FLJ55508, highly similar to Sad1/unc-84-like protein 2;Unc-84 homolog B;Protein unc-84 homolog B	B4E2A6;Q504T5;A8K129;B0QY62;Q9UH99;B4DIU6;Q2T9F7;Q6NT72	B4E2A6_HUMAN;A8K129_HUMAN;UN84B_HUMAN	NP_056189	1.20731	0.0863703	15.5363	2	1.07985	0.665982	25.1691	2	0.938244	2.19e-05	2.1237	2	1.0817			1	0.9038			1	0.95244			1	1.3475			1	1.2902			1	0.92426			1	1387100	495840	554290	336970	670780	239970	275460
1995	Probable methyltransferase TARBP1;TAR RNA-binding protein 1;TAR RNA-binding protein of 185 kDa	TARBP1;TRM3;TRP185	Probable methyltransferase TARBP1	Q13395	TARB1_HUMAN	NP_005637	1.15258	0.00310757	7.42897	4	0.87569	0.0135972	14.2436	4	0.746563	2.39e-06	12.5669	4	1.1403	0.0482827	8.29136	3	0.86638	0.0469892	16.885	3	0.79981	0.000991	14.4542	3	1.1685			1	0.8851			1	0.69686			1	1130600	474146	432370	224085	866440	359316	321940
337	V-type proton ATPase subunit B, brain isoform;Vacuolar proton pump subunit B 2;Endomembrane proton pump 58 kDa subunit;HO57;V-type proton ATPase subunit B, kidney isoform;Vacuolar proton pump subunit B 1	ATP6V1B2;ATP6B2;VPP3;ATP6V1B1;ATP6B1;VATB	V-type proton ATPase subunit B, brain isoform;V-type proton ATPase subunit B, kidney isoform;Putative uncharacterized protein ATP6V1B1;ATPase, V1 complex, subunit B family protein;Putative uncharacterized protein ATP6V1B1;Putative uncharacterized protein A	P21281;B2R5Z3;B4DFM5;B4DQI9;Q59HF3;P15313;B4DWH7;Q71UA2;C9JL73;C9JNS9;C9J5E3	VATB2_HUMAN;VATB1_HUMAN	NP_001684;NP_001683	1.13906	0	1.22913	2	1.03421	0.815409	20.3773	2	0.968276	0.812577	19.2287	2				0				0				0	1.13906	0	1.22913	2	1.03421	0.815409	20.3773	2	0.968276	0.812577	19.2287	2	1741190	723975	622515	394720	0	0	0
1234	ATP-dependent RNA helicase DDX50;DEAD box protein 50;Nucleolar protein Gu2;Gu-beta	DDX50	ATP-dependent RNA helicase DDX50	Q9BQ39;B4DED6;B4DW97;Q53FI9;Q5VX37;Q9NTA9	DDX50_HUMAN	NP_076950	1.11585	0.125548	15.6506	12	0.960303	0.394052	15.4624	12	0.888867	0.00123071	8.9542	12	1.1148	0.172669	13.5743	5	0.89012	0.193455	11.9465	5	0.89261	0.0877282	10.2857	5	1.1169	0.381384	17.9885	7	1.0082	0.820125	18.1401	7	0.88514	0.0082543	8.72392	7	13310460	5466000	4929890	2914567	4868270	1939260	1823350
74	Proteasome subunit beta type-6;Proteasome delta chain;Macropain delta chain;Multicatalytic endopeptidase complex delta chain;Proteasome subunit Y	PSMB6;LMPY	Proteasome subunit beta type-6;20 kDa protein;12 kDa protein	P28072;Q6IAT9	PSB6_HUMAN	NP_002789	1.08769	0.0431125	13.2754	6	1.10009	0.0122359	8.3297	6	1.00272	0.932906	9.74465	6	1.08769	2.83e-06	4.05968	4	1.10009	0.00400416	5.60768	4	1.00272	0.738226	5.85841	4	1.14885	0.489512	28.3948	2	1.09878	0.39961	15.816	2	1.00958	0.943895	19.1533	2	16500000	6.4778e+06	6.15684e+06	3.9066e+06	15332120	6007410	5730360
2165	cDNA FLJ53464, highly similar to Threonyl-tRNA synthetase, cytoplasmic (EC 6.1.1.3);Threonyl-tRNA synthetase, cytoplasmic;Threonine--tRNA ligase;cDNA FLJ55705, highly similar to Threonyl-tRNA synthetase, cytoplasmic (EC 6.1.1.3)	TARS	cDNA FLJ53464, highly similar to Threonyl-tRNA synthetase, cytoplasmic;Threonyl-tRNA synthetase, cytoplasmic;cDNA FLJ55705, highly similar to Threonyl-tRNA synthetase, cytoplasmic	B4DEG8;Q53GX7;P26639;B2RDX5;B3KTN2;Q5M7Z9;B4DKZ9	B4DEG8_HUMAN;SYTC_HUMAN;B4DKZ9_HUMAN	NP_689508	1.13655	3.06e-08	11.4244	26	1.17926	2e-05	16.2162	26	1.09025	0.0049267	12.1567	26	1.13655	0.000298	11.2245	10	1.10428	0.000151	11.6104	10	1.03321	0.406775	12.7792	10	1.12617	4.53e-05	11.9053	16	1.20547	0.00474214	18.9014	16	1.10869	0.00256132	11.6686	16	83327380	30041456	28720794	24564201	36578870	13229430	11894900
2115	Asparaginyl-tRNA synthetase, cytoplasmic;Asparagine--tRNA ligase;cDNA FLJ54981, highly similar to Asparaginyl-tRNA synthetase, cytoplasmic (EC 6.1.1.22);cDNA FLJ52485, highly similar to Asparaginyl-tRNA synthetase, cytoplasmic (EC 6.1.1.22)	NARS;ASNS	Asparaginyl-tRNA synthetase, cytoplasmic;cDNA FLJ56692, highly similar to Asparaginyl-tRNA synthetase, cytoplasmic;cDNA FLJ52485, highly similar to Asparaginyl-tRNA synthetase, cytoplasmic	O43776;B4DN60;B4DF91;B4DGT6;B4DG16	SYNC_HUMAN;B4DF91_HUMAN;B4DG16_HUMAN	NP_004530	1.13347	0.222244	14.5162	2	1.21872	0.129364	18.4446	2	1.07742	0.00266733	3.51083	2	1.13347	0.222244	14.5162	2	1.21872	0.129364	18.4446	2	1.07742	0.00266733	3.51083	2				0				0				0	7756150	3155546	2928281	1672320	7756150	3155546	2928281
499	Histone deacetylase complex subunit SAP18;Sin3-associated polypeptide, 18 kDa;Sin3-associated polypeptide p18;Cell growth-inhibiting protein 38;2HOR0202	SAP18;GIG38	Sin3A-associated protein, 18kDa;Putative uncharacterized protein SAP18;Histone deacetylase complex subunit SAP18	C9JAE7;O00422	SAP18_HUMAN	NP_005861	1.1015	0.106798	13.2357	5	0.94545	0.373677	19.3721	5	0.89552	0.0174805	13.1367	5	1.1015			1	0.70114			1	0.69543			1	1.08907	0.213025	15.2831	4	1.00476	0.909676	13.3569	4	0.908402	0.000331	4.66418	4	4181150	1603690	1589090	988350	693890	244140	301050
2519	Thioredoxin reductase 1, cytoplasmic;Thioredoxin reductase TR1;KM-102-derived reductase-like factor;Gene associated with retinoid-IFN-induced mortality 12 protein	TXNRD1;KDRF	Isoform 1 of Thioredoxin reductase 1, cytoplasmic;Isoform 6 of Thioredoxin reductase 1, cytoplasmic;Isoform 3 of Thioredoxin reductase 1, cytoplasmic;Isoform 4 of Thioredoxin reductase 1, cytoplasmic;Isoform 2 of Thioredoxin reductase 1, cytoplasmic;Isofor	Q16881-1;Q16881;B7Z904;Q16881-6;Q16881-3;Q6ZR44;Q16881-4;B7Z2S5;Q16881-2;Q16881-5;B2R5P6;B7Z1F4;B7Z3Y8	TRXR1_HUMAN	NP_001087240;NP_003321;NP_877393;NP_877419;NP_877420	1.13774	0.316573	26.4093	10	1.35817	0.0871575	34.6266	10	1.21015	0.394618	85.0341	10	1.1332	0.684222	30.3604	7	1.3251	0.482135	38.6763	7	1.2113	0.458442	102.681	7	1.1423	0.0441562	14.622	3	1.5342	8.66e-15	8.58705	3	1.1169	0.479789	22.4593	3	8569090	2901965	3135399	2531682	4479630	1606255	1620029
760	14-3-3 protein theta;14-3-3 protein tau;14-3-3 protein T-cell;Protein HS1;Putative uncharacterized protein YWHAQ	YWHAQ	14-3-3 protein theta;Putative uncharacterized protein YWHAQ	P27348;B4DMT8;B4DY04;Q53S41;Q53RR5	1433T_HUMAN;Q53RR5_HUMAN	NP_006817	1.0997	0.0162234	12.2079	19	1.1745	0.000105	14.2913	19	1.0563	0.0325869	11.5806	19	1.06283	0.970961	12.9664	8	1.1749	0.114859	19.6158	8	1.09456	0.0478729	11.7116	8	1.1457	2.32e-05	9.20846	11	1.1446	1.61e-06	9.69009	11	1.0563	0.274787	11.6897	11	42100000	13400000	17000000	11700000	1079128	406113	384558
325	Cytoplasmic dynein 1 light intermediate chain 1;Dynein light intermediate chain 1, cytosolic;cDNA FLJ58500, highly similar to Cytoplasmic dynein 1 light intermediate chain 1	DYNC1LI1;DNCLI1	Cytoplasmic dynein 1 light intermediate chain 1;cDNA FLJ58500, highly similar to Cytoplasmic dynein 1 light intermediate chain 1	Q9Y6G9;A2RRG7;B3KM42;Q6MZE7;B4DDM4	DC1L1_HUMAN;B4DDM4_HUMAN	NP_057225	1.12446	0.00974814	9.11558	6	1.05834	0.826743	12.3039	6	1.04008	0.547997	31.6321	6	1.09777	0.157399	9.36787	4	1.09253	3.81e-07	3.27234	4	1.04728	0.50786	39.254	4	1.16895	0.000933	6.66966	2	0.875292	0.0609716	10.0533	2	1.02756	0.590464	7.14401	2	12770610	5150120	4761559	2858880	8158140	3044820	3028890
1108	Peroxiredoxin-2;Thioredoxin peroxidase 1;Thioredoxin-dependent peroxide reductase 1;Thiol-specific antioxidant protein;PRP;Natural killer cell-enhancing factor B;cDNA FLJ60461, highly similar to Peroxiredoxin-2 (EC 1.11.1.15);Peroxiredoxin 2, isoform CRA_a;Putative uncharacterized protein PRDX2	PRDX2;NKEFB;TDPX1	Peroxiredoxin-2;cDNA FLJ60461, highly similar to Peroxiredoxin-2;Putative uncharacterized protein PRDX2	P32119;B4DF70;A6NIW5	PRDX2_HUMAN;B4DF70_HUMAN;A6NIW5_HUMAN	NP_005800	1.1279	5.36e-05	14.4199	36	1.01897	0.812777	17.232	36	0.99271	0.125062	12.1911	36	1.14625	0.00645176	15.9953	22	1.03003	0.482374	15.9542	22	1.0131	0.865866	10.3716	22	1.12134	0.00131599	12.073	14	1.01357	0.698566	19.3796	14	0.943328	0.0458116	13.9149	14	257000000	92500000	98000000	66400000	155000000	55500000	58600000
606	Heterogeneous nuclear ribonucleoprotein H3;cDNA FLJ57726, highly similar to Heterogeneous nuclear ribonucleoprotein H3	HNRNPH3;HNRPH3	Isoform 1 of Heterogeneous nuclear ribonucleoprotein H3;Isoform 2 of Heterogeneous nuclear ribonucleoprotein H3;Isoform 3 of Heterogeneous nuclear ribonucleoprotein H3;cDNA FLJ57726, highly similar to Heterogeneous nuclear ribonucleoprotein H3;Isoform 4 of	P31942-1;P31942;Q53F48;P31942-2;P31942-3;B4DHY1;P31942-4;B3KRE1	HNRH3_HUMAN;B4DHY1_HUMAN	NP_036339;NP_067676	1.1532	0.0101953	10.5211	7	1.0677	0.427909	13.8516	7	0.9863	0.376796	16.1073	7	1.1532	0.0727415	10.5616	5	1.0165	0.937992	13.8746	5	0.99965	0.607981	19.0652	5	1.15683	0.108676	12.843	2	1.17039	0	2.35009	2	0.924056	0.22566	9.21897	2	3263683	1.22777e+06	1167420	868545	2911585	1.09781e+06	1042436
1463	Protein LZIC;Leucine zipper and ICAT homologous domain-containing protein;Leucine zipper and CTNNBIP1 domain-containing protein	LZIC	cDNA FLJ55829, highly similar to Homo sapiens leucine zipper and CTNNBIP1 domain containing (LZIC), mRNA	Q8WZA0;B4E2N0	LZIC_HUMAN	NP_115744	1.12492	0.00639391	9.9935	6	1.1751	0.0304378	18.0215	6	1.07122	0.265682	14.0927	6	1.1891	1.78e-08	5.55689	3	1.1367	0.149714	22.7963	3	1.0154	0.682069	16.7485	3	1.0781	0.40028	8.60705	3	1.2148	0.169993	16.2671	3	1.1301	0.276306	14.0748	3	3763860	1375338	1.38051e+06	1.00806e+06	1260090	416908	461301
1183	Enhancer of rudimentary homolog	ERH	Enhancer of rudimentary homolog	P84090;B2R5H2	ERH_HUMAN	NP_004441	1.11639	0.0213712	14.3109	8	1.1498	9.06e-06	10.4999	8	1.07624	0.00900136	7.98889	8	1.2404	0.0546862	16.6904	5	1.126	0.00313758	13.3415	5	1.0948	0.0115126	8.3667	5	1.029	0.240253	10.5437	3	1.1741	3.97e-08	4.59344	3	1.0579	0.358711	7.39074	3	8681841	3006254	3245084	2430453	7058291	2424494	2641704
1574	Insulin-like growth factor 2 mRNA-binding protein 2;IGF-II mRNA-binding protein 2;Hepatocellular carcinoma autoantigen p62;VICKZ family member 2	IGF2BP2;IMP2;VICKZ2	Isoform 1 of Insulin-like growth factor 2 mRNA-binding protein 2;Isoform 3 of Insulin-like growth factor 2 mRNA-binding protein 2;Isoform 2 of Insulin-like growth factor 2 mRNA-binding protein 2;Isoform 4 of Insulin-like growth factor 2 mRNA-binding protei	Q9Y6M1-2;Q9Y6M1;Q9Y6M1-3;Q9Y6M1-1;B4DKT5;Q9Y6M1-4;C9JLA6;Q9Y6M1-5;C9J4Z1	IF2B2_HUMAN	NP_006539;NP_001007226	1.10219	0.149722	9.55183	2	1.23463	0	3.44747	2	1.12858	0.231339	14.2922	2	1.10219	0.149722	9.55183	2	1.23463	0	3.44747	2	1.12858	0.231339	14.2922	2				0				0				0	1901340	681110	721290	498990	1901340	681110	721290
1730	High mobility group protein B2;High mobility group protein 2	HMGB2;HMG2	High mobility group protein B2	P26583;Q5U071	HMGB2_HUMAN	NP_001124160;NP_001124161;NP_002120	1.1344	2.61e-10	5.08926	7	1.3365	0	6.59707	7	1.2074	2.91e-07	8.85072	7	1.1344	0	2.0986	3	1.2894	2.22e-16	5.16518	3	1.1196	0.0895068	12.0312	3	1.13203	0.000283	6.94501	4	1.37437	0	5.22376	4	1.23528	0	3.13383	4	24348710	8653932	8704017	6990763	1036610	375232	370917
1192	SMARCA4 protein;SMARCA4 isoform 2;SWI/SNF related, matrix associated, actin dependent regulator of chromatin, subfamily a, member 4, isoform CRA_c;SMARCA4 isoform 4;Probable global transcription activator SNF2L4;ATP-dependent helicase SMARCA4;SNF2-beta;BRG-1 protein;Mitotic growth and transcription activator;Brahma protein homolog 1;SWI/SNF-related matrix-associated actin-dependent regulator of c…	SMARCA4;hCG_29955;BRG1;SNF2B;SNF2L4;SMARCA2;BRM;SNF2A;SNF2L2	SMARCA4 protein;SWI/SNF-related matrix-associated actin-dependent regulator of chromatin a4 isoform A;SWI/SNF-related matrix-associated actin-dependent regulator of chromatin a4 isoform D;Probable global transcription activator SNF2L4;SWI/SNF-related matri	B9EGQ8;Q9HBD4;B1A8Z6;P51532;A7E2E1;B4DSI8;B1A8Z5;A5D6X0;B1A8Z4;Q59FZ6;B1A8Z7;B3KNW7;B4E0F1;P51531-1;P51531;B4DK35;B4DSC8;P51531-2	B9EGQ8_HUMAN;Q9HBD4_HUMAN;B1A8Z6_HUMAN;SMCA4_HUMAN;B1A8Z5_HUMAN;A5D6X0_HUMAN;B1A8Z7_HUMAN;SMCA2_HUMAN	NP_001122321;NP_001122318;NP_001122316;NP_003063;NP_001122317;NP_001122320;NP_001122319;NP_003061;NP_620614	1.12829	0.75385	27.6528	6	0.933561	0.608911	15.0356	6	0.869348	0.00490125	13.6829	6	1.12683	0.850971	32.8223	4	0.933561	0.42127	11.0532	4	0.838788	0.0255955	16.1472	4	1.18278	0.00325043	8.06642	2	0.994691	0.977972	27.2658	2	0.894914	0.0980288	9.49035	2	4441140	1884880	1500661	1055560	2873190	1304040	909131
405	Ras GTPase-activating-like protein IQGAP1;p195	IQGAP1;KIAA0051	Ras GTPase-activating-like protein IQGAP1	P46940;A4QPB0;A7MBM3;B4DNP4;B4E2M0;Q05DN7;Q5FWG8;Q6P1N4;Q96PA3	IQGA1_HUMAN	NP_003861	1.13429	6.49e-06	16.7639	38	1.15646	0.018759	29.1115	38	1.06465	0.221429	19.8171	38	1.152	0.0163549	19.9725	15	1.1342	0.839445	41.7891	15	1.0675	0.915947	18.0711	15	1.129	7.76e-05	14.791	23	1.1712	6.2e-08	14.9837	23	1.0618	0.15782	20.9607	23	84665940	31007316	30838850	22820066	36348540	13354626	13690586
1174	U2 small nuclear ribonucleoprotein B''	SNRPB2	U2 small nuclear ribonucleoprotein B''	P08579;B5BTZ8;Q86YK2	RU2B_HUMAN	NP_003083;NP_937863	1.18231	0.0663022	23.7522	6	0.918921	0.274434	11.1881	6	0.93217	0.178638	8.55999	6	0.92781			1	0.87883			1	0.94233			1	1.2918	0.0240003	22.6536	5	0.96084	0.516089	11.7315	5	0.92212	0.297019	9.54623	5	1.9062e+06	773487	697928	434792	112370	48455	36236
986	UDP-glucose:glycoprotein glucosyltransferase 1;UDP-glucose ceramide glucosyltransferase-like 1;UDP--Glc:glycoprotein glucosyltransferase;HUGT1	UGCGL1;GT;UGGT;UGT1;UGTR	Isoform 1 of UDP-glucose:glycoprotein glucosyltransferase 1;Isoform 2 of UDP-glucose:glycoprotein glucosyltransferase 1	Q9NYU2-1;Q9NYU2;A8KAK1;Q9NYU2-2	UGGG1_HUMAN	NP_064505	1.2209	0.09743	19.7141	4	1.16216	0.00404758	11.4363	4	0.75746	0.0277884	30.1041	4	1.4378			1	1.0578			1	0.68081			1	1.2195	0.346375	17.8045	3	1.2407	0.00140641	10.8708	3	0.84274	0.138145	36.6122	3	4144220	1355194	1600361	1188663	1461300	485930	593920
2490	Phosphoglucomutase-2;Glucose phosphomutase 2	PGM2;MSTP006	Phosphoglucomutase-2	Q96G03;B4DN40;B4E0G8;Q4W5D6	PGM2_HUMAN	NP_060760	1.097	0.0505602	11.5564	5	1.0346	0.256045	8.26383	5	1.0019	0.433814	11.9439	5	1.19571	0.0380328	12.1849	2	1.12999	0.000572	5.01758	2	0.964793	0	0.31735	2	0.99497	0.374469	9.60555	3	0.97677	0.625641	4.08735	3	1.0295	0.233139	13.5931	3	3339780	1120646	1313287	905806	2635310	888200	1045370
840	Signal transducing adapter molecule 1;Signal transducing adapter molecule 2;Hrs-binding protein	STAM;STAM1;STAM2;HBP	Isoform 1 of Signal transducing adapter molecule 1;Isoform 1 of Signal transducing adapter molecule 2;Isoform 2 of Signal transducing adapter molecule 1;Isoform 2 of Signal transducing adapter molecule 2;Putative uncharacterized protein STAM	Q92783-1;Q92783;B0YJ99;B2RAY1;B4DZT2;O75886-1;O75886;Q92783-2;O75886-2;C9J1E5	STAM1_HUMAN;STAM2_HUMAN	NP_003464;NP_005834	1.1455	0.739145	41.741	3	1.5759	0.0719804	28.8082	3	1.349	0.000158	11.1033	3	1.1739	5.87e-11	3.46321	2	1.59276	0	1.50496	2	1.35822	0	0.963127	2	0.57041			1	0.96738			1	1.121			1	444880	162203	172486	110195	291950	104443	106293
778	Copine I;HCG38213, isoform CRA_b;Copine-1	CPNE1;RP1-309K20.2-005;hCG_38213;CPN1;RP1-309K20.2-032;RP1-309K20.2-013;RP1-309K20.2-014;RP1-309K20.2-007;RP1-309K20.2-009;RP1-309K20.2-017;RP1-309K20.2-008;RP1-309K20.2-016;RP1-309K20.2-012;RP1-309K20.2-010;RP1-309K20.2-020;RP1-309K20.2-011;RP1-309K20.2-021	copine I isoform b;Copine-1;59 kDa protein;Copine I;47 kDa protein;Copine I;Copine I;Copine I;Copine I;Copine I;Copine I;Copine I;Copine I;Copine I;Copine I;15 kDa protein;Copine I;Copine I	B0QZ18;Q99829;Q59EI4;A6PVH9;Q5JX45;Q5JX52;Q5JX44;Q5JX60;Q5JX61;Q5JX59;Q5JX58;Q5JX56;Q5JX55;Q5JX57;Q5JX54;Q5JX53	B0QZ18_HUMAN;CPNE1_HUMAN;A6PVH9_HUMAN;Q5JX45_HUMAN;Q5JX52_HUMAN;Q5JX44_HUMAN;Q5JX60_HUMAN;Q5JX61_HUMAN;Q5JX59_HUMAN;Q5JX58_HUMAN;Q5JX56_HUMAN;Q5JX55_HUMAN;Q5JX57_HUMAN;Q5JX54_HUMAN;Q5JX53_HUMAN	NP_003906;NP_690902;NP_690903;NP_690904;NP_690905;NP_690906;NP_690907;NP_690908	1.12554	0.000763	8.13551	6	1.04693	0.192241	9.54101	6	1.00545	0.961757	6.19499	6	1.16812	3.4e-14	4.01525	4	1.04693	0.0275842	5.79273	4	1.01619	0.88992	6.95242	4	1.03142	0.637905	9.29643	2	1.02506	0.848142	18.2796	2	0.994033	0.899963	6.73253	2	5110030	2022300	1841800	1245860	3694140	1434040	1370800
2360	Ribosome maturation protein SBDS;Shwachman-Bodian-Diamond syndrome protein	SBDS;CGI-97	Ribosome maturation protein SBDS;Putative uncharacterized protein SBDS	Q9Y3A5;C9JR20	SBDS_HUMAN	NP_057122	1.1014	0.464809	33.8175	7	1.0287	0.338564	22.8373	7	1.0603	0.393972	44.6478	7	1.1185	0.96359	47.1488	3	1.0655	0.446876	32.3797	3	1.0603	0.702752	31.4286	3	1.09161	0.240573	26.2758	4	0.998584	0.65159	16.7923	4	1.0552	0.482037	56.8414	4	11668032	4133213	4.62562e+06	2.9091e+06	459432	168553	175435
968	DNA-directed RNA polymerases I, II, and III subunit RPABC4;DNA-directed RNA polymerase II subunit K;RPB10alpha;DNA-directed RNA polymerases I, II, and III 7.0 kDa polypeptide;RPB7.0;ABC10-alpha	POLR2K	DNA-directed RNA polymerases I, II, and III subunit RPABC4	P53803;Q6IBD4	RPAB4_HUMAN	NP_005025	1.11589	0	0.570302	2	0.862709	1.19e-07	3.94439	2	0.835132	0.00631049	9.32895	2	1.1204			1	0.83898			1	0.78182			1	1.1114			1	0.88711			1	0.89208			1	885990	361100	337280	187609	381220	160600	143620
1416	Nucleolar complex protein 3 homolog;NOC3-like protein;Nucleolar complex-associated protein 3-like protein;Factor for adipocyte differentiation 24;Putative uncharacterized protein NOC3L	NOC3L;AD24;C10orf117;FAD24	Nucleolar complex protein 3 homolog;Putative uncharacterized protein NOC3L	Q8WTT2;A8K905;B4DXL4;A6NJZ9	NOC3L_HUMAN;A6NJZ9_HUMAN	NP_071896	1.1665	0.112924	16.001	7	1.0873	0.322874	14.7663	7	0.98917	0.998613	7.86379	7	1.2522	0.424272	21.8644	3	1.13	0.317526	14.6677	3	1.0511	0.139775	3.62365	3	1.15812	0.184684	13.8898	4	1.00931	0.691327	16.657	4	0.950305	0.641496	9.91356	4	4610945	1777433	1650589	1182947	658515	254333	232359
377	Synaptobrevin homolog YKT6;cDNA FLJ50174, highly similar to Homo sapiens SNARE protein Ykt6 (YKT6), mRNA	YKT6	Synaptobrevin homolog YKT6;Putative uncharacterized protein YKT6;cDNA FLJ50174, highly similar to Homo sapiens SNARE protein Ykt6 (YKT6), mRNA	O15498;A4D2J0;B5BU81;Q9UES0;C9J742;B4DR94	YKT6_HUMAN;B4DR94_HUMAN	NP_006546	1.08966	0.379683	10.2527	4	1.08557	0.412981	15.8415	4	1.15405	0.0318563	10.2384	4	1.0695	0.706219	11.5789	3	1.135	0.506445	19.2737	3	1.1389	0.177555	10.6029	3	1.1102			1	1.0383			1	1.2115			1	2861080	1105773	928351	826924	2701450	1045170	875080
800	Dynein light chain 1, cytoplasmic;Dynein light chain LC8-type 1;8 kDa dynein light chain;DLC8;Protein inhibitor of neuronal nitric oxide synthase	DYNLL1;DLC1;DNCL1;DNCLC1;HDLC1	Dynein light chain 1, cytoplasmic	P63167;Q6FGH9	DYL1_HUMAN	NP_001032583;NP_001032584;NP_003737	1.09125	1.2e-05	9.35049	14	1.0949	0.000616	9.40316	14	1.01413	0.213281	6.76494	14	1.0925	0.000828	11.0345	9	1.0976	4.09e-06	6.49609	9	1.0073	0.905509	6.81951	9	1.09	0.000422	5.38411	5	1.0686	0.320628	13.8256	5	1.0585	0.0195546	5.56908	5	33575038	12359310	10958543	10300000	15896458	5801800	5491223
1097	cDNA, FLJ92537, highly similar to Homo sapiens procollagen-lysine, 2-oxoglutarate 5-dioxygenase (lysine hydroxylase, Ehlers-Danlos syndrome type VI) (PLOD), mRNA;Procollagen-lysine,2-oxoglutarate 5-dioxygenase 1;Lysyl hydroxylase 1;cDNA FLJ53377, highly similar to Procollagen-lysine, 2-oxoglutarate 5-dioxygenase 1 (EC 1.14.11.4);cDNA FLJ52901, highly similar to Procollagen-lysine,2-oxoglutarate5-…	PLOD1;RP5-1077B9.2-005;LLH;PLOD	cDNA, FLJ79184, highly similar to Procollagen-lysine, 2-oxoglutarate 5-dioxygenase 1;Procollagen-lysine,2-oxoglutarate 5-dioxygenase 1;cDNA FLJ53377, highly similar to Procollagen-lysine, 2-oxoglutarate 5-dioxygenase 1;cDNA FLJ52901, highly similar to Proc	B2R5M9;B4DR87;Q5JXB8;Q02809;B4DGN8;B4DHT1	B2R5M9_HUMAN;PLOD1_HUMAN;B4DGN8_HUMAN;B4DHT1_HUMAN	NP_000293	1.13478	0.113281	11.2914	2	0.818926	0.00310114	9.55206	2	0.722231	0.104873	28.3781	2				0				0				0	1.13478	0.113281	11.2914	2	0.818926	0.00310114	9.55206	2	0.722231	0.104873	28.3781	2	1372140	548270	607880	215990	0	0	0
2593	Transaldolase	TALDO1;TAL;TALDO;TALDOR	Transaldolase	P37837;B4DID5;Q8WZ45;Q9UMF8	TALDO_HUMAN	NP_006746	1.08722	0.085409	16.0292	4	0.986985	0.652498	11.6079	4	0.769686	0.203071	27.2353	4				0				0				0	1.08722	0.085409	16.0292	4	0.986985	0.652498	11.6079	4	0.769686	0.203071	27.2353	4	172023	63023.5	68377.2	40622	0	0	0
2461	Proteasome activator complex subunit 1;Proteasome activator 28 subunit alpha;Activator of multicatalytic protease subunit 1;11S regulator complex subunit alpha;Interferon gamma up-regulated I-5111 protein;Putative uncharacterized protein PSME1	PSME1;IFI5111	Proteasome activator complex subunit 1;proteasome activator subunit 1 isoform 2	Q06323;Q6FHU3;Q6IBM2;A6NJG9;Q86SZ9	PSME1_HUMAN;A6NJG9_HUMAN	NP_006254;NP_788955	1.13809	0.0576176	17.479	8	1.15185	0.00174828	10.9991	8	1.03685	0.48715	11.1871	8	1.13809	0	1.41035	2	1.11855	2.68e-05	3.77356	2	0.940879	0.684278	21.1944	2	1.13018	0.178951	20.6532	6	1.17939	0.0175378	12.885	6	1.03685	0.0347559	6.60843	6	11024851	4.35629e+06	3.91486e+06	2.7538e+06	63721	26885.4	23682.4
1562	5'-nucleotidase domain-containing protein 1;Novel protein	NT5DC1;NT5C2L1;LP2642;RP3-486I3.1-003	5'-nucleotidase domain-containing protein 1;Novel protein	Q5TFE4;A8K2Z3;B2RND9;Q5QPD0	NT5D1_HUMAN;Q5QPD0_HUMAN	NP_689942	1.0971	0.723344	26.6803	3	0.92383	0	1.41463	3	0.86016	0.203735	15.0708	3				0				0				0	1.0971	0.723344	26.6803	3	0.92383	0	1.41463	3	0.86016	0.203735	15.0708	3	1877050	719280	706300	451463	0	0	0
1130	Heterogeneous nuclear ribonucleoprotein L;cDNA FLJ75895, highly similar to Homo sapiens heterogeneous nuclear ribonucleoprotein L (HNRPL), transcript variant 2, mRNA;Putative uncharacterized protein HNRNPL	HNRNPL;HNRPL;P/OKcl.14	Heterogeneous nuclear ribonucleoprotein L;heterogeneous nuclear ribonucleoprotein L isoform b;19 kDa protein	P14866;B2R959;Q6NTA2;A6NIT8	HNRPL_HUMAN;A6NIT8_HUMAN	NP_001524;NP_001005335	1.11703	0.0376075	32.1681	16	1.3134	2.6e-14	13.3422	15	0.983598	0.895909	19.5299	16	1.17857	0.134239	42.8483	8	1.3277	0	7.51662	7	0.91141	0.468939	16.4559	8	1.07677	0.0791097	17.3216	8	1.27329	1.66e-05	17.5249	8	1.08705	0.484123	22.197	8	24779535	8.11121e+06	9.89643e+06	6.7718e+06	23144146	7618480	9207211
286	Dehydrogenase/reductase SDR family member 7;Retinal short-chain dehydrogenase/reductase 4;Putative uncharacterized protein DKFZp564H1664	DHRS7;DHRS7A;RETSDR4;CGI-86;UNQ285/PRO3448;DKFZp564H1664	Isoform 1 of Dehydrogenase/reductase SDR family member 7;Isoform 2 of Dehydrogenase/reductase SDR family member 7;Putative uncharacterized protein DKFZp564H1664	Q9Y394-1;Q9Y394;B2R896;Q9Y394-2;Q659E8	DHRS7_HUMAN;Q659E8_HUMAN	NP_057113	1.11576	1.07e-07	2.91501	2	0.975178	0.000195	0.954232	2	0.948402	0.077868	4.24915	2	1.11576	1.07e-07	2.91501	2	0.975178	0.000195	0.954232	2	0.948402	0.077868	4.24915	2				0				0				0	283398	93618	121555	68219.9	283398	93618	121555
396	HBS1-like protein;ERFS;cDNA FLJ59477, highly similar to HBS1-like protein;HBS1-like (S. cerevisiae);Putative uncharacterized protein DKFZp434G247;HBS1-like (S. cerevisiae), isoform CRA_a	HBS1L;HBS1;KIAA1038;DKFZp434G247;RP11-349J5.1-006;hCG_2039561	Isoform 1 of HBS1-like protein;Hsp70 subfamily B suppressor 1-like protein isoform 2;Isoform 3 of HBS1-like protein;HBS1-like (S. cerevisiae), isoform CRA_a	Q9Y450-1;Q9Y450;A8K9E1;B3KNB9;Q4VX90;B7Z1K2;B7Z365;B7Z524;Q9Y450-3;Q9NSX9	HBS1L_HUMAN;B7Z1K2_HUMAN;Q9NSX9_HUMAN	NP_006611;NP_001138630	1.18579	0.00471423	8.5281	2	1.21128	0	0.758893	2	1.04349	0.0343937	2.84588	2	1.2595			1	1.2178			1	1.0647			1	1.1164			1	1.2048			1	1.0227			1	2453500	910320	958240	584880	1025100	401620	379210
706	Protein C20orf11;Two hybrid-associated protein 1 with RanBPM	C20orf11	Protein C20orf11	Q9NWU2	CT011_HUMAN	NP_060366	1.11233	0.507761	22.7317	2	0.740854	0	3.61029	2	0.683899	0.00161574	17.0414	2				0				0				0	1.11233	0.507761	22.7317	2	0.740854	0	3.61029	2	0.683899	0.00161574	17.0414	2	3029500	1073360	799830	1156240	0	0	0
867	RuvB-like 1;49 kDa TATA box-binding protein-interacting protein;TIP49a;Pontin 52;Nuclear matrix protein 238;54 kDa erythrocyte cytosolic protein;TIP60-associated protein 54-alpha;INO80 complex subunit H	RUVBL1;INO80H;NMP238;TIP49;TIP49A	Isoform 1 of RuvB-like 1;Isoform 2 of RuvB-like 1	Q9Y265-1;Q9Y265;B5BUB1;Q9Y265-2;B3KRS7	RUVB1_HUMAN	NP_003698	1.10345	0.000845	9.15667	8	0.998436	0.338223	9.23203	8	0.984023	0.17719	14.8923	8	1.1688	0.00656249	10.9953	4	1.06622	0.17562	11.6143	4	0.997794	0.352787	19.5346	4	1.07059	0.013393	5.39141	4	0.98759	0.110493	2.02161	4	0.933741	0.35937	11.204	4	4059907	1.56216e+06	1.46629e+06	1.03144e+06	193437	75030.9	67634.9
1415	Putative RNA-binding protein 15;RNA-binding motif protein 15;One-twenty two protein 1	RBM15;OTT;OTT1	Isoform 1 of Putative RNA-binding protein 15;Isoform 3 of Putative RNA-binding protein 15;Isoform 2 of Putative RNA-binding protein 15	Q96T37-1;Q96T37;A1A693;Q3ZB86;Q59EY1;Q96T37-3;Q4V760;Q86VW9;Q96T37-2	RBM15_HUMAN	NP_073605	1.09879	0.478997	19.8934	4	1.03271	0.859842	18.2866	4	0.941346	0.231446	19.7523	4	1.20167	0.0767296	14.6786	2	0.986077	0.934529	24.1382	2	0.838685	0.435642	31.9135	2	0.958022	0.776954	21.4084	2	1.0474	0.738262	19.5997	2	0.941346	0.047732	4.31778	2	3156420	1247770	1048880	859790	1338910	508240	506890
504	Translation initiation factor eIF-2B subunit epsilon;eIF-2B GDP-GTP exchange factor subunit epsilon;Eukaryotic translation initiation factor 2B, subunit 5 epsilon, 82kDa variant	EIF2B5;EIF2BE	Translation initiation factor eIF-2B subunit epsilon;Eukaryotic translation initiation factor 2B, subunit 5 epsilon, 82kDa variant;49 kDa protein;11 kDa protein;7 kDa protein	Q13144;Q541Z1;Q59HD8	EI2BE_HUMAN;Q59HD8_HUMAN	NP_003898	1.138	0.891983	35.0701	3	0.94638	0.133647	7.95012	3	0.90639	0.231576	17.4243	3	0.889779	0.635058	34.7974	2	0.927084	0.335467	11.1166	2	0.876886	0.448109	24.4931	2	1.3717			1	0.94638			1	0.90639			1	1468450	570770	512780	384905	1025650	437230	310260
252	Prefoldin subunit 2	PFDN2;PFD2;HSPC231	Prefoldin subunit 2	Q9UHV9;B1AQP2	PFD2_HUMAN	NP_036526	1.06478	0.374558	19.4324	4	0.821027	0.00937227	19.0815	4	0.866351	1.31e-05	8.00777	4	1.06478	0.413368	10.8518	2	0.741878	0.178722	31.4006	2	0.871782	9.75e-14	2.60674	2	1.11604	0.622216	31.5116	2	0.821027	0	1.88607	2	0.809077	0.00855749	11.3956	2	8259930	3443350	3083220	1733380	5491000	2162350	2122810
2407	Structural maintenance of chromosomes flexible hinge domain-containing protein 1	SMCHD1;KIAA0650	Isoform 1 of Structural maintenance of chromosomes flexible hinge domain-containing protein 1;Isoform 2 of Structural maintenance of chromosomes flexible hinge domain-containing protein 1;Isoform 3 of Structural maintenance of chromosomes flexible hinge do	A6NHR9-1;A6NHR9;A6NHR9-2;A6NHR9-3	SMHD1_HUMAN	NP_056110	1.1342	0.00333588	9.04062	5	1.1196	0.972621	18.5724	5	0.97214	0.232565	14.7668	5	1.2213	0	0.243171	2	0.815523	2.59e-14	3.786	2	0.79719	2.7e-06	6.83079	2	1.0875	0.126364	7.30796	3	1.122	2.13e-14	2.97368	3	0.98781	0.62419	6.96985	3	3836854	1479391	1372848	984576	1578744	612612	571367
1597	Nuclear cap-binding protein subunit 2;20 kDa nuclear cap-binding protein;NCBP 20 kDa subunit;NCBP-interacting protein 1;Cell proliferation-inducing gene 55 protein;Putative uncharacterized protein DKFZp686G18222	NCBP2;CBP20;PIG55;DKFZp686G18222	Isoform 1 of Nuclear cap-binding protein subunit 2;Isoform 2 of Nuclear cap-binding protein subunit 2;Putative uncharacterized protein DKFZp686G18222	P52298-1;P52298;B4DJM2;P52298-2;Q7Z3W9	NCBP2_HUMAN;Q7Z3W9_HUMAN	NP_031388	1.12434	0.000373	6.92594	4	1.11364	0.0078921	6.77065	4	0.955175	0.22238	11.9662	4	1.1649	0.00226876	7.77717	3	1.148	0.0474236	8.22725	3	0.90773	0.193612	13.1957	3	1.0852			1	1.0803			1	1.0051			1	5476760	1980660	2029680	1466390	3867660	1365200	1440800
1666	Multifunctional protein ADE2;Phosphoribosylaminoimidazole-succinocarboxamide synthase;SAICAR synthetase;Phosphoribosylaminoimidazole carboxylase;AIR carboxylase;Putative uncharacterized protein DKFZp781N1372	PAICS;ADE2;AIRC;PAIS;DKFZp781N1372	Multifunctional protein ADE2;phosphoribosylaminoimidazole carboxylase, phosphoribosylaminoimidazole succinocarboxamide synthetase isoform 1	P22234;B4DGX3;Q68CQ5	PUR6_HUMAN;Q68CQ5_HUMAN	NP_001072992;NP_006443;NP_001072993	1.0877	0.00562261	12.6932	15	1.119	0.00224134	13.6404	15	1.0935	0.197391	12.4542	15	1.10965	0.00177947	13.1294	10	1.14944	0.000251	12.0668	10	1.09709	0.0692241	9.91384	10	1.037	0.716811	7.87766	5	0.99223	0.535604	15.6982	5	0.9219	0.893566	17.4266	5	8731553	3.4438e+06	3.08136e+06	2.20644e+06	2129713	798134	737987
158	Eukaryotic translation elongation factor 1 epsilon-1;Multisynthetase complex auxiliary component p18;Elongation factor p18	EEF1E1;AIMP3;P18	Eukaryotic translation elongation factor 1 epsilon-1;eukaryotic translation elongation factor 1 epsilon 1 isoform 2	O43324;C9JLK5	MCA3_HUMAN	NP_004271;NP_001129122	1.07635	0.407493	22.4222	6	1.10111	0.4797	18.5226	6	1.03749	0.900545	14.8116	6	1.0898	0.111512	21.847	3	1.2316	0.00678162	10.6318	3	0.9741	0.739595	16.839	3	1.0187	0.630003	17.6498	3	0.9075	0.590049	19.0623	3	1.105	0.577265	14.7383	3	9971940	3520330	3879524	2572076	5274270	1814280	2057900
1223	Tubulin beta-2B chain;Tubulin beta-2A chain;cDNA, FLJ93005, highly similar to Homo sapiens tubulin, beta polypeptide (TUBB), mRNA	TUBB2B;TUBB2A;TUBB2	Tubulin beta-2B chain;Tubulin beta-2A chain;cDNA, FLJ93005, highly similar to Homo sapiens tubulin, beta polypeptide (TUBB), mRNA	Q9BVA1;A1L195;A8K068;B4E052;B7Z4N1;O43209;Q9UGA2;Q13885;A5D906;A5D907;B2R6L0	TBB2B_HUMAN;TBB2A_HUMAN;B2R6L0_HUMAN	NP_821080;NP_001060	1.0014	0.152221	20.0996	92	0.970174	0.241885	21.6347	90	1.02135	0.143975	38.0393	92	1.0014	0.70395	16.2499	46	0.983058	0.970608	15.1477	46	1.004	0.742499	13.5778	46	0.997862	0.0401458	22.8393	46	0.965525	0.168092	26.685	44	1.02565	0.152688	51.8443	46	161000000	60300000	49300000	51800000	26800000	11000000	9.20122e+06
868	14-3-3 protein zeta/delta;Protein kinase C inhibitor protein 1;cDNA, FLJ79516, highly similar to 14-3-3 protein zeta/delta	YWHAZ	14-3-3 protein zeta/delta;cDNA FLJ51775, highly similar to 14-3-3 protein zeta/delta	P63104;B0AZS6;B7Z2E6;B7Z465;Q2F831	1433Z_HUMAN;B0AZS6_HUMAN	NP_001129171;NP_001129172;NP_001129173;NP_001129174;NP_003397;NP_663723	1.09158	0.336401	26.0835	22	1.186	0.00775638	24.5171	22	1.136	3.22e-08	8.67198	22	1.07095	0.000164	5.81135	10	1.20141	1.98e-05	12.6727	10	1.136	7.19e-06	7.8194	10	1.12183	0.694993	35.5957	12	1.1817	0.217038	31.6109	12	1.12829	0.000618	9.60563	12	64361823	23300000	21654390	19400000	2972178	1084218	1060238
2164	DnaJ homolog subfamily C member 7;Tetratricopeptide repeat protein 2;TPR repeat protein 2;cDNA FLJ54791, highly similar to DnaJ homolog subfamily C member 7	DNAJC7;TPR2;TTC2;hCG_16581	DnaJ homolog subfamily C member 7;DnaJ (Hsp40) homolog, subfamily C, member 7 isoform 2	Q99615;A8K4T2;B7Z9W6;Q59EH7;B4DKK3;Q7Z784	DNJC7_HUMAN;B4DKK3_HUMAN	NP_003306;NP_001138238	1.11277	0.139985	28.3695	4	1.01486	0.981292	5.43466	4	0.924364	0.148052	17.0281	4	1.09796	0.290253	12.497	2	1.01486	0.40769	2.51933	2	1.00416	0.783923	2.14342	2	1.38436	0.267561	41.4859	2	0.984104	0.790535	8.53166	2	0.778443	0.0161927	14.7306	2	3306120	1242220	1335070	728840	2053660	773660	813050
116	Annexin A6;Annexin-6;Annexin VI;Lipocortin VI;p68;p70;Protein III;Chromobindin-20;67 kDa calelectrin;Calphobindin-II;Putative uncharacterized protein ANXA6;cDNA FLJ26567 fis, clone LNF05260, highly similar to Annexin VI	ANXA6;ANX6	Annexin A6;annexin VI isoform 2;cDNA FLJ26567 fis, clone LNF05260, highly similar to Annexin VI	P08133;A8K3Q7;B7Z582;B7Z8A7;A6NN80;Q6ZP35	ANXA6_HUMAN;A6NN80_HUMAN;Q6ZP35_HUMAN	NP_001146;NP_004024	1.09099	0.0599645	15.2331	6	0.975129	0.179267	9.71368	6	0.932642	0.0696299	14.7135	6	0.984498	1.42e-13	0.298788	2	0.923574	0.0908086	6.64849	2	0.861483	0.154257	14.8008	2	1.20151	0.0115937	14.5216	4	0.997522	0.49067	11.6463	4	0.959493	0.280615	16.4831	4	4659708	1842846	1753454	1063393	1873110	802130	674340
1832	Histidine triad nucleotide-binding protein 1;Adenosine 5'-monophosphoramidase;Protein kinase C inhibitor 1;Protein kinase C-interacting protein 1	HINT1;HINT;PKCI1;PRKCNH1	Histidine triad nucleotide-binding protein 1	P49773	HINT1_HUMAN	NP_005331	1.15083	3.33e-14	9.69655	20	1.1711	0.001139	17.8087	20	0.996147	0.418044	17.305	20	1.1438	0	5.99253	13	1.1104	0.0733612	17.0641	13	0.99221	0.0963908	15.8779	13	1.1993	4.65e-05	13.6912	7	1.3207	0.00109803	17.2499	7	1.1235	0.50232	18.3166	7	21695398	7902937	7965392	5.82664e+06	10653567	3894963	3992519
1570	E3 ubiquitin-protein ligase HUWE1;HECT, UBA and WWE domain-containing protein 1;Upstream regulatory element-binding protein 1;Mcl-1 ubiquitin ligase E3;ARF-binding protein 1;Large structure of UREB1;Homologous to E6AP carboxyl terminus homologous protein 9;HECT, UBA and WWE domain containing 1	HUWE1;KIAA0312;KIAA1578;UREB1;HSPC272;RP3-339A18.4-002	482 kDa protein;Isoform 1 of E3 ubiquitin-protein ligase HUWE1;Isoform 3 of E3 ubiquitin-protein ligase HUWE1;Isoform 2 of E3 ubiquitin-protein ligase HUWE1;HECT, UBA and WWE domain containing 1	Q7Z6Z7-1;Q7Z6Z7;Q7Z6Z7-3;Q7Z6Z7-2;B4DGF6;Q3B7K0;Q53FW4;Q5H935;Q5H924	HUWE1_HUMAN;Q5H924_HUMAN	NP_113584	1.1632	0.449761	21.0438	9	1.0754	0.721887	13.7727	9	0.99567	0.374288	14.2354	9	1.1632	0.238483	18.8006	5	1.0754	0.784878	14.4678	5	0.99567	0.545678	19.0066	5	1.06814	0.970763	25.099	4	0.991316	0.845286	15.0557	4	0.992666	0.410699	7.45289	4	7662420	3159700	2636806	1865893	4434080	1835890	1505146
1114	Rho-related GTP-binding protein RhoC;H9;Ras homolog gene family, member C	RHOC;ARH9;ARHC;RP11-426L16.4-008;RP11-426L16.4-005;RP11-426L16.4-010;RP11-426L16.4-013	Rho-related GTP-binding protein RhoC;Ras homolog gene family, member C;Ras homolog gene family, member C;Ras homolog gene family, member C;Ras homolog gene family, member C	P08134;B3KSW1;Q5JR08;Q5JR05;Q5JR07;Q5JR06	RHOC_HUMAN;Q5JR08_HUMAN;Q5JR05_HUMAN;Q5JR07_HUMAN;Q5JR06_HUMAN	NP_001036143;NP_001036144;NP_786886	1.09135	5.89e-06	11.8738	24	0.998492	0.52175	15.982	24	0.939957	0.0275213	14.7561	24	1.08266	5.29e-05	12.0646	18	1.00365	0.362058	13.6272	18	0.932995	0.0136937	13.8163	18	1.09135	0.059007	12.2411	6	0.941211	0.96425	23.097	6	1.01535	0.736974	18.0225	6	55032931	20300000	21100000	13600000	37461725	13700000	14200000
1819	Tumor protein D52-like 2;Tumor protein D52-like 2, isoform CRA_e;Tumor protein D52-like 2, isoform CRA_d;Putative uncharacterized protein TPD52L2;Tumor protein D54;cDNA FLJ30506 fis, clone BRAWH2000522, highly similar to Homo sapiens tumor protein D52-like 2 (TPD52L2), transcript variant 4, mRNA;Tumor protein D52-like 2, isoform CRA_b	TPD52L2;RP4-591C20.2-003;hCG_22755;RP4-591C20.2-007;RP4-591C20.2-006	tumor protein D52-like 2 isoform a;tumor protein D52-like 2 isoform c;Putative uncharacterized protein TPD52L2 (Fragment);Isoform 3 of Tumor protein D54;Isoform 1 of Tumor protein D54;tumor protein D52-like 2 isoform d;Isoform 2 of Tumor protein D54	Q5JWU6;Q5U0E0;A6NG42;O43399-3;O43399;Q5JWU5;O43399-1;B4DDV4;Q53GA0;Q6FGS1;Q5JWU8;O43399-2;B4DPJ6;Q5J908;Q68E05	Q5JWU6_HUMAN;Q5U0E0_HUMAN;A6NG42_HUMAN;TPD54_HUMAN;Q5JWU8_HUMAN	NP_955392;NP_955394;NP_955393;NP_003279;NP_955395;NP_955391	1.03554	0.53831	8.02521	2	1.10165	0	1.36073	2	1.01408	0.841664	9.8983	2				0				0				0	1.03554	0.53831	8.02521	2	1.10165	0	1.36073	2	1.01408	0.841664	9.8983	2	3573390	1293660	1283490	996290	0	0	0
2297	Nucleolar protein 56;Nucleolar protein 5A;Nucleolar protein 5A (56kDa with KKE/D repeat)	NOP56;NOL5A;RP4-686C3.1-016	Nucleolar protein 56;Nucleolar protein 5A	O00567;A0PJ92;A8K9K6;Q9BSN3;Q5JXT2	NOP56_HUMAN;Q5JXT2_HUMAN	NP_006383	1.12405	0.263856	15.0892	8	1.08039	0.0304767	11.5449	8	1.0536	0.717422	28.4877	8	1.1268	0.615351	14.4934	3	1.0914	0.142408	13.7283	3	1.0551	0.360358	12.3818	3	1.1213	0.356785	17.021	5	1.0695	0.159947	11.3861	5	1.0521	0.532133	34.9157	5	13860271	5266987	5285827	3307492	7080650	2658870	2678180
122	Coatomer subunit gamma-2;Gamma-2-coat protein	COPG2	Coatomer subunit gamma-2	Q9UBF2;B3KND4;Q2NLA0;Q9H9B7;Q9NSM7;Q9NUP3	COPG2_HUMAN	NP_036265	1.1185	0.057087	20.8292	12	0.986108	0.609407	18.2356	12	0.944092	0.0973477	81.5409	12	1.00335	0.712347	13.012	6	0.960057	0.545119	13.2635	6	0.953901	0.250025	93.5631	6	1.19103	0.00122725	18.8227	6	1.00806	0.328214	21.685	6	0.915989	0.273243	76.2602	6	11250050	3976900	4723653	2549435	4681600	1707140	2022823
458	PDZ and LIM domain protein 1;Elfin;LIM domain protein CLP-36;C-terminal LIM domain protein 1	PDLIM1;CLIM1;CLP36	PDZ and LIM domain protein 1	O00151	PDLI1_HUMAN	NP_066272	1.1086	0.331246	14.6931	7	0.9191	0.101955	18.9374	7	0.83448	8.88e-13	6.90012	7	1.1318	0.351838	14.918	3	0.91656	0.123395	21.0401	3	0.86267	0.000205	7.76304	3	1.0651	0.677228	16.4733	4	0.91968	0.481756	18.3343	4	0.828937	6.2e-09	6.93131	4	4746072	1.60936e+06	1.68043e+06	1.45616e+06	4363082	1439932	1525924
1238	Chromosome 1 open reading frame 57;Chromosome 1 open reading frame 57, isoform CRA_a;Nucleoside-triphosphatase C1orf57;Nucleoside triphosphate phosphohydrolase	C1orf57;RP4-659I19.2-002;hCG_15829	Chromosome 1 open reading frame 57, isoform CRA_a;Nucleoside-triphosphatase C1orf57	Q5TDF0;Q9BSD7;Q5TDE9	Q5TDF0_HUMAN;CA057_HUMAN	NP_115700	1.1188	0	3.3437	7	1.0128	0.693254	8.23139	7	0.94713	0.0164377	9.20904	7	1.13681	0	2.91001	4	0.959511	0.8499	10.5661	4	0.895246	0.00262543	8.93505	4	1.0923	1.05e-05	4.11538	3	1.0321	0.0410795	3.55824	3	0.97904	0.465265	3.70843	3	5932160	2317950	2151370	1462824	4345490	1706020	1570220
1002	TATA-binding protein-associated factor 172;ATP-dependent helicase BTAF1;TBP-associated factor 172;TAF(II)170;B-TFIID transcription factor-associated 170 kDa subunit	BTAF1;TAF172	TATA-binding protein-associated factor 172	O14981;B4E0W6;Q05C17;Q2M1V9;Q59HB6;Q6PI32;Q8N6J1	BTAF1_HUMAN	NP_003963	1.1283	0.000652	8.44735	5	1.0846	0.855579	30.9723	5	0.97591	0.491802	16.186	5	1.1283	0.00588085	6.66805	3	1.0212	0.92526	42.7563	3	0.99804	0.981447	18.6428	3	1.17691	0.0666122	12.5586	2	1.1027	3.48e-09	2.34046	2	0.886345	0.210092	13.6138	2	4880510	1870500	1774960	1235010	2923230	1184250	1035890
1095	Sorcin;22 kDa protein;CP-22;V19;Putative uncharacterized protein SRI;cDNA FLJ54267, moderately similar to Sorcin	SRI	Sorcin;sorcin isoform b;Putative uncharacterized protein SRI;cDNA FLJ54267, moderately similar to Sorcin	P30626;A8MTH6;B4DKK2;C9J0K6;B4DHQ6	SORCN_HUMAN;A8MTH6_HUMAN;B4DHQ6_HUMAN	NP_003121;NP_944490	1.0594	0.75185	34.6616	6	1.15127	2.68e-11	5.53192	6	1.07336	3.02e-12	2.38132	6	1.0595	0.0105421	8.18112	5	1.1168	7.36e-08	6.07926	5	1.0645	3.61e-10	2.22937	5	0.47887			1	1.1868			1	1.099			1	13062000	4843950	4807800	3410150	10548400	3960110	3858930
2277	ATP-dependent RNA helicase DDX42;DEAD box protein 42;Splicing factor 3B-associated 125 kDa protein;RNA helicase-related protein;RNA helicase-like protein;SF3b DEAD-box protein	DDX42	Isoform 1 of ATP-dependent RNA helicase DDX42;Isoform 2 of ATP-dependent RNA helicase DDX42	Q86XP3-1;Q86XP3;B3KMI4;B3KTL4;B3KV84;B3KX23;Q86XP3-2	DDX42_HUMAN	NP_031398;NP_987095	1.08374	0.0457092	8.6689	6	1.06679	0.724201	16.8555	6	0.943692	0.237704	14.9561	6	1.0379	0.0641315	7.00229	3	1.0314	0.567817	20.4034	3	0.91859	0.062143	15.2246	3	1.1316	0.326818	11.7614	3	1.105	0.00205522	6.5107	3	0.99114	0.691145	8.61788	3	7626430	2772925	2870434	1983099	3210890	1203655	1222164
1077	Cell division control protein 2 homolog;p34 protein kinase;Cyclin-dependent kinase 1	CDC2	Putative uncharacterized protein DKFZp686L20222;Isoform 2 of Cell division control protein 2 homolog	P06493-1;P06493;Q5H9N4;P06493-2;B7Z3D6	CDC2_HUMAN	NP_001777;NP_203698	1.10075	0.00355159	4.65645	2	0.922517	3.06e-08	2.05951	2	0.858668	0	1.62307	2	1.1376			1	0.93605			1	0.84887			1	1.0651			1	0.90918			1	0.86858			1	1951180	809240	709710	432243	263280	104680	102120
2026	Phenylalanyl-tRNA synthetase beta chain;Phenylalanine--tRNA ligase beta chain	FARSB;FARSLB;FRSB;HSPC173	Phenylalanyl-tRNA synthetase beta chain	Q9NSD9;A8K666;B4DFM0;B7ZB32;Q4ZFX1;Q57ZJ5;Q9BR63	SYFB_HUMAN	NP_005678	1.09153	0.0514636	25.1701	12	1.11924	0.218426	18.596	12	0.974309	0.265951	33.5532	12	1.0979	7.32e-06	6.58724	5	1.1244	0.733954	28.9351	5	0.92024	0.225701	38.24	5	1.0391	0.243595	33.6345	7	1.091	0.00906766	8.29822	7	1.1276	0.752308	30.7878	7	10596380	3177133	4343227	3076111	5788900	1518120	2312470
1134	Proteasome subunit beta type-3;Proteasome theta chain;Proteasome chain 13;Proteasome component C10-II	PSMB3	Proteasome subunit beta type-3;13 kDa protein;12 kDa protein	P49720	PSB3_HUMAN	NP_002786	1.12167	0.665917	20.3152	16	1.00962	0.847001	14.7909	16	0.986352	0.123234	13.6686	16	1.102	0.00898889	8.12954	9	1.025	0.697636	10.2555	9	0.99443	0.219009	13.2497	9	1.1505	0.712418	29.3561	7	0.99327	0.655684	19.8092	7	0.97834	0.380462	15.2614	7	30322496	11968081	10932208	7.42228e+06	14169196	5359501	5225828
2608	Putative uncharacterized protein ZFR;Zinc finger RNA-binding protein;M-phase phosphoprotein homolog	ZFR	Putative uncharacterized protein ZFR;Zinc finger RNA binding protein	B5MEH6;Q96KR1;A8K849;B2RNR6;B3KP82;B3KVS4	B5MEH6_HUMAN;ZFR_HUMAN	NP_057191	1.1101	0.00247146	6.78702	3	1.2838	0	0.665777	3	1.0543	0.0569646	5.89696	3	1.16003	0.00074	6.22161	2	1.27718	0	0.84154	2	1.07334	0.222816	8.21051	2	1.0607			1	1.2838			1	1.0543			1	1702200	620416	602210	479611	541600	209806	201430
1351	Far upstream element-binding protein 3;Putative uncharacterized protein FUBP3	FUBP3;FBP3	Isoform 1 of Far upstream element-binding protein 3;Putative uncharacterized protein FUBP3;Isoform 2 of Far upstream element-binding protein 3	Q96I24-1;Q96I24;A3KFK8;A6NJ37;Q96I24-2;A3KFL0;C9JB89	FUBP3_HUMAN;A6NJ37_HUMAN	NP_003925	1.11592	0.136711	18.4158	4	1.19595	0.0054097	12.9833	4	1.08185	0.370345	13.1119	4	1.19101	0.331124	25.4364	2	1.10783	0.195876	11.1966	2	1.1097	0.20557	11.6287	2	1.10435	0.427792	17.7014	2	1.2953	0.00169716	11.6582	2	1.01346	0.912793	17.2701	2	1417900	538870	531719	347309	522600	194600	196559
112	ATP-binding cassette sub-family D member 3;70 kDa peroxisomal membrane protein;PMP70;cDNA FLJ53353, highly similar to ATP-binding cassette sub-family D member 3	ABCD3;PMP70;PXMP1	Isoform 1 of ATP-binding cassette sub-family D member 3;Isoform 2 of ATP-binding cassette sub-family D member 3;cDNA FLJ53353, highly similar to ATP-binding cassette sub-family D member 3	P28288-1;P28288;B4DZ22;P28288-2;B4DL07	ABCD3_HUMAN;B4DL07_HUMAN	NP_002849	1.10923	0.54795	24.3994	2	0.825506	0.204359	21.3664	2	0.922053	0.390292	13.3592	2	1.10923	0.54795	24.3994	2	0.825506	0.204359	21.3664	2	0.922053	0.390292	13.3592	2				0				0				0	1209102	437297	513575	258270	1209102	437297	513575
1378	Calmodulin;cDNA FLJ75174, highly similar to Homo sapiens calmodulin 1 (phosphorylase kinase, delta), mRNA;CALM3 protein;CALM1 protein;LP7057 protein;Calmodulin 2 (Phosphorylase kinase, delta), isoform CRA_a;Calmodulin 3 (Phosphorylase kinase, delta), isoform CRA_a	CALM1;CALM;CAM;CAM1;CALM2;CAM2;CAMB;CALM3;CALML2;CAM3;CAMC;CAMIII;hCG_17033;hCG_20313	21 kDa protein;Calmodulin;cDNA FLJ75174, highly similar to Homo sapiens calmodulin 1 (phosphorylase kinase, delta), mRNA;CALM3 protein;22 kDa protein;calmodulin 1 isoform 2	P62158;B4DJ51;A8K1M2;B2RDW0;Q9BRL5;Q96HY3	CALM_HUMAN;A8K1M2_HUMAN;Q9BRL5_HUMAN;Q96HY3_HUMAN	NP_001734;NP_005175;NP_008819;NP_001159578	1.1334	0.58758	49.9937	31	1.133	0.791508	57.2352	32	0.98584	0.975159	26.6097	32	1.13075	0.0131662	19.9119	20	1.1298	0.000176	16.0235	21	0.99208	0.876395	31.3019	21	1.212	0.794504	80.8103	11	1.1648	0.545674	94.7393	11	0.97911	0.588584	15.0499	11	91129630	30300000	33500000	27400000	57811304	19400000	20500000
897	26S protease regulatory subunit S10B;Proteasome 26S subunit ATPase 6;Proteasome subunit p42	PSMC6;SUG2	proteasome 26S ATPase subunit 6;26S protease regulatory subunit S10B;44 kDa protein	P62333	PRS10_HUMAN	NP_002797	1.07278	0.620015	35.8272	4	0.994865	0.330048	34.4389	4	0.904805	0.0605247	8.58192	4	0.53622			1	0.50464			1	0.85259			1	1.1084	0.000866	4.64405	3	0.99569	0.647688	1.64606	3	0.9272	0.257948	8.30262	3	700327	379663	204517	116148	638610	356780	183310
2586	Cytoplasmic FMR1-interacting protein 2;p53-inducible protein 121;cDNA FLJ43948 fis, clone TESTI4014924, highly similar to Homo sapiens cytoplasmic FMR1 interacting protein 1 (CYFIP1), transcript variant 1, mRNA;Cytoplasmic FMR1-interacting protein 1;Specifically Rac1-associated protein 1;p140sra-1;cDNA FLJ53370, highly similar to Mus musculus cytoplasmic FMR1 interacting protein 2 (Cyfip2), mRNA;…	CYFIP2;KIAA1168;PIR121;CYFIP1;KIAA0068	Isoform 1 of Cytoplasmic FMR1-interacting protein 2;Isoform 2 of Cytoplasmic FMR1-interacting protein 2;cDNA FLJ43948 fis, clone TESTI4014924, highly similar to Homo sapiens cytoplasmic FMR1 interacting protein 1 (CYFIP1), transcript variant 1, mRNA;Isofor	Q96F07-1;Q96F07;Q9NSN1;Q96F07-2;B7Z4I3;B7Z8N7;B3KWV6;Q7L576-1;Q7L576;B7Z3H2;B7Z217	CYFP2_HUMAN;B3KWV6_HUMAN;CYFP1_HUMAN;B7Z3H2_HUMAN;B7Z217_HUMAN	NP_001032409;NP_001032410;NP_055191;NP_055423	1.0923	0.000774	4.93383	3	1.2294	0	3.35556	3	1.0541	0.313403	18.5411	3	1.10463	0.0419019	6.91706	2	1.21126	3.46e-09	4.58768	2	1.14514	0.449308	25.3336	2	1.0923			1	1.2294			1	1.0541			1	1949280	726560	707260	515458	1179690	432810	438100
2452	Transforming protein RhoA;H12	RHOA;ARH12;ARHA;RHO12	Transforming protein RhoA;Putative uncharacterized protein RHOA;Putative uncharacterized protein RHOA;12 kDa protein	P61586;B4DKN9;Q53HM4;Q9BVT0;C9JX21;C9JNR4	RHOA_HUMAN	NP_001655	1.09355	2.66e-05	12.3885	28	0.994924	0.655577	23.9656	28	0.929179	3.41e-05	13.3467	28	1.10024	2.07e-05	11.9283	20	1.00365	0.31569	13.1595	20	0.932995	0.000183	10.7937	20	1.06243	0.206958	13.5138	8	0.90936	0.290939	38.7048	8	0.816527	0.0343728	18.7256	8	67062169	24100000	25500000	17400000	51875263	18400000	19700000
384	Microtubule-associated protein 1B;MAP1 light chain LC1	MAP1B	Microtubule-associated protein 1B	P46821;A2BDK6;A5D6X1;A5D8X6;Q05BW8;Q32NB7;Q4VBY4;Q5H9P1;Q6PJD3;Q86X89	MAP1B_HUMAN	NP_005900	1.22454	0.0897326	20.8778	8	1.3574	0.0244279	27.6461	8	1.13434	0.171239	26.6955	8	1.2929	6.31e-06	10.365	5	1.3051	1.32e-09	10.1441	5	1.1288	0.67595	19.2849	5	0.89285	0.929221	28.9757	3	1.4331	0.641432	47.6058	3	1.2203	0.150483	34.2458	3	9639600	3338260	3623586	2677567	6823780	2284620	2667010
818	40S ribosomal protein S30	FAU	ubiquitin-like protein fubi and ribosomal protein S30 precursor	P62861	RS30_HUMAN	NP_001988	1.1695	0.00778539	10.6032	4	1.1818	0.215153	15.9043	4	0.979177	0.658937	21.4585	4	1.1695	0.00778539	10.6032	4	1.1818	0.215153	15.9043	4	0.979177	0.658937	21.4585	4				0				0				0	12598840	4975929	4332878	3290423	12598840	4975929	4332878
1032	Anamorsin;Cytokine-induced apoptosis inhibitor 1;cDNA FLJ58887, highly similar to Anamorsin (Cytokine-induced apoptosis inhibitor 1) (CUA001)	CIAPIN1;CUA001;PRO0915	Isoform 1 of Anamorsin;Isoform 3 of Anamorsin;cDNA FLJ58887, highly similar to Anamorsin	Q6FI81-1;Q6FI81;Q6FI81-3;B4DHB9	CPIN1_HUMAN;B4DHB9_HUMAN	NP_064709	1.0583	0.390038	13.6553	3	0.63727	0.00593711	26.8795	3	0.76254	0.000116	11.9673	3	1.2331			1	0.86317			1	0.76254			1	0.996888	0.958421	8.45424	2	0.567299	1.09e-06	16.4484	2	0.768015	0.0273229	16.9142	2	1724382	656071	725964	342380	1551300	583580	660210
649	cDNA FLJ40895 fis, clone UTERU2002294, highly similar to Prostaglandin E synthase 3 (EC 5.3.99.3);Prostaglandin E synthase 3 (Cytosolic), isoform CRA_c;Prostaglandin E synthase 3;Cytosolic prostaglandin E2 synthase;Telomerase-binding protein p23;Progesterone receptor complex p23;cDNA FLJ59942, highly similar to Prostaglandin E synthase 3 (EC 5.3.99.3);cDNA FLJ50819, highly similar to Prostaglandi…	PTGES3;hCG_2016483;P23;TEBP	Prostaglandin E synthase 3 (Cytosolic), isoform CRA_c;19 kDa protein;Prostaglandin E synthase 3;cDNA FLJ59942, highly similar to Prostaglandin E synthase 3;Prostaglandin E synthase 3 (Cytosolic), isoform CRA_d;cDNA FLJ59888, moderately similar to Prostagla	B3KUY2;Q15185;B4DP11;B4DP21;B4DHP2	B3KUY2_HUMAN;TEBP_HUMAN;B4DP11_HUMAN;B4DP21_HUMAN;B4DHP2_HUMAN	NP_006592	1.0863	0.117863	13.386	17	0.995	0.202883	18.7554	17	0.90662	0.000501	10.336	17	1.07943	0.04922	12.0666	14	0.998045	0.314234	18.19	14	0.908887	0.000361	10.1443	14	1.0964	0.944434	20.5802	3	0.91874	0.490942	25.1257	3	0.89756	0.542721	12.2573	3	90276817	34533267	32569431	23174254	63805617	24344287	23767181
2460	Proteasome subunit beta type-5;Proteasome epsilon chain;Macropain epsilon chain;Multicatalytic endopeptidase complex epsilon chain;Proteasome subunit X;Proteasome chain 6;Proteasome subunit MB1	PSMB5;LMPX	Proteasome subunit beta type-5;proteasome beta 5 subunit isoform 2	P28074	PSB5_HUMAN	NP_002788;NP_001124197	1.07865	0.643438	19.6669	22	1.00785	0.891575	12.703	22	0.976083	0.0647986	8.47732	22	1.07865	0.593402	19.6408	18	1.01508	0.710959	12.8766	18	0.984085	0.168845	8.9579	18	1.05511	0.968459	22.6328	4	0.891793	0.188535	10.7862	4	0.952985	0.103674	6.49368	4	36300000	14000000	13200000	9.14851e+06	25600000	9.51451e+06	9.3992e+06
1343	Dynein light chain 2, cytoplasmic;Dynein light chain LC8-type 2	DYNLL2;DLC2	Dynein light chain 2, cytoplasmic	Q96FJ2	DYL2_HUMAN	NP_542408	1.09	0.0305597	14.067	9	1.1051	0.00333999	9.6477	9	1.0073	0.613383	5.65588	9	1.0161	0.148957	19.2366	5	1.1102	8.09e-06	6.92316	5	0.99976	0.497799	1.24572	5	1.09165	0.000155	3.85772	4	1.08063	0.454717	10.5996	4	1.05499	0.550074	8.75209	4	7397730	2842033	2681833	1873840	2306870	862743	865653
2557	Isoleucyl-tRNA synthetase, cytoplasmic;Isoleucine--tRNA ligase;Isoleucyl-tRNA synthetase	IARS;RP11-62C3.1-003	Isoleucyl-tRNA synthetase, cytoplasmic;IARS protein	P41252;B4DVX2;Q7L4K8;Q7Z355;Q7Z3U5;Q9P1N9;Q5TCC4;Q6P0M4	SYIC_HUMAN;Q5TCC4_HUMAN	NP_002152;NP_038203	1.0939	5.68e-05	14.1172	37	1.2257	1.78e-15	14.3072	37	1.0948	0.00104557	17.4926	37	1.0847	0.103632	17.6962	18	1.20716	7.58e-07	14.8995	18	1.0803	0.00281613	12.5038	18	1.1093	6.63e-08	9.49352	19	1.2393	5.56e-10	14.0123	19	1.1028	0.0425651	21.5307	19	62580634	22021783	22900000	17661959	32647384	11808923	11600000
979	Survival of motor neuron protein-interacting protein 1;Component of gems 2;Gemin-2	SIP1;GEMIN2	Isoform 1 of Survival of motor neuron protein-interacting protein 1;Isoform 2 of Survival of motor neuron protein-interacting protein 1;Isoform 3 of Survival of motor neuron protein-interacting protein 1	O14893-1;O14893;O14893-2;O14893-3;Q9H4F4	GEMI2_HUMAN	NP_003607;NP_001009182;NP_001009183	1.09567	0.00510078	4.61355	2	1.05446	0.569865	13.1974	2	0.925866	0.021988	4.75558	2				0				0				0	1.09567	0.00510078	4.61355	2	1.05446	0.569865	13.1974	2	0.925866	0.021988	4.75558	2	904840	362910	301400	240540	0	0	0
1882	Vinculin;Metavinculin	VCL	Isoform 2 of Vinculin;Isoform 1 of Vinculin	P18206-1;P18206;B4E3Q9;Q5JQ13;P18206-2;B3KXA2	VINC_HUMAN	NP_054706;NP_003364	1.0625	0.0286563	12.3385	17	1.2276	0	9.15252	17	1.1114	0.00479952	15.9464	17	1.15	5.54e-06	7.51251	8	1.22221	3.22e-09	9.35665	8	1.09755	0.224904	16.5982	8	1.0209	0.725904	14.0557	9	1.2276	2.21e-08	9.42303	9	1.1855	0.00575822	15.5062	9	23877820	8889645	8140094	6847965	12179980	4329735	4346420
775	Ras-related protein Rap-2b;Ras-related protein Rap-2a;RbBP-30;Ras-related protein Rap-2c	RAP2B;RAP2A;RAP2C	Ras-related protein Rap-2b;Ras-related protein Rap-2a;Ras-related protein Rap-2c;14 kDa protein	P61225;Q5JQ44;P10114;Q9Y3L5	RAP2B_HUMAN;RAP2A_HUMAN;RAP2C_HUMAN	NP_002877;NP_066361;NP_067006	1.07493	0.0330622	4.79455	2	1.30473	0.146154	25.8853	2	1.11974	0.00297877	5.38533	2	1.112			1	1.5668			1	1.1632			1	1.0391			1	1.0865			1	1.0779			1	1097560	359110	388980	349480	626280	198860	234690
1805	Thymosin beta-10	TMSB10;PTMB10;THYB10	Thymosin beta-10	P63313;Q596K9	TYB10_HUMAN	NP_066926	1.14186	0	1.23851	2	0.975768	0.09704	2.09059	2	0.922904	0.000514	3.26668	2	1.1319			1	0.96145			1	0.90183			1	1.1519			1	0.9903			1	0.94447			1	4470000	1657710	1816300	995990	1972800	726750	815000
445	Ubiquitin-fold modifier 1	UFM1;C13orf20;BM-002;RP11-131P10.1-003	Ubiquitin-fold modifier 1;Ubiquitin-fold modifier 1	P61960;Q5VXS0	UFM1_HUMAN;Q5VXS0_HUMAN	NP_057701	1.0818	0.0855949	9.2108	7	1.1839	0.162902	19.212	7	1.0681	0.832548	22.4169	7	1.056	0.833286	9.58648	3	1.1839	0.100669	14.7856	3	1.182	0.318539	14.7123	3	1.13661	0.0196779	8.23147	4	1.14349	0.543825	23.7928	4	0.956081	0.817968	27.9754	4	3326413	1188662	1195622	942123	2508890	923965	872156
805	Galactokinase 1;cDNA FLJ56840, highly similar to Galactokinase (EC 2.7.1.6);Galactokinase;Galactose kinase	GALK1;hCG_27540;GALK	cDNA FLJ56840, highly similar to Galactokinase;Galactokinase	B4E1G6;P51570;B4E1A8;C8CHJ5;C8CHJ6;Q6ZP37;Q71UH7	B4E1G6_HUMAN;GALK1_HUMAN	NP_000145	1.0701			1	1.0226			1	0.99052			1	1.0701			1	1.0226			1	0.99052			1				0				0				0	1479700	582230	518260	379170	1479700	582230	518260
1027	Trifunctional purine biosynthetic protein adenosine-3;Phosphoribosylamine--glycine ligase;Glycinamide ribonucleotide synthetase;Phosphoribosylglycinamide synthetase;Phosphoribosylformylglycinamidine cyclo-ligase;Phosphoribosyl-aminoimidazole synthetase;AIR synthase;Phosphoribosylglycinamide formyltransferase;5'-phosphoribosylglycinamide transformylase;GAR transformylase	GART;PGFT;PRGS	Isoform Long of Trifunctional purine biosynthetic protein adenosine-3	P22102-1;P22102;B4DJ93;Q15374;Q3B7A7;Q59HH3;Q71VH3	PUR2_HUMAN	NP_000810;NP_001129477;NP_001129478	1.0958	0.0011523	10.2187	29	1.0228	0.120743	9.33657	29	1.0021	0.602834	10.0089	29	1.1045	0.000176	8.80909	15	1.0228	0.289584	10.3285	15	1.0021	0.488405	8.61876	15	1.06634	0.229267	11.3129	14	1.02743	0.264187	8.53392	14	0.984105	0.909925	11.6181	14	71550854	27498820	26245315	17806782	29740644	11197377	11362682
1540	Histone H3.2;H3/m;H3/o;Histone H3.1t;H3/g;Histone H3;Histone H3-like	HIST2H3A;HIST2H3C;H3F2;H3FM;HIST2H3D;HIST3H3;H3FT	Histone H3.2;Histone H3.1t;Histone H3;Histone H3-like;Histone H3	Q71DI3;Q16695;B4E380;Q6NXT2;B4DEB1	H32_HUMAN;H31T_HUMAN;B4E380_HUMAN;H3L_HUMAN;B4DEB1_HUMAN	NP_001005464;NP_001116847;NP_066403;NP_003484;NP_001013721	1.0329	0.194138	19.9405	68	1.0356	0.441674	33.9639	68	1.03795	0.72084	20.479	68	1.0329	0.470947	22.0591	45	1.048	0.606072	37.5439	45	1.0734	0.862885	20.9185	45	1.0285	0.145497	15.3023	23	1.0211	0.4979	26.3345	23	0.95013	0.371696	19.7426	23	225000000	84100000	81800000	58700000	212000000	79600000	77400000
1933	cDNA FLJ59607, moderately similar to D-dopachrome decarboxylase (EC 4.1.1.84);cDNA, FLJ78842, moderately similar to D-dopachrome decarboxylase (EC 4.1.1.84);cDNA FLJ51263, moderately similar to D-dopachrome decarboxylase (EC 4.1.1.84);D-dopachrome tautomerase, isoform CRA_a;Putative uncharacterized protein DDT;D-dopachrome decarboxylase-like protein;D-dopachrome tautomerase-like protein;D-dopachr…	DDT;DDTL	cDNA, FLJ78842, moderately similar to D-dopachrome decarboxylase;Putative uncharacterized protein DDTL;D-dopachrome decarboxylase-like protein;14 kDa protein;D-dopachrome decarboxylase;cDNA FLJ60602, moderately similar to D-dopachrome decarboxylase;D-dopac	B4E259;B5MC82;A6NHG4;P30046;Q53Y51;B4DJQ7;B7Z522	B4E259_HUMAN;B5MC82_HUMAN;DDTL_HUMAN;DOPD_HUMAN;B4DJQ7_HUMAN	NP_001077862;NP_001077861;NP_001346	1.0946	0.00925786	13.5102	18	1.04198	0.0718111	12.8366	18	0.993083	0.401391	18.0489	18	1.0498	0.188504	16.7243	11	1.03	0.263566	15.6076	11	0.98542	0.283788	22.0724	11	1.0967	3.01e-06	6.169	7	1.0814	0.0513229	7.79174	7	0.99631	0.452722	7.15194	7	24400352	9553549	8710850	6135804	13225672	5506519	4562470
651	Putative uncharacterized protein ENSP00000368241;Cyclin-dependent kinases regulatory subunit 1;CDC28 protein kinase regulatory subunit 1B	CKS1B;CKS1;PNAS-16;PNAS-143;RP11-307C12.6-003	Putative uncharacterized protein ENSP00000368241;Cyclin-dependent kinases regulatory subunit 1;CDC28 protein kinase regulatory subunit 1B	A6NHZ8;P61024;Q5T178;Q5T179	A6NHZ8_HUMAN;CKS1_HUMAN;Q5T179_HUMAN	XP_001131354;XP_002346330;XP_947728;NP_001817	1.1302	0	1.35764	2	0.823059	0	1.85565	2	0.78348	0	3.27586	2	1.1194			1	0.83393			1	0.80184			1	1.1411			1	0.81233			1	0.76554			1	3954400	1642550	1525800	786070	1698700	702210	644260
1839	Ribonuclease H2 subunit B;Ribonuclease HI subunit B;Aicardi-Goutieres syndrome 2 protein;Deleted in lymphocytic leukemia 8	RNASEH2B;DLEU8	RNASEH2B protein;ribonuclease H2, subunit B isoform 2	Q5TBB1;Q05DR2;Q8N451	RNH2B_HUMAN	NP_078846;NP_001135751	1.09879	0	0.476211	2	0.811824	0.394815	34.6478	2	0.817811	0.258401	25.167	2	1.09879	0	0.476211	2	0.811824	0.394815	34.6478	2	0.817811	0.258401	25.167	2				0				0				0	2266230	855060	820932	590210	2266230	855060	820932
638	A-kinase anchor protein 8;A-kinase anchor protein 95 kDa	AKAP8;AKAP95	A-kinase anchor protein 8	O43823;B7Z8L8;Q8NE02;Q9UG73	AKAP8_HUMAN	NP_005849	1.10491	0.631622	29.4279	2	0.975226	0.799571	13.9725	2	0.887991	0.630449	34.9201	2	1.3605			1	0.88348			1	0.6937			1	0.89734			1	1.0765			1	1.1367			1	1611480	669232	624993	317270	1409000	579200	558890
100	UPF0468 protein C16orf80;Transcription factor IIB;cDNA FLJ58848, highly similar to Homo sapiens transcription factor IIB	C16orf80	UPF0468 protein C16orf80;cDNA FLJ58848, highly similar to Homo sapiens transcription factor IIB	Q9Y6A4;B4DN94	CP080_HUMAN;B4DN94_HUMAN	NP_037374	1.07807	0.505463	15.9642	2	0.964905	4.33e-15	0.644151	2	1.06304	0	0.592003	2	1.2069			1	0.96931			1	1.0586			1	0.96299			1	0.96052			1	1.0675			1	993430	368690	377220	247527	363410	147090	135900
297	Mitochondrial fission 1 protein;Fis1 homolog;Tetratricopeptide repeat protein 11;TPR repeat protein 11	FIS1;TTC11;CGI-135	Mitochondrial fission 1 protein	Q9Y3D6	FIS1_HUMAN	NP_057152	1.1009	2.32e-13	2.36957	3	1.3272	4.46e-05	10.6186	3	1.1758	0.0165793	12.4492	3	1.09146	0	1.21795	2	1.23037	0.00620971	10.7139	2	1.19403	0.153258	17.561	2	1.134			1	1.3996			1	1.1758			1	3026700	1170100	1008520	848070	1373900	528920	511360
1561	Transducin-like enhancer protein 3;ESG3;cDNA FLJ58800, highly similar to Transducin-like enhancer protein 3	TLE3;KIAA1547	Isoform 1 of Transducin-like enhancer protein 3;Isoform 4 of Transducin-like enhancer protein 3;transducin-like enhancer protein 3 isoform b;Isoform 3 of Transducin-like enhancer protein 3;Isoform 2 of Transducin-like enhancer protein 3	Q04726-1;Q04726;Q04726-4;B4DPT0;B4E2W3;Q6PI57;Q6PRX2;Q04726-3;B3KM67;B3KUA2;Q6PRX3;Q04726-2	TLE3_HUMAN;B4DPT0_HUMAN	NP_005069;NP_001098662;NP_065959	1.10204	0.897243	23.1128	4	0.977977	0.614616	15.3128	4	1.07112	0.271904	9.07386	4	1.0705			1	0.879			1	0.92661			1	1.1345	0.986121	27.972	3	1.0881	0.932671	17.2399	3	1.0841	0.000145	4.18878	3	2276380	921594	837088	517712	848710	312870	321850
2356	40S ribosomal protein S27-like protein;Ribosomal protein S27	RPS27L;LOC392748;tcag7.1276	Putative uncharacterized protein RPS27L;40S ribosomal protein S27-like protein;Ribosomal protein S27;9 kDa protein;Similar to 40S ribosomal protein S27	C9JLI6;Q71UM5;A4D1G5	RS27L_HUMAN;A4D1G5_HUMAN	NP_057004	1.06521	0.00595778	5.04938	8	1.18095	0.93458	32.1211	8	1.0908	0.806803	14.3701	8	1.0749	2.13e-14	2.28845	5	1.1623	0.844714	35.8924	5	1.0895	0.768652	16.9023	5	1.0241	0.983368	4.71638	3	1.2333	0.880217	31.6551	3	1.1263	0.149926	8.4436	3	79243860	30495030	28504300	20245140	32878660	12597480	11877370
1552	Collagen alpha-1(XIV) chain;Undulin	COL14A1;UND	Isoform 1 of Collagen alpha-1(XIV) chain;Isoform 2 of Collagen alpha-1(XIV) chain	Q05707-1;Q05707;Q05707-2;A8KAL5;C9JSX8;Q4G0W3	COEA1_HUMAN	NP_066933	1.1837	0.38783	40.4048	3	0.43367	0.0462221	106.855	3	0.34736	0	15.5186	3	1.2434	0.588847	56.9996	2	0.194476	0.0411748	113.417	2	0.346509	0	0.346912	2	1.1837			1	0.66075			1	0.45335			1	1617580	671430	854900	91256	1058880	409730	610180
2244	Transportin-3;Transportin-SR;Importin-12;cDNA, FLJ92955, highly similar to Homo sapiens transportin-SR (TRN-SR), mRNA;cDNA FLJ10401 fis, clone NT2RM4000421, highly similar to Transportin-3	TNPO3;IPO12	Isoform 2 of Transportin-3;Isoform 3 of Transportin-3;Putative uncharacterized protein TNPO3;Putative uncharacterized protein TNPO3;Putative uncharacterized protein TNPO3;cDNA FLJ10401 fis, clone NT2RM4000421, highly similar to Transportin-3	Q9Y5L0-2;Q9Y5L0;Q9Y5L0-3;Q9Y5L0-1;B5MD86;B2R6H7;C9J7E5;C9IZM0;B3KM69;B3KMX1	TNPO3_HUMAN;B2R6H7_HUMAN;B3KM69_HUMAN	NP_036602	1.08378	0.0148183	11.6987	8	0.983407	0.593848	15.7119	8	0.827817	0.0109708	15.6842	8	1.13328	1.24e-05	5.90614	4	0.983407	0.869524	15.66	4	0.906078	0.115056	14.5521	4	1.01368	0.371164	16.2228	4	0.975718	0.605891	17.9802	4	0.787417	0.0708503	18.5378	4	6238130	2259130	2580790	1398197	3023740	1137920	1254880
2539	E3 ubiquitin-protein ligase UBR4;N-recognin-4;Zinc finger UBR1-type protein 1;Retinoblastoma-associated factor of 600 kDa;600 kDa retinoblastoma protein-associated factor;RBAF600;p600	UBR4;KIAA0462;KIAA1307;RBAF600;ZUBR1	Isoform 2 of E3 ubiquitin-protein ligase UBR4;Isoform 1 of E3 ubiquitin-protein ligase UBR4;Isoform 4 of E3 ubiquitin-protein ligase UBR4;Isoform 3 of E3 ubiquitin-protein ligase UBR4;Isoform 5 of E3 ubiquitin-protein ligase UBR4	Q5T4S7-2;Q5T4S7;A8MQ33;Q5T4S7-1;Q5T4S7-4;A8MPT2;Q5T4S7-3;A8MQB1;Q5T4S7-5	UBR4_HUMAN	NP_065816	1.11188	0.00160778	15.9074	18	1.04624	0.756368	25.3409	18	1.02387	0.230318	30.597	18	1.1313	0.0109328	9.45826	9	1.0923	0.0610407	14.7494	9	1.0321	0.267402	10.2399	9	1.0751	0.0214453	20.3887	9	0.97216	0.606128	32.0201	9	0.98792	0.106553	39.1986	9	9129430	3274836	3543843	2310698	5118080	1812793	1906477
674	cDNA FLJ59571, highly similar to Eukaryotic translation initiation factor 4gamma 2;Eukaryotic translation initiation factor 4 gamma 2;p97;Death-associated protein 5;Eukaryotic translation initiation factor 4 gamma, 2;Putative uncharacterized protein Nbla00315	EIF4G2;DAP5;OK/SW-cl.75;Nbla00315	cDNA FLJ59571, highly similar to Eukaryotic translation initiation factor 4gamma 2;Eukaryotic translation initiation factor 4 gamma 2;eukaryotic translation initiation factor 4 gamma, 2 isoform 2;Putative uncharacterized protein Nbla00315	B4DZF2;Q0VH01;Q49A79;Q59G42;P78344;Q2TU89;Q2NKW9;Q3LIE0	B4DZF2_HUMAN;IF4G2_HUMAN;Q2NKW9_HUMAN;Q3LIE0_HUMAN	NP_001409;NP_001036024	1.09045	0.529378	19.4699	2	1.09472	0.0661931	6.9667	2	0.933589	0.267208	8.75911	2				0				0				0	1.09045	0.529378	19.4699	2	1.09472	0.0661931	6.9667	2	0.933589	0.267208	8.75911	2	820520	329230	258110	233194	0	0	0
1235	Splicing factor U2AF 65 kDa subunit;U2 auxiliary factor 65 kDa subunit;U2 snRNP auxiliary factor large subunit	U2AF2;U2AF65	Isoform 1 of Splicing factor U2AF 65 kDa subunit;Isoform 2 of Splicing factor U2AF 65 kDa subunit	P26368-1;P26368;B5BU25;P26368-2	U2AF2_HUMAN	NP_009210;NP_001012496	1.09866	0.164891	14.566	16	1.08574	0.0077787	18.2996	16	1.0011	0.393601	17.827	16	1.09644	0.676192	17.85	10	1.0768	0.120173	22.4237	10	1.00038	0.683276	21.5068	10	1.09915	1.86e-06	4.90989	6	1.14398	0.000326	9.61321	6	1.01628	0.208243	10.7334	6	14773720	5385260	5415918	3972516	5398570	1935476	2015365
223	PHD finger-like domain-containing protein 5A;Splicing factor 3B-associated 14 kDa protein;SF3b14b	PHF5A	PHD finger-like domain-containing protein 5A	Q7RTV0	PHF5A_HUMAN	NP_116147	1.09774	0.176229	9.75111	2	0.778556	1.68e-06	7.39325	2	0.886934	0.437057	21.8335	2	1.09774	0.176229	9.75111	2	0.778556	1.68e-06	7.39325	2	0.886934	0.437057	21.8335	2				0				0				0	1405470	556750	481610	367106	1405470	556750	481610
2037	NHL repeat-containing protein 2	NHLRC2	Isoform 1 of NHL repeat-containing protein 2;Isoform 2 of NHL repeat-containing protein 2	Q8NBF2-1;Q8NBF2;Q7Z658;Q8NBF2-2	NHLC2_HUMAN	NP_940916	1.0867	0.0631776	15.1668	4	1.39855	0	6.64392	4	1.15606	0.0461266	14.5277	4	1.0867	0.00617392	4.29391	2	1.32568	4.83e-06	8.72077	2	1.04479	0.559708	10.6238	2	1.21975	0.225942	23.2003	2	1.41889	0	3.19417	2	1.27877	0.00101218	10.5793	2	4445080	1602400	1445821	1396796	2468910	977710	692491
2516	Serine/threonine-protein phosphatase 2A 65 kDa regulatory subunit A alpha isoform;PP2A, subunit A, PR65-alpha isoform;PP2A, subunit A, R1-alpha isoform;Medium tumor antigen-associated 61 kDa protein;cDNA FLJ56133, highly similar to Serine/threonine-protein phosphatase 2A 65 kDa regulatory subunit A alpha isoform;cDNA FLJ56053, highly similar to Serine/threonine-protein phosphatase 2A 65 kDa regul…	PPP2R1A;PPP2R1B	Serine/threonine-protein phosphatase 2A 65 kDa regulatory subunit A alpha isoform;cDNA FLJ56133, highly similar to Serine/threonine-protein phosphatase 2A 65 kDa regulatory subunit A alpha isoform;cDNA FLJ56053, highly similar to Serine/threonine-protein p	P30153;A8K3H8;A8K7B7;B4DDF7;B4DQY1;B4DE69;Q8NB89;B3KQV6;P30154-2;P30154;A8K8B0;A8MY67;P30154-1;B0YJ69;B7Z1G3;B4DGQ6	2AAA_HUMAN;B4DQY1_HUMAN;B4DE69_HUMAN;Q8NB89_HUMAN;B3KQV6_HUMAN;2AAB_HUMAN;A8MY67_HUMAN;B4DGQ6_HUMAN	NP_055040;NP_859050;NP_002707	1.0738	0.580388	56.656	23	1.0168	0.507624	14.888	23	0.98329	0.236072	7.84693	23	1.08157	0.00301664	8.14747	14	1.03275	0.0222736	7.34716	14	1.01918	0.76016	7.5235	14	1.002	0.368789	89.2457	9	0.92212	0.0433604	18.1729	9	0.95149	0.0106759	6.94348	9	46690070	18806290	16733990	11149850	31823250	12615340	11555760
576	Small nuclear ribonucleoprotein polypeptide C variant;U1 small nuclear ribonucleoprotein C	SNRPC;RP3-375P9.1-002	Small nuclear ribonucleoprotein polypeptide C;U1 small nuclear ribonucleoprotein C	Q53G33;Q5TAL3;P09234;Q5TAL4	Q53G33_HUMAN;RU1C_HUMAN	NP_003084	1.0466	0.603231	7.85766	3	1.0202	0.622624	2.40167	3	0.99597	0.580246	4.96844	3	1.0466	0.603231	7.85766	3	1.0202	0.622624	2.40167	3	0.99597	0.580246	4.96844	3				0				0				0	8921000	3608070	2901030	2411740	8921000	3608070	2901030
969	Splicing factor, arginine/serine-rich 17A;Protein XE7;B-lymphocyte antigen;721P	SFRS17A;CXYorf3;DXYS155E;XE7	Isoform 1 of Splicing factor, arginine/serine-rich 17A;Isoform 3 of Splicing factor, arginine/serine-rich 17A;Isoform 2 of Splicing factor, arginine/serine-rich 17A	Q02040-1;Q02040;Q02040-3;Q02040-2;Q05DA9	SF17A_HUMAN	NP_005079	1.1152	0.0150596	6.75451	3	0.99327	0.378161	14.993	3	0.6815	0.00287517	21.4767	3	1.1152			1	0.99327			1	0.86222			1	1.09164	0.186731	9.39189	2	0.894891	0.418628	19.4179	2	0.618608	7.04e-07	13.693	2	3729100	1438190	1506140	784710	1220400	465640	438990
1136	Proteasome subunit beta type-2;Proteasome component C7-I;Macropain subunit C7-I;Multicatalytic endopeptidase complex subunit C7-I;Proteasome subunit beta type	PSMB2	Proteasome subunit beta type-2;Proteasome subunit beta type (Fragment)	P49721;B7Z478;Q59FJ0	PSB2_HUMAN;Q59FJ0_HUMAN	NP_002785	1.0764	0.0335142	13.5849	15	0.94908	0.637178	10.7181	15	0.88378	0.00202355	11.756	15	1.121	0.0578896	14.6437	13	0.94908	0.418983	9.85179	13	0.87756	5.14e-05	10.1088	13	1.06033	9.84e-05	2.12725	2	1.0467	0.735136	19.0812	2	1.03583	0.782506	18.0331	2	34841720	13284379	12664410	8893168	12376420	4894949	4598500
2566	cDNA FLJ16129 fis, clone BRACE2039823, highly similar to CDP-diacylglycerol--inositol3-phosphatidyltransferase (EC 2.7.8.11);CDP-diacylglycerol--inositol 3-phosphatidyltransferase;Phosphatidylinositol synthase;cDNA FLJ37149 fis, clone BRACE2025437, highly similar to CDP-diacylglycerol--inositol3-phosphatidyltransferase (EC 2.7.8.11);CDP-diacylglycerol--inositol 3-phosphatidyltransferase (Phosphat…	CDIPT;PIS;PIS1;hCG_21626	cDNA FLJ16129 fis, clone BRACE2039823, highly similar to CDP-diacylglycerol--inositol3-phosphatidyltransferase;Isoform 1 of CDP-diacylglycerol--inositol 3-phosphatidyltransferase;CDP-diacylglycerol--inositol 3-phosphatidyltransferase (Phosphatidylinositol	B3KY94;O14735-1;O14735;A8K3L7;Q53HA5;B3KSW0;B4DUV0	B3KY94_HUMAN;CDIPT_HUMAN;B3KSW0_HUMAN;B4DUV0_HUMAN	NP_006310	1.1061	2.66e-06	3.88438	3	1.1803	0.000448	6.57816	3	1.0598	0.192856	5.53326	3	1.1574			1	1.1931			1	1.0598			1	1.08856	1.1e-07	2.26044	2	1.11816	0.0389004	7.64809	2	1.03392	0.532623	7.56041	2	3594470	1409796	1320224	864472	252050	88886	99184
789	cDNA FLJ56285, highly similar to ADP-ribosylation factor-like protein 8B;ADP-ribosylation factor-like protein 8B;ADP-ribosylation factor-like protein 10C;Novel small G protein indispensable for equal chromosome segregation 1;cDNA FLJ61158, highly similar to ADP-ribosylation factor-like protein 8B;ADP-ribosylation factor-like protein 8A;ADP-ribosylation factor-like protein 10B;Novel small G protei…	ARL8B;ARL10C;GIE1;ARL8A;ARL10B;GIE2	cDNA FLJ56285, highly similar to ADP-ribosylation factor-like protein 8B;ADP-ribosylation factor-like protein 8B;cDNA FLJ61158, highly similar to ADP-ribosylation factor-like protein 8B;ADP-ribosylation factor-like protein 8A	B4E1J8;Q9NVJ2;B4DQT8;Q96BM9;B2R7U5	B4E1J8_HUMAN;ARL8B_HUMAN;B4DQT8_HUMAN;ARL8A_HUMAN	NP_060654;NP_620150	1.10659	0.012477	7.68831	6	1.06228	0.0370565	10.0958	6	1.01892	0.0437673	3.34045	6	1.05109	0.288372	6.63746	2	1.04341	0.317311	6.0093	2	1.04056	0.169184	4.09027	2	1.12512	0.0330306	8.69823	4	1.08487	0.0677483	11.7882	4	1.01341	0.208	3.39356	4	26433200	9639690	9947980	6845440	5883600	2148790	2147980
2621	Glycogen phosphorylase, liver form	PYGL	Glycogen phosphorylase, liver form;liver glycogen phosphorylase isoform 2	P06737;B2R825;B4DUB7	PYGL_HUMAN	NP_002854;NP_001157412	1.09152	0.0770026	17.3609	12	1.20035	0.000932	17.8373	12	1.16794	7.09e-08	9.54039	12	1.15554	0.000179	9.72926	6	1.22738	0.00672538	18.2763	6	1.16794	4.25e-05	10.0781	6	1.0055	0.751237	21.9399	6	1.19765	0.0660855	18.4866	6	1.13744	0.00086	9.43805	6	14833680	5623040	5018845	4191702	7608970	2848830	2590720
1200	Dihydrofolate reductase	DHFR;DHFRP1	hypothetical protein XP_002346735;Dihydrofolate reductase	P00374;B0YJ76;B4DDD2;B4DM58	DYR_HUMAN	XP_002346735;NP_000782	1.06234	0.0578585	9.22541	4	0.929442	0.0970105	9.28106	4	0.887539	6.97e-05	5.80843	4	1.0812	0.0973569	10.6952	3	0.92709	0.227394	11.355	3	0.87055	0.00282234	6.9998	3	1.0438			1	0.9318			1	0.90486			1	7549700	2893800	2839760	1816040	5866200	2204070	2236310
262	Leucine-rich repeat flightless-interacting protein 1;LRR FLII-interacting protein 1;TAR RNA-interacting protein;GC-binding factor 2;LRR FLI-I interacting protein 1;cDNA FLJ52713, moderately similar to Mus musculus leucine rich repeat (in FLII) interacting protein 1 (Lrrfip1), mRNA	LRRFIP1;GCF2;TRIP;tmp_locus_7	Isoform 1 of Leucine-rich repeat flightless-interacting protein 1;Isoform 2 of Leucine-rich repeat flightless-interacting protein 1;Isoform 3 of Leucine-rich repeat flightless-interacting protein 1;leucine rich repeat (in FLII) interacting protein 1 isofor	Q32MZ4-1;Q32MZ4;Q32MZ4-2;Q32MZ4-3;Q05D04;Q9Y607;B4DPC0;Q9BSL6;C9JLP7	LRRF1_HUMAN;Q9Y607_HUMAN;B4DPC0_HUMAN	NP_001131024;NP_004726;NP_001131025;NP_001131022;NP_001131023	1.08667	0.00167807	3.74115	2	0.890183	0.657554	37.1114	2	0.737292	0.0138705	17.5165	2	1.0583			1	0.68472			1	0.6514			1	1.1158			1	1.1573			1	0.83451			1	759040	307630	287240	164167	370200	156150	145220
2316	COMM domain-containing protein 4	COMMD4	Isoform 1 of COMM domain-containing protein 4;19 kDa protein;Isoform 2 of COMM domain-containing protein 4;12 kDa protein	Q9H0A8-1;Q9H0A8;Q9H0A8-2	COMD4_HUMAN	NP_060298	1.0766	0.958957	21.1264	3	1.1721	0.155727	59.487	3	1.0693	0.49748	104.415	3	1.1656			1	1.1721			1	1.0693			1	0.917563	0.590409	22.605	2	1.91925	0.211967	73.8659	2	1.78604	0.562406	141.6	2	1681940	529568	479531	672820	195150	77358	68563
1710	Superoxide dismutase [Cu-Zn];Putative uncharacterized protein SOD1	SOD1	Superoxide dismutase [Cu-Zn];Superoxide dismutase	P00441;A8MST3	SODC_HUMAN;A8MST3_HUMAN	NP_000445	1.0933	0.0292977	12.3576	35	1.0662	0.00631174	14.6288	35	1.0493	0.0902743	13.0998	35	1.0993	0.0226244	11.9636	18	1.0564	0.0577299	11.1272	18	1.03714	0.98591	13.8014	18	1.0619	0.409094	12.8175	17	1.0662	0.0451877	17.7734	17	1.0555	0.00467051	11.3439	17	172803750	65604118	61724297	45475447	63566330	24064575	23175170
95	Mitochondrial import inner membrane translocase subunit Tim10	TIMM10;TIM10	Mitochondrial import inner membrane translocase subunit Tim10	P62072	TIM10_HUMAN	NP_036588	1.14606	8.77e-14	2.58504	2	0.969604	0.623339	8.88837	2	1.01553	0.0047917	0.772878	2	1.1253			1	0.91054			1	1.01			1	1.1672			1	1.0325			1	1.0211			1	184654	71672	67932	45047	71974	26885	27046
2665	Protein diaphanous homolog 1;Diaphanous-related formin-1;Diaphanous-1;Diaphanous 1;Diaphanous homolog 1 (Drosophila), isoform CRA_a;Putative uncharacterized protein DIAPH1	DIAPH1;DIAP1	Isoform 1 of Protein diaphanous homolog 1;141 kDa protein;diaphanous 1 isoform 2;Diaphanous homolog 1;Putative uncharacterized protein DIAPH1;Isoform 2 of Protein diaphanous homolog 1	O60610-1;O60610;B4E2I7;Q6URC4;A0RZB7;A0RZB8;B4DVR3;Q17RN4;Q96IL1;Q6UUU0;Q7KZJ7;B9ZVX0;O60610-2	DIAP1_HUMAN;A0RZB7_HUMAN;Q6UUU0_HUMAN;B9ZVX0_HUMAN	NP_005210;NP_001073280	1.1045	0.0115607	12.372	11	1.1125	6.31e-05	11.337	11	0.96589	0.759036	9.94104	11	1.20539	1.28e-05	8.32388	4	1.10597	0.0244541	11.642	4	0.944168	0.357087	11.4526	4	1.0827	0.323055	11.8525	7	1.1125	0.00217042	12.087	7	0.96589	0.641104	8.90308	7	6713120	2657166	2270505	1785362	2632970	1058600	824537
743	Purine nucleoside phosphorylase;Inosine phosphorylase	NP;PNP	cDNA FLJ25678 fis, clone TST04067, highly similar to PURINE NUCLEOSIDE PHOSPHORYLASE	P00491;Q8N7G1;Q9P1G4	PNPH_HUMAN	NP_000261	1.08855	0.0289052	12.0487	18	1.01569	0.13604	11.4919	18	0.964243	0.713655	13.4453	18	1.09698	0.0525963	9.65868	6	1.04647	0.561342	15.4332	6	0.896968	0.75724	20.6332	6	1.08855	0.156971	13.426	12	1.01569	0.134488	9.78353	12	0.971907	0.867314	9.17428	12	42732146	16277289	15571041	10883281	1062096	411549	386461
81	Peroxiredoxin-1;Thioredoxin peroxidase 2;Thioredoxin-dependent peroxide reductase 2;Proliferation-associated gene protein;Natural killer cell-enhancing factor A	PRDX1;PAGA;PAGB;TDPX2	Peroxiredoxin-1;19 kDa protein	Q06830;B2R4P2;B5BU26	PRDX1_HUMAN	NP_002565;NP_859047;NP_859048	1.10869	6.47e-10	11.9237	46	1.1007	0.0665535	20.2902	46	1.0081	0.702201	8.67507	46	1.0736	4.55e-05	11.6911	33	1.1004	0.365251	22.4963	33	1.01	0.664575	7.81591	33	1.1875	9.32e-10	10.2324	13	1.1442	0.00275871	12.5519	13	0.99204	0.938689	10.9184	13	335000000	119000000	125000000	91000000	258000000	91700000	96800000
1168	DNA ligase 3;DNA ligase III;Polydeoxyribonucleotide synthase [ATP] 3	LIG3	Isoform Alpha of DNA ligase 3;Isoform Beta of DNA ligase 3	P49916-1;P49916;B7Z6I3;P49916-2;C4B7Q3;Q96DF0	DNLI3_HUMAN	NP_039269;NP_002302	1.1028	0.115853	22.8128	7	0.97002	0.374693	37.7319	7	0.75311	0.00316411	27.9542	7	1.14002	7.89e-05	4.69448	2	0.962456	1.02e-06	1.10717	2	0.822526	0.0266965	12.4689	2	1.1014	0.269771	27.8385	5	1.0114	0.427297	45.6138	5	0.62854	0.0128794	32.2236	5	4516164	1.88834e+06	1.80026e+06	827560	1879100	722040	792920
1627	ADP-ribosylation factor 1;ADP-ribosylation factor 3;cDNA FLJ61099, highly similar to ADP-ribosylation factor 1;cDNA FLJ51902, highly similar to ADP-ribosylation factor 1;cDNA FLJ51215, highly similar to ADP-ribosylation factor 1	ARF1;ARF3	ADP-ribosylation factor 1;ADP-ribosylation factor 3;cDNA FLJ61099, highly similar to ADP-ribosylation factor 1;cDNA FLJ51902, highly similar to ADP-ribosylation factor 1;cDNA FLJ51215, highly similar to ADP-ribosylation factor 1	P84077;P61204;B4DEB9;B4DN70;B4DJC8	ARF1_HUMAN;ARF3_HUMAN;B4DEB9_HUMAN;B4DN70_HUMAN;B4DJC8_HUMAN	NP_001019397;NP_001019398;NP_001019399;NP_001649;NP_001650	1.1065	0.000447	14.0138	49	1.0688	0.0591535	27.7485	49	1.0141	0.513697	28.57	49	1.0899	0.249423	17.0844	29	1.0376	0.220562	35.3935	29	1.0029	0.419944	35.9601	29	1.12713	0	4.83913	20	1.08621	0.00264192	9.89511	20	1.03358	0.614332	11.3474	20	150000000	56300000	54100000	40100000	60700000	22700000	21500000
518	Methylosome protein 50;WD repeat-containing protein 77;Androgen receptor cofactor p44;p44/Mep50;WD repeat domain 77	WDR77;MEP50;HKMT1069;Nbla10071;RP11-552M11.3-004	Methylosome protein 50;WD repeat domain 77	Q9BQA1;Q5QNY9	MEP50_HUMAN;Q5QNY9_HUMAN	NP_077007	1.0705	0.190497	7.03122	3	0.99778	0.972326	26.2779	3	1.0743	0.67868	25.6322	3	1.1216			1	0.99778			1	1.0743			1	1.02259	0.625685	6.47559	2	1.00905	0.972652	37.1513	2	0.880035	0.576802	32.3849	2	1141553	455518	364429	321609	1001700	406420	312010
1217	Glucose-6-phosphatase 3;Glucose-6-phosphatase beta;Ubiquitous glucose-6-phosphatase catalytic subunit-related protein	G6PC3;UGRP	Glucose-6-phosphatase 3	Q9BUM1	G6PC3_HUMAN	NP_612396	1.0819	0.62337	22.6695	2	1.05531	0.43057	9.6586	2	0.736837	0.000941	13.0577	2				0				0				0	1.0819	0.62337	22.6695	2	1.05531	0.43057	9.6586	2	0.736837	0.000941	13.0577	2	1479690	632150	485060	362470	0	0	0
2229	Inositol-3-phosphate synthase 1;Myo-inositol-1-phosphate synthase;Myo-inositol 1-phosphate synthase A1;Putative uncharacterized protein ISYNA1;cDNA FLJ34860 fis, clone NT2NE2012790, highly similar to Homo sapiens myo-inositol 1-phosphate synthase A1 (ISYNA1), mRNA;cDNA FLJ57998, highly similar to Homo sapiens myo-inositol 1-phosphate synthase A1 (ISYNA1), mRNA	ISYNA1;INO1	Isoform 1 of Inositol-3-phosphate synthase 1;Putative uncharacterized protein ISYNA1;cDNA FLJ34860 fis, clone NT2NE2012790, highly similar to Homo sapiens myo-inositol 1-phosphate synthase A1 (ISYNA1), mRNA;52 kDa protein;Isoform 2 of Inositol-3-phosphate	Q9NPH2-1;Q9NPH2;B5MDS7;B3KRT1;Q9NPH2-2;B3KSG0;B7Z3K3	INO1_HUMAN;B5MDS7_HUMAN;B3KRT1_HUMAN;B7Z3K3_HUMAN	NP_057452	1.1075	0.339152	11.1023	3	2.4986	0.0091633	44.5813	3	1.8319	0.0147438	42.6985	3	1.01904	0.820789	11.7729	2	1.7302	0.162038	55.4493	2	1.4751	0.0727379	30.6355	2	1.1573			1	2.4986			1	2.79			1	2116900	728060	647490	741340	1483810	525790	472130
2466	Ras-related protein Rab-4A	RAB4A;RAB4	RAB4A, member RAS oncogene family variant;Putative uncharacterized protein RAB4A	P20338;Q53GC2;C9JZA1	RAB4A_HUMAN	NP_004569	1.076	0.00646321	9.61811	11	1.0244	0.134197	9.46053	11	1.0133	0.701357	13.6575	11	1.08962	0.00357952	10.0658	8	1.07195	0.0330781	9.31895	8	1.03011	0.226737	6.33621	8	1.0209	0.596945	4.29896	3	0.96959	0.35416	5.71851	3	0.95087	0.324196	22.8596	3	26478215	9.86224e+06	9821086	6.7951e+06	24943441	9.26021e+06	9206222
1457	Putative uncharacterized protein DDX54;ATP-dependent RNA helicase DDX54;DEAD box protein 54;ATP-dependent RNA helicase DP97;DEAD box RNA helicase 97 kDa	DDX54	DEAD (Asp-Glu-Ala-Asp) box polypeptide 54 isoform 1;ATP-dependent RNA helicase DDX54	B9ZVP3;Q8TDD1	B9ZVP3_HUMAN;DDX54_HUMAN	NP_001104792;NP_076977	1.08194	0.101118	17.3258	6	0.882693	0.189123	73.7038	6	0.822283	0.0234046	26.1409	6	1.14	0.0996696	21.3337	3	0.82398	0.22652	102.114	3	0.68427	0.00451186	25.2062	3	1	0.543979	8.31491	3	0.96009	0.226283	11.0604	3	0.93657	0.377806	13.8499	3	3467030	1505315	1245527	716174	1733340	864415	604297
2330	Osteoclast-stimulating factor 1	OSTF1	Osteoclast-stimulating factor 1	Q92882;A8K646	OSTF1_HUMAN	NP_036515	1.09702	0.00431749	4.58853	2	1.12514	0.297258	15.9979	2	1.13482	0.00649004	6.57132	2	1.062			1	1.2599			1	1.1888			1	1.1332			1	1.0048			1	1.0833			1	934270	392800	311260	230210	456330	181840	148810
468	Protein disulfide-isomerase;Prolyl 4-hydroxylase subunit beta;Cellular thyroid hormone-binding protein;p55;Procollagen-proline, 2-oxoglutarate 4-dioxygenase (Proline 4-hydroxylase), beta polypeptide, isoform CRA_b;cDNA FLJ38619 fis, clone HEART2007696, highly similar to Protein disulfide-isomerase (EC 5.3.4.1);cDNA FLJ45462 fis, clone BRSTN2011961, highly similar to Protein disulfide-isomerase (E…	P4HB;ERBA2L;PDI;PDIA1;PO4DB;hCG_95895	Protein disulfide-isomerase;cDNA FLJ59430, highly similar to Protein disulfide-isomerase	P07237;B2RDQ2;B4DJS0;B4DNL5;B3KTQ9;B4DLN6;B4DUA5;Q96C96	PDIA1_HUMAN;B3KTQ9_HUMAN	NP_000909	1.1353	0.274083	25.8484	15	0.89607	0.452849	29.9042	15	0.94039	0.407864	28.9306	15	1.1534	0.660366	26.7808	9	0.87632	0.293248	32.617	9	0.97287	0.954355	25.4231	9	1.10525	0.242642	25.9219	6	0.96021	0.800363	25.6721	6	0.889682	0.290166	34.1077	6	15036964	5.93154e+06	5581649	3523754	7748564	3.31516e+06	2558669
456	Putative uncharacterized protein;SH3 domain-binding glutamic acid-rich-like protein 3;SH3 domain-binding protein 1;SH3 domain binding glutamic acid-rich protein like 3	SH3BGRL3;P1725;RP11-569G9.2-002	Putative uncharacterized protein;SH3 domain-binding glutamic acid-rich-like protein 3;SH3 domain binding glutamic acid-rich protein like 3	Q86Z22;Q9H299;Q5T123	Q86Z22_HUMAN;SH3L3_HUMAN;Q5T123_HUMAN	NP_112576	1.1265	2.51e-11	3.41741	3	1.2563	1.44e-07	7.14841	3	1.172	0.00855329	8.63496	3	1.15572	1.59e-08	3.62165	2	1.29083	0	3.83409	2	1.19659	0	2.93673	2	1.1113			1	1.1511			1	1.0349			1	6122520	2200873	2222590	1699129	2918020	1027873	1037290
877	Ubiquitin-conjugating enzyme E2 K;Ubiquitin-conjugating enzyme E2-25 kDa;Ubiquitin-protein ligase;Ubiquitin carrier protein;Huntingtin-interacting protein 2;cDNA FLJ57995, moderately similar to Ubiquitin-conjugating enzyme E2-25 kDa (EC 6.3.2.19)	UBE2K;HIP2;LIG	Isoform 1 of Ubiquitin-conjugating enzyme E2 K;ubiquitin-conjugating enzyme E2K isoform 2;cDNA FLJ57995, moderately similar to Ubiquitin-conjugating enzyme E2-25 kDa;Isoform 2 of Ubiquitin-conjugating enzyme E2 K	P61086-1;P61086;C9JGP1;B4DIZ2;P61086-2;B3KSH4	UBE2K_HUMAN;B4DIZ2_HUMAN	NP_005330;NP_001104582;NP_001104583	1.059	0.569713	40.1502	5	0.95772	0.989284	8.47528	5	0.9807	0.247382	40.5762	5	1.059	0.569713	40.1502	5	0.95772	0.989284	8.47528	5	0.9807	0.247382	40.5762	5				0				0				0	8833600	3245810	3351030	2236730	8833600	3245810	3351030
2275	Extended synaptotagmin-2;Chr2Syt;Protein FAM62B;Putative uncharacterized protein FAM62B	FAM62B;ESYT2;KIAA1228	Isoform 2 of Extended synaptotagmin-2;Putative uncharacterized protein ESYT2;Isoform 6 of Extended synaptotagmin-2;Isoform 1 of Extended synaptotagmin-2;Isoform 5 of Extended synaptotagmin-2	A0FGR8-2;A0FGR8;A6NJB3;A0FGR8-6;A0FGR8-1;A0FGR8-5	ESYT2_HUMAN;A6NJB3_HUMAN	NP_065779	1.11506	0.314191	15.3036	2	1.08045	0.44817	14.4279	2	0.923161	0.0903644	6.67671	2				0				0				0	1.11506	0.314191	15.3036	2	1.08045	0.44817	14.4279	2	0.923161	0.0903644	6.67671	2	483240	194404	173578	115268	0	0	0
976	Proteasome subunit alpha type-7;Proteasome subunit RC6-1;Proteasome subunit XAPC7;Proteasome subunit alpha type;Proteasome subunit alpha type-7-like;Proteasome (Prosome, macropain) subunit, alpha type, 7	PSMA7;RP5-1005F21.4-005;PSMA8;PSMA7L;RP5-1005F21.4-006	Isoform 1 of Proteasome subunit alpha type-7;Proteasome subunit alpha type;Isoform 1 of Proteasome subunit alpha type-7-like;Isoform 3 of Proteasome subunit alpha type-7-like;Isoform 2 of Proteasome subunit alpha type-7-like;Proteasome (Prosome, macropain)	O14818-1;O14818;Q05DH1;Q5JXJ2;Q8TAA3-1;Q8TAA3;B0YJ75;Q8TAA3-5;Q4G1B8;Q8TAA3-2;B0YJ74;Q5JXJ1;O14818-2	PSA7_HUMAN;Q5JXJ2_HUMAN;PSA7L_HUMAN;Q5JXJ1_HUMAN	NP_002783;NP_653263;NP_001020267;NP_001020268	1.0776	7.78e-07	6.9005	11	1.0792	0.000143	7.43401	11	1.0035	0.497949	7.97189	11	1.0559	0.0705132	8.17455	3	1.0189	0.343996	10.8806	3	0.98253	0.582006	11.9197	3	1.09766	6.66e-06	6.86582	8	1.09247	2.87e-05	6.41856	8	1.00694	0.736555	6.88808	8	46090610	15883748	14218429	15987896	648310	258728	229629
2383	Poly [ADP-ribose] polymerase 1;ADPRT;NAD(+) ADP-ribosyltransferase 1;Poly[ADP-ribose] synthetase 1;cDNA FLJ53442, highly similar to Poly (ADP-ribose) polymerase 1 (EC 2.4.2.30)	PARP1;ADPRT;PPOL	Poly [ADP-ribose] polymerase 1;cDNA FLJ53442, highly similar to Poly (ADP-ribose) polymerase 1	P09874;B1ANJ4;B2R5W3;Q05D33;Q6PJL0;Q96P95;B4E0E1	PARP1_HUMAN;B4E0E1_HUMAN	NP_001609	1.09404	5.28e-05	13.6479	54	1.11698	6.66e-05	17.4666	54	1.04715	0.704671	19.684	54	1.0756	0.000494	11.431	28	1.10388	0.00217589	15.7667	28	1.06685	0.258629	17.0034	28	1.11934	0.0164995	15.9298	26	1.13598	0.00976733	19.4426	26	1.01862	0.679334	22.2096	26	166104826	60400000	59800000	45900000	87385402	30443995	32800127
1974	DNA-dependent protein kinase catalytic subunit;DNPK1;p460	PRKDC;HYRC;HYRC1	Isoform 1 of DNA-dependent protein kinase catalytic subunit;Isoform 2 of DNA-dependent protein kinase catalytic subunit;similar to protein kinase, DNA-activated, catalytic polypeptide	P78527-1;P78527;P78527-2;B4DL41	PRKDC_HUMAN	NP_008835;NP_001075109;XP_001129414	1.1194	5.59e-05	13.9149	37	0.9959	0.398113	22.5745	37	0.93871	0.00452472	15.1664	37	1.127	0.000761	13.2222	17	1.0184	0.728661	30.0368	17	0.92265	0.0306897	15.0909	17	1.0992	0.0164246	14.6808	20	0.977967	0.254053	14.325	20	0.95494	0.0674717	15.5855	20	44544350	17394066	16455127	10695209	20001250	7800394	7405967
362	DnaJ homolog subfamily B member 11;ER-associated dnaJ protein 3;ERj3p;ERdj3;ER-associated Hsp40 co-chaperone;ER-associated DNAJ;HEDJ;hDj9;PWP1-interacting protein 4;APOBEC1-binding protein 2	DNAJB11;EDJ;ERJ3;PSEC0121;UNQ537/PRO1080	DnaJ homolog subfamily B member 11;Putative uncharacterized protein DNAJB11;19 kDa protein	Q9UBS4;B3KW63;C9JNR1	DJB11_HUMAN	NP_057390	1.09004	0.477353	21.4612	4	0.911701	0.00437242	5.20437	4	0.919371	0.152742	25.4602	4	1.02211	0.907103	26.5048	2	0.962618	0.318579	5.40216	2	0.919371	0.00592597	4.32025	2	1.13954	0.435411	23.6848	2	0.895634	0	0.231325	2	0.755789	0.313297	39.2699	2	1734655	699077	650045	385564	1195704	471420	456249
1865	DNA polymerase alpha subunit B;DNA polymerase alpha 70 kDa subunit	POLA2	DNA polymerase alpha subunit B	Q14181;B3KSX6	DPOA2_HUMAN	NP_002680	1.06992	0.000225	2.59057	2	0.859093	0.141883	14.6232	2	0.700188	0	0.345379	2	1.0505			1	0.7747			1	0.7019			1	1.0897			1	0.95268			1	0.69848			1	2574700	974230	1082100	518410	1383100	513150	607200
1642	60S ribosomal protein L36	RPL36	60S ribosomal protein L36	Q9Y3U8;Q9BYF3	RL36_HUMAN	NP_056229;NP_378669	1.0796	0.0212746	9.13785	9	1.119	0.00887571	9.28947	9	1.0213	0.743868	13.6892	9	1.0824	4.66e-06	5.94583	7	1.0926	0.0793274	8.40819	7	0.92702	0.194683	11.5929	7	0.956445	0.561553	10.8483	2	1.18467	0.00296377	8.06544	2	1.14087	0.114393	11.8058	2	20243190	7509440	7106837	5626848	19707030	7295200	6938760
2617	Glycyl-tRNA synthetase;Glycine--tRNA ligase;Putative uncharacterized protein GARS	GARS	Glycyl-tRNA synthetase;Putative uncharacterized protein GARS	P41250;Q75MN1	SYG_HUMAN;Q75MN1_HUMAN	NP_002038	1.18961	1.48e-05	17.6619	30	1.47078	0	17.9046	30	1.2474	0.000694	25.5519	30	1.15462	0.0511842	17.8163	14	1.4266	9.86e-12	17.7468	14	1.23029	0.447231	33.4999	14	1.21098	2.18e-05	17.0185	16	1.62348	0	17.3946	16	1.28618	5.55e-15	12.1379	16	59051559	19900000	20600000	18500000	30902450	10331792	10833106
833	Protein DEK;cDNA FLJ53031, highly similar to Protein DEK;cDNA FLJ52337, highly similar to Protein DEK	DEK	Protein DEK;cDNA FLJ53031, highly similar to Protein DEK;DEK oncogene isoform 2	P35659;B2R6K6;B4DNW3;B4DFG0;B4DN37	DEK_HUMAN;B4DFG0_HUMAN;B4DN37_HUMAN	NP_003463;NP_001128181	1.0702	0.00135181	6.807	5	1.0265	0.311288	11.3411	5	1.0007	0.830288	1.02044	5	1.0494	0.0140343	2.77597	2	1.02013	0.00136557	0.880299	2	0.997339	0.42837	0.475734	2	1.1527	0.0011412	6.94554	3	1.0513	0.419258	15.5047	3	1.0011	0.985453	1.38637	3	1197747	469721	446739	281291	111852	47693	38670
1902	Ras-related protein Rab-14	RAB14	Ras-related protein Rab-14;20 kDa protein	P61106;B3KR31	RAB14_HUMAN	NP_057406	1.0688	0.598431	20.4611	19	1.1444	0.0188932	15.2323	19	1.0894	0.00662621	11.9695	19	1.06072	0.795381	24.0599	12	1.16049	0.000267	11.2705	12	1.08569	6.25e-07	6.54958	12	1.0809	0.489424	13.8656	7	1.0884	0.795691	19.7631	7	1.1319	0.552061	18.1704	7	53439510	20100000	19464767	13900000	40144880	15100000	14682142
696	Ras-related protein Rab-10	RAB10	Ras-related protein Rab-10	P61026;Q53SX4;Q53T70;Q9UL28	RAB10_HUMAN	NP_057215	1.1131	0.0356423	15.5787	13	1.1727	0.0278733	16.7654	13	1.0332	0.667396	9.51566	13	1.1895	0.000653	12.2436	9	1.1727	0.00520016	13.3429	9	1.0133	0.595676	5.63399	9	1.00003	0.846224	18.5279	4	1.13066	0.667634	24.5407	4	1.07803	0.862356	16.6542	4	34300000	12600000	12700000	8.9892e+06	26088149	9.61678e+06	9688556
1277	Toll-like receptor adapter molecule 2 (TICAM-2) (Putative NF-kappa-B- activating protein 502).;Transmembrane emp24 domain-containing protein 7;cDNA FLJ90737 fis, clone PLACE1010827, moderately similar to Membrane protein p24B	TIRAP3;hCG_37564;TMED7;CGI-109	TRAM adaptor with GOLD domain isoform 1;Transmembrane emp24 domain-containing protein 7;TRAM adaptor with GOLD domain isoform 2	Q6JUT2;Q9Y3B3;B4E2C1;Q3B7W7;Q8NBU8	Q6JUT2_HUMAN;TMED7_HUMAN;Q8NBU8_HUMAN	NP_001157940;NP_861974;NP_001157941	1.1005	0.200733	25.9789	3	1.288	3.89e-05	10.8736	3	1.1367	0.512708	18.8354	3	1.1005			1	1.288			1	1.1367			1	1.27122	0.329473	34.8017	2	1.29803	0.0163517	15.3645	2	1.04364	0.814215	25.7082	2	1960903	728427	677766	554739	28503	8837.1	11756
1250	Transmembrane protein 109;Mitsugumin-23;cDNA FLJ57860, highly similar to Transmembrane protein 109	TMEM109	Transmembrane protein 109;cDNA FLJ57860, highly similar to Transmembrane protein 109	Q9BVC6;B2R9T9;B4E1S3	TM109_HUMAN;B4E1S3_HUMAN	NP_076997	1.275			1	0.79059			1	0.69251			1	1.275			1	0.79059			1	0.69251			1				0				0				0	1177900	379820	557700	240330	1177900	379820	557700
160	Pescadillo homolog;Putative uncharacterized protein PES1;Pescadillo homolog 1, containing BRCT domain (Zebrafish), isoform CRA_b;cDNA FLJ45250 fis, clone BRHIP2008756, highly similar to Pescadillo homolog 1;cDNA FLJ43790 fis, clone TESTI2053399, moderately similar to Homo sapiens pescadillo 1, containing BRCT domain (zebrafish) (PES1)	PES1;hCG_2010949	Isoform 1 of Pescadillo homolog;Isoform 2 of Pescadillo homolog;Putative uncharacterized protein PES1;cDNA FLJ45250 fis, clone BRHIP2008756, highly similar to Pescadillo homolog 1;Putative uncharacterized protein PES1;cDNA FLJ43790 fis, clone TESTI2053399,	O00541-1;O00541;B2RDF2;B3KTZ6;O00541-2;B5MCF9;B3KXD6;C9JHC1;Q6ZUE0	PESC_HUMAN;B5MCF9_HUMAN;B3KXD6_HUMAN;Q6ZUE0_HUMAN	NP_055118	1.08445	0.508691	17.3496	2	1.03588	0.835774	24.0491	2	0.898111	0.00088	4.56885	2	1.08445	0.508691	17.3496	2	1.03588	0.835774	24.0491	2	0.898111	0.00088	4.56885	2				0				0				0	2833295	947215	1.18541e+06	700632	2833295	947215	1.18541e+06
1930	ATP-dependent RNA helicase DDX1;DEAD box protein 1;DEAD box protein retinoblastoma	DDX1	ATP-dependent RNA helicase DDX1	Q92499;A3RJH1;B4DME8;B4DP70;B4DPN6	DDX1_HUMAN	NP_004930	1.1081	2.57e-05	10.5109	35	1.0852	0.000581	10.9286	35	1.0313	0.318141	12.9479	35	1.06446	0.0550246	11.7766	16	1.09255	0.000649	9.17683	16	1.03959	0.464947	13.5752	16	1.1131	2.68e-05	9.36116	19	1.0806	0.07023	12.3244	19	1.0064	0.50849	12.7654	19	64900000	24200000	23700000	16900000	27900000	10100000	10400000
1968	Signal recognition particle 19 kDa protein;SRP19 protein;HCG2039564, isoform CRA_d	SRP19;hCG_2039564	Signal recognition particle 19 kDa protein;HCG2039564, isoform CRA_d	P09132;Q05D77	SRP19_HUMAN;Q05D77_HUMAN	NP_003126	1.06111	0.896297	11.7411	4	0.983861	0.77839	11.5096	4	0.974032	0.968617	19.6411	4	1.0522	0.873935	13.5167	3	0.95396	0.837133	14.0957	3	1.1159	0.675968	20.2817	3	1.0701			1	1.0147			1	0.8502			1	4096040	1638020	1332260	1125820	2627940	1071630	872580
626	Rab3 GTPase-activating protein catalytic subunit;RAB3 GTPase-activating protein 130 kDa subunit;Rab3-GAP p130	RAB3GAP1;KIAA0066;RAB3GAP	Putative uncharacterized protein RAB3GAP1;Isoform 1 of Rab3 GTPase-activating protein catalytic subunit	C9J837;Q15042-1;Q15042;A6H8Z3;B9A6J2	RB3GP_HUMAN	NP_036365	1.11803	9.19e-06	5.32496	4	1.22993	0	4.50536	4	1.09874	0.0512129	10.3249	4	1.08389	3.49e-05	2.75285	2	1.22993	1.24e-12	4.12157	2	1.12158	0.224902	13.3709	2	1.16838	1.7e-06	4.59872	2	1.2329	7.77e-06	6.62188	2	1.09042	0.288626	11.5365	2	4765570	1673090	1776890	1315640	2476720	849830	938450
1014	Proteasome subunit beta type-1;Proteasome component C5;Macropain subunit C5;Multicatalytic endopeptidase complex subunit C5;Proteasome gamma chain;Proteasome subunit beta type	PSMB1;PSC5	Proteasome subunit beta type-1;Proteasome subunit beta type (Fragment)	P20618;Q53FT8;Q59GN1	PSB1_HUMAN;Q59GN1_HUMAN	NP_002784	1.0675	9.88e-06	7.84261	25	1.0461	0.731431	22.0684	25	1.0242	0.59071	19.5864	25	1.07805	4.5e-06	6.71318	16	1.0439	0.697206	23.9814	16	0.997671	0.284529	18.9136	16	1.0361	0.08932	9.83668	9	1.0695	0.148169	17.3339	9	1.085	0.649843	20.7769	9	60917120	23963930	21818720	15134385	48518660	19179730	17240640
2550	Signal recognition particle 9 kDa protein;SRP9 protein;Signal recognition particle 9 kDa isoform;Signal recognition particle 9kDa, isoform CRA_b;Putative uncharacterized protein DKFZp564M2223	SRP9;hCG_1984300;DKFZp564M2223	Signal recognition particle 9 kDa protein;signal recognition particle 9kDa isoform 1;SRP9 protein	P49458;A8K0N0;Q8WVW9;Q6NVX0;Q8WTW0;Q659G3;Q6P2S0	SRP09_HUMAN;Q6NVX0_HUMAN;Q659G3_HUMAN	NP_003124;XP_001720178;NP_001123912	1.0728	0.0588442	5.40903	5	1.0178	0.668917	11.2029	5	1.0078	0.66943	7.03084	5	1.07595	0	1.52715	4	1.04469	0.490472	11.9033	4	1.00377	0.639844	8.00242	4	0.95302			1	0.94456			1	1.0078			1	11264170	4318023	3948270	2998024	11110280	4256549	3901451
1649	Histone H2A type 2-A;H2A/o;Histone H2A type 2-C;H2A-GL101;H2A/q;Histone H2A type 1;Histone H2A.J;Histone H2A type 1-H;H2A/s;Histone H2A type 1-J;Histone H2A	HIST2H2AA3;H2AFO;HIST2H2AA;HIST2H2AA4;HIST2H2AC;H2AFQ;HIST1H2AG;H2AFP;HIST1H2AI;H2AFC;HIST1H2AK;H2AFD;HIST1H2AL;H2AFI;HIST1H2AM;H2AFN;H2AFJ;HIST1H2AH;HIST1H2AJ;H2AFE	Histone H2A type 2-A;Histone H2A type 2-C;Histone H2A type 1;Isoform 1 of Histone H2A.J;Histone H2A type 1-H;Histone H2A type 1-J;Histone H2A;Isoform 2 of Histone H2A.J	Q6FI13;Q16777;P0C0S8;A4FTV9;Q9BTM1-1;Q9BTM1;Q96KK5;A3KPC7;Q99878;A2RUU6;B4E0B3;Q9BTM1-2;C9JE22	H2A2A_HUMAN;H2A2C_HUMAN;H2A1_HUMAN;H2AJ_HUMAN;H2A1H_HUMAN;H2A1J_HUMAN;B4E0B3_HUMAN	NP_001035807;NP_003507;NP_003508;NP_003500;NP_003501;NP_003502;NP_003505;NP_066408;NP_808760;NP_542163;NP_066544	1.0714	0.355462	20.3334	51	1.0215	0.580235	21.8712	51	0.99924	0.476056	15.8354	51	1.0864	0.128357	16.8659	27	1.0215	0.581473	26.1298	27	0.94628	0.055537	16.3012	27	1.0561	0.99371	23.7484	24	1.01354	0.885014	16.2838	24	1.01833	0.234079	13.9954	24	186526073	68300000	68000000	50200000	70068700	26707264	25006053
347	Prolyl endopeptidase;Post-proline cleaving enzyme	PREP;PEP	Prolyl endopeptidase	P48147;B2RAH7;Q9UM02	PPCE_HUMAN	NP_002717	1.10255	0.282416	17.2487	4	1.03735	0.53716	14.323	4	0.994165	0.639249	11.8816	4	1.0242	0.567171	20.1258	3	1.0373	0.754547	9.24031	3	1.0727	0.902223	13.867	3	1.1869			1	1.2546			1	0.92138			1	2890540	1194560	1137920	558060	2036460	838780	785070
1437	Condensin complex subunit 3;Non-SMC condensin I complex subunit G;Chromosome-associated protein G;Condensin subunit CAP-G;XCAP-G homolog;Antigen NY-MEL-3	NCAPG;CAPG;NYMEL3	Condensin complex subunit 3	Q9BPX3;Q6NUR1	CND3_HUMAN	NP_071741	1.05658	0.0932283	4.637	2	1.12841	0.0270618	7.72886	2	1.11998	0.383823	18.4001	2				0				0				0	1.05658	0.0932283	4.637	2	1.12841	0.0270618	7.72886	2	1.11998	0.383823	18.4001	2	659890	241963	249995	167933	0	0	0
2541	Spliceosome RNA helicase BAT1;DEAD box protein UAP56;56 kDa U2AF65-associated protein;ATP-dependent RNA helicase p47;HLA-B-associated transcript-1;HLA-B associated transcript 1	BAT1;UAP56;DAAP-97M17.4-003;XXbac-BCX270M2.2-006;XXbac-BPG296P20.6-019;DAAP-97M17.4-006;DASS-161H22.1-017;XXbac-BPG296P20.6-020	Isoform 2 of Spliceosome RNA helicase BAT1;Isoform 1 of Spliceosome RNA helicase BAT1;HLA-B associated transcript 1;HLA-B associated transcript 1;HCG2005638, isoform CRA_c;HLA-B associated transcript 1;22 kDa protein;HLA-B associated transcript 1;HLA-B ass	Q13838-2;Q13838;Q13838-1;B0V2L1;Q5STA0;Q5STU3;A2AB31;A2BF53;A6PWH0;B0S4X1;B0S8C2;B0UZ17;B0UZ98;B4DP52;B0V2L2;A2BF54;A6PWH1;B0S4X2;B0S8C3;B0UZ18;B0UZ99;A2AB30;A2BF52;A6PWG9;B0S4X9;B0S8B9;B0UZ14;B0UZB3;B0V2K9	UAP56_HUMAN;B0V2L1_HUMAN;Q5STA0_HUMAN;A2AB31_HUMAN;B0V2L2_HUMAN;A2BF54_HUMAN;A2AB30_HUMAN	NP_004631;NP_542165	1.0785	0.152614	21.5581	33	1.0695	0.809274	23.8035	33	0.99626	0.285501	15.0347	33	1.08155	0.321523	29.3993	16	1.07613	0.754745	25.4502	16	0.945709	0.106227	18.8923	16	1.0785	0.165285	10.5858	17	1.067	0.989834	22.893	17	0.99963	0.394203	8.49127	17	36860361	14400000	13000000	9444870	3410029	1.35708e+06	1.23086e+06
2546	Heterochromatin protein 1-binding protein 3;Protein HP1-BP74;Heterochromatin protein 1, binding protein 3	HP1BP3;RP5-930J4.3-015	Isoform 1 of Heterochromatin protein 1-binding protein 3;Isoform 2 of Heterochromatin protein 1-binding protein 3;Isoform 3 of Heterochromatin protein 1-binding protein 3;Putative uncharacterized protein HP1BP3	Q5SSJ5-1;Q5SSJ5;Q5SSJ5-2;Q5SSJ5-3;B4E0N8;B0QZK4;C9JS26	HP1B3_HUMAN;B0QZK4_HUMAN	NP_057371	1.11358	0.462323	20.6989	2	1.29469	0.0624463	19.6043	2	1.09181	1.03e-11	1.82631	2	1.2891			1	1.4872			1	1.0778			1	0.96196			1	1.1271			1	1.106			1	1025580	355650	372680	297244	716910	248980	261090
497	Bifunctional 3'-phosphoadenosine 5'-phosphosulfate synthetase 1;Sulfurylase kinase 1;Sulfate adenylyltransferase;Sulfate adenylate transferase;ATP-sulfurylase;Adenylyl-sulfate kinase;Adenylylsulfate 3'-phosphotransferase;APS kinase;Adenosine-5'-phosphosulfate 3'-phosphotransferase;3'-phosphoadenosine-5'-phosphosulfate synthetase	PAPSS1;ATPSK1;PAPSS	Bifunctional 3'-phosphoadenosine 5'-phosphosulfate synthetase 1	O43252;Q05BW9;Q4W5F0;Q4W5H3;Q6IAX6	PAPS1_HUMAN	NP_005434	1.08192	0.337083	11.5996	2	1.13852	0	1.0993	2	1.11562	8.07e-08	2.8837	2	1.1744			1	1.1474			1	1.0931			1	0.99672			1	1.1297			1	1.1386			1	1388340	548490	472570	367280	839390	317150	287750
1798	14-3-3 protein gamma;Protein kinase C inhibitor protein 1;14-3-3 protein gamma, N-terminally processed;cDNA FLJ52141, highly similar to 14-3-3 protein gamma	YWHAG	14-3-3 protein gamma;cDNA FLJ52141, highly similar to 14-3-3 protein gamma	P61981;B3KNB4;B4DHC4;B4DE78	1433G_HUMAN;B4DE78_HUMAN	NP_036611	1.0692	0.000865	8.3248	15	1.1753	0.000713	14.1272	15	1.0592	0.407487	19.005	15	1.06283	0.00318306	4.38401	6	1.19842	0.00140247	11.9395	6	1.1979	2.51e-06	8.08114	6	1.1124	0.013693	10.2393	9	1.1446	0.051708	15.7218	9	1.0557	0.60324	20.6619	9	20786977	7.61852e+06	7.84061e+06	5.32798e+06	1038858	389190	369344
704	cDNA, FLJ92904, highly similar to Homo sapiens casein kinase 2, alpha 1 polypeptide (CSNK2A1), mRNA;Casein kinase II subunit alpha;Casein kinase 2 alpha isoform;Casein kinase II alpha subunit;HCG21984;cDNA FLJ57289, highly similar to Casein kinase II subunit alpha (EC 2.7.11.1);Casein kinase 2, alpha 1 polypeptide, isoform CRA_b	CSNK2A1;CK2A1;hCG_21984;hCG_39868	CSNK2A1 protein;Casein kinase II subunit alpha;Casein kinase 2 alpha isoform;HCG21984;casein kinase II alpha 1 subunit isoform b	B2R6D7;B5BUH5;Q5U5J2;P68400;Q2I0Y7;Q8NEV1;B4DYS6	B2R6D7_HUMAN;CSK21_HUMAN;Q2I0Y7_HUMAN;Q8NEV1_HUMAN;B4DYS6_HUMAN	NP_001886;NP_808227;NP_808228	1.105	0.0539842	8.67927	5	0.91094	0.0455951	12.6048	5	0.91277	0.0051963	7.78328	5	1.105	0.0539842	8.67927	5	0.91094	0.0455951	12.6048	5	0.91277	0.0051963	7.78328	5				0				0				0	9421580	3503020	2886443	3032099	9421580	3503020	2886443
1472	Glycogen [starch] synthase, muscle;cDNA FLJ59500, highly similar to Glycogen (starch) synthase, muscle (EC 2.4.1.11);cDNA FLJ54044, highly similar to Glycogen (starch) synthase, muscle (EC 2.4.1.11)	GYS1;GYS;hCG_1749411	Glycogen [starch] synthase, muscle;glycogen synthase 1 (muscle) isoform 2;cDNA FLJ54044, highly similar to Glycogen (starch) synthase, muscle	P13807;A8K6K7;B7Z6I6;B7Z806;Q53ER0;B7Z255;Q9BTT9;B7Z8P0	GYS1_HUMAN;B7Z255_HUMAN;B7Z8P0_HUMAN	NP_002094;NP_001155059	1.08472	0.345326	11.4311	4	1.18925	0.00113372	8.37535	4	1.09155	0.0316975	8.68283	4	1.0602			1	1.1787			1	1.0706			1	1.1098	0.516419	13.9953	3	1.1999	0.027862	9.99777	3	1.1129	0.0917105	10.4358	3	7645670	2816090	2348840	2480740	5360400	2012200	1468000
1439	Heterogeneous nuclear ribonucleoprotein A/B;APOBEC1-binding protein 1;Putative uncharacterized protein HNRNPAB	HNRNPAB;ABBP1;HNRPAB	Isoform 2 of Heterogeneous nuclear ribonucleoprotein A/B;Isoform 1 of Heterogeneous nuclear ribonucleoprotein A/B;Putative uncharacterized protein HNRNPAB;Isoform 4 of Heterogeneous nuclear ribonucleoprotein A/B;Isoform 3 of Heterogeneous nuclear ribonucle	Q99729-2;Q99729;B4DMY3;Q53F64;Q99729-1;B5MD22;Q99729-4;Q99729-3;B3KNN5	ROAA_HUMAN;B5MD22_HUMAN	NP_112556;NP_004490	1.0577	0.00229948	11.326	23	1.1383	0.000186	18.8557	23	1.156	0.00310944	17.0699	23	1.09731	0.0147555	12.5481	12	1.14906	0.0196372	20.467	12	1.17636	0.00313824	16.3094	12	1.0402	0.0756454	10.1154	11	1.1383	0.00361212	17.8698	11	1.1007	0.205002	17.8808	11	37638908	13100000	13700000	10800000	32700020	11391027	11890457
1196	Putative uncharacterized protein RPL7;60S ribosomal protein L7;Similar to 60S ribosomal protein L7; similar to P18124 (PID:d133021);Putative uncharacterized protein RPL7P23	RPL7;WUGSC:H_RG054D04.1;RPL7P23	Putative uncharacterized protein RPL7 (Fragment);30 kDa protein;60S ribosomal protein L7;Similar to 60S ribosomal protein L7;Putative uncharacterized protein RPL7;Putative uncharacterized protein RPL7P32 (Fragment)	A8MVV7;P18124;O95036;A8MUD9;A8MY04	A8MVV7_HUMAN;RL7_HUMAN;O95036_HUMAN;A8MUD9_HUMAN;A8MY04_HUMAN	NP_000962	1.07163	0.0426688	14.7049	14	1.03338	0.718797	18.4167	14	1.02189	0.321468	21.1982	14	1.04545	0.580339	20.3446	4	0.884899	0.185616	18.584	4	0.90726	0.192134	26.4442	4	1.0864	0.0313061	13.0751	10	1.13072	0.140075	15.8616	10	1.04797	0.866882	18.2166	10	36824529	13800000	12700000	10400000	999629	375933	321499
2575	cDNA FLJ35809 fis, clone TESTI2006016, highly similar to Eukaryotic translation initiation factor 3 subunit 3;Eukaryotic translation initiation factor 3, subunit 3 gamma, 40kDa, isoform CRA_b;Eukaryotic translation initiation factor 3 subunit H;Eukaryotic translation initiation factor 3 subunit 3;eIF-3 gamma;eIF3 p40 subunit	EIF3S3;hCG_20900;EIF3H	Eukaryotic translation initiation factor 3, subunit 3 gamma, 40kDa, isoform CRA_b;Eukaryotic translation initiation factor 3 subunit H;11 kDa protein	B3KS98;Q53HG0;Q53HR0;O15372;B4DJN9;Q5BKY2;Q6IB98	B3KS98_HUMAN;EIF3H_HUMAN	NP_003747	1.0434	0.005602	5.10498	5	0.99835	0.727754	18.567	5	1.0666	0.818834	14.2631	5	1.0966	0.121529	8.42275	2	0.879264	0.454455	24.3268	2	0.920325	0.573511	20.8603	2	1.0434	3.06e-06	1.63049	3	0.99835	0.666001	15.0894	3	1.0939	0.61072	10.5487	3	2849260	1107349	1047040	694916	1971040	773720	737640
1419	Signal recognition particle 68 kDa protein;cDNA FLJ14414 fis, clone HEMBA1004847, highly similar to SIGNAL RECOGNITION PARTICLE 68 KD PROTEIN	SRP68	Isoform 1 of Signal recognition particle 68 kDa protein;Isoform 2 of Signal recognition particle 68 kDa protein;cDNA FLJ14414 fis, clone HEMBA1004847, highly similar to SIGNAL RECOGNITION PARTICLE 68 KD PROTEIN	Q9UHB9-1;Q9UHB9;B3KMI9;B3KWY7;B4DVI7;Q9UHB9-2;B3KUU5;Q96K97;Q96K98	SRP68_HUMAN;Q96K98_HUMAN	NP_055045	1.09028	1.54e-05	2.82751	2	1.03452	0.552143	8.07333	2	0.905058	0.471043	19.5727	2	1.0687			1	1.0953			1	1.0394			1	1.1123			1	0.97712			1	0.78808			1	2936700	1150290	1020650	765740	1685900	680340	564740
1748	Phosphatidylethanolamine-binding protein 1;Prostatic-binding protein;HCNPpp;Neuropolypeptide h3;Raf kinase inhibitor protein;Hippocampal cholinergic neurostimulating peptide;cDNA FLJ51535, highly similar to Phosphatidylethanolamine-binding protein 1	PEBP1;PBP;PEBP	Phosphatidylethanolamine-binding protein 1;22 kDa protein;cDNA FLJ51535, highly similar to Phosphatidylethanolamine-binding protein 1	P30086;B4DRT4	PEBP1_HUMAN;B4DRT4_HUMAN	NP_002558	1.0784	0.121876	18.3774	23	1.0584	0.406947	17.1399	22	1.0091	0.652226	13.2167	22	1.04881	0.51078	13.1197	16	1.03405	0.132279	9.10555	16	1.00221	0.709468	8.81896	16	1.143	0.14096	26.1424	7	1.08889	0.877428	31.3573	6	1.06695	0.786645	22.3155	6	82668279	33100000	28900000	20600000	64716936	26159967	22100000
955	Transmembrane emp24 domain-containing protein 9;Glycoprotein 25L2	TMED9;GP25L2	Transmembrane emp24 domain-containing protein 9	Q9BVK6;B2R8A2;B4DPP4	TMED9_HUMAN	NP_059980	1.1238	0.412045	16.8358	7	1.0403	0.355266	15.9706	7	0.95945	0.890478	11.9939	7	1.18129	0.112393	14.8417	2	1.09874	0.371353	14.8972	2	0.951002	0.494084	10.3898	2	1.1238	0.931283	16.6875	5	1.0403	0.611292	17.7991	5	0.95945	0.61726	12.902	5	3082270	1133218	1141876	807164	702720	242549	274985
728	Splicing factor 3A subunit 2;Spliceosome-associated protein 62;SF3a66	SF3A2;SAP62	SF3A2 protein (Fragment)	Q15428;Q05DF2	SF3A2_HUMAN	NP_009096	1.05861	0.524872	12.667	2	0.960767	0.791969	21.4597	2	0.914685	0.163653	9.05408	2	1.1578			1	1.1182			1	0.97516			1	0.96791			1	0.8255			1	0.85796			1	2008210	848880	718740	440530	846010	334760	295040
2169	Probable ATP-dependent RNA helicase DDX46;DEAD box protein 46;PRP5 homolog	DDX46;KIAA0801	117 kDa protein;Probable ATP-dependent RNA helicase DDX46	Q7L014;A8K6X3;Q0VGL8	DDX46_HUMAN	NP_055644	1.0868	0.0252325	15.8045	20	1.02639	0.53093	23.6947	20	0.882235	1.45e-05	14.9649	20	1.13052	0.0302167	13.8386	10	1.06659	0.81842	25.0819	10	0.834079	0.00456351	18.5995	10	1.07298	0.270505	18.174	10	1.00631	0.516291	23.4769	10	0.897371	0.000298	10.7862	10	20938370	8288106	7664658	4985586	9414550	3745788	3551915
2479	Testis-expressed sequence 10 protein;cDNA FLJ54377	TEX10;L18;Nbla10363	Testis-expressed sequence 10 protein;testis expressed 10 isoform 2	Q9NXF1;B4DQR0;B4DYV2;B4E149;B7Z9D5	TEX10_HUMAN;B4DQR0_HUMAN	NP_060216;NP_001155056	1.08566	0.51166	15.5846	6	0.89184	0.139414	19.3369	6	0.988666	0.489322	18.4121	6	0.91181	0.541602	21.3903	2	1.05196	0.697503	18.4313	2	1.04137	0.547708	9.53501	2	1.12901	0.0106169	8.5158	4	0.858049	0.00823403	15.1641	4	0.925282	0.353961	21.1928	4	5312360	2120670	1861910	1329667	1261340	532050	373120
2016	Condensin complex subunit 2;Non-SMC condensin I complex subunit H;Barren homolog protein 1;Chromosome-associated protein H;XCAP-H homolog;cDNA FLJ60336, highly similar to Condensin complex subunit 2;cDNA FLJ51440, highly similar to Condensin complex subunit 2	NCAPH;BRRN;BRRN1;CAPH;KIAA0074	Condensin complex subunit 2;cDNA FLJ60336, highly similar to Condensin complex subunit 2;Putative uncharacterized protein NCAPH;cDNA FLJ51440, highly similar to Condensin complex subunit 2;Putative uncharacterized protein NCAPH	Q15003;A8K4T8;B4DRG7;C9J470;B4E189;C9JZP1	CND2_HUMAN;B4DRG7_HUMAN;B4E189_HUMAN	NP_056156	1.1256	0.00170812	9.42226	8	0.86881	0.224693	25.0305	8	0.901497	0.990069	59.1875	8	1.15902	0.00034	8.16689	4	0.86881	0.509154	28.1779	4	1.11702	0.63391	83.434	4	1.09083	0.195565	9.68877	4	0.931466	0.343539	25.7361	4	0.81752	0.00473887	13.6998	4	9664360	3545720	3514070	2604620	4285420	1646460	1568300
2379	Nucleolin;Protein C23;cDNA FLJ45706 fis, clone FEBRA2028457, highly similar to Nucleolin;NCL protein	NCL	Nucleolin;cDNA FLJ45706 fis, clone FEBRA2028457, highly similar to Nucleolin;Putative uncharacterized protein NCL;NCL protein	P19338;B3KM80;B3KTP9;Q6ZS99;C9JFE9;C9JWL1;Q9BQ02	NUCL_HUMAN;Q6ZS99_HUMAN;Q9BQ02_HUMAN	NP_005372	1.0895	4.09e-06	14.7497	103	1.0532	0.00257039	17.4142	103	0.99271	0.494665	17.6946	103	1.0858	0.000962	12.9103	47	1.0493	0.0173475	15.7407	47	0.99271	0.515183	14.5947	47	1.0978	0.00107469	16.2389	56	1.0786	0.0502273	18.8426	56	0.990267	0.205123	19.8009	56	256000000	94300000	95600000	66500000	123000000	45500000	45200000
1683	A-kinase anchor protein 12;A-kinase anchor protein 250 kDa;Gravin;Myasthenia gravis autoantigen;Putative uncharacterized protein AKAP12	AKAP12;AKAP250	Isoform 1 of A-kinase anchor protein 12;A kinase (PRKA) anchor protein 12 isoform 2;Isoform 2 of A-kinase anchor protein 12;Isoform 3 of A-kinase anchor protein 12	Q02952-1;Q02952;Q86TJ9;A6NEC7;Q02952-2;Q02952-3;Q5CZB5	AKA12_HUMAN;A6NEC7_HUMAN	NP_005091;NP_653080	1.09902	0.0592754	11.5907	6	0.921571	0.0104388	10.9832	6	0.924142	0.185039	18.5531	6	1.1653	1.91e-05	7.23375	3	0.93202	0.000682	3.82597	3	0.8673	0.0927467	18.4038	3	1.0002	0.99884	6.65335	3	0.91124	0.0834845	15.4735	3	1.0422	0.83471	18.3911	3	4842380	1933650	1846190	1062506	2835950	1061060	1177120
1636	Heterogeneous nuclear ribonucleoprotein K;Transformation up-regulated nuclear protein;cDNA FLJ54552, highly similar to Heterogeneous nuclear ribonucleoprotein K;cDNA FLJ39066 fis, clone NT2RP7014743, highly similar to HETEROGENEOUS NUCLEAR RIBONUCLEOPROTEIN K;cDNA FLJ41122 fis, clone BRACE2013911, highly similar to HETEROGENEOUS NUCLEAR RIBONUCLEOPROTEIN K	HNRNPK;HNRPK;RP11-575L7.1-005;RP11-575L7.1-001;RP11-575L7.1-006	Isoform 2 of Heterogeneous nuclear ribonucleoprotein K;Isoform 1 of Heterogeneous nuclear ribonucleoprotein K;Isoform 3 of Heterogeneous nuclear ribonucleoprotein K;cDNA FLJ54552, highly similar to Heterogeneous nuclear ribonucleoprotein K;Heterogeneous nu	P61978-2;P61978;B4DFF1;Q5EC54;Q6IBN1;P61978-1;P61978-3;B4DUQ1;Q5T6W2;B3KU16;Q5T6W5;Q5T6W1	HNRPK_HUMAN;B4DUQ1_HUMAN;B3KU16_HUMAN;Q5T6W1_HUMAN	NP_002131;NP_112553;NP_112552	1.0644	0.0160659	14.0792	39	1.0692	0.102111	15.2935	39	1.0344	0.188125	11.6564	39	1.07165	0.0143567	13.4655	20	1.05435	0.331763	17.5408	20	1.0339	0.298383	12.4892	20	1.0531	0.318705	14.7805	19	1.1114	0.157947	12.9965	19	1.0352	0.432799	11.0334	19	97800000	35800000	34600000	27400000	30528805	11500000	10700000
812	U3 small nucleolar ribonucleoprotein protein IMP3;BRMS2	IMP3;C15orf12;MRPS4	U3 small nucleolar ribonucleoprotein protein IMP3	Q9NV31;B3KQ67;Q96Q46	IMP3_HUMAN	NP_060755	1.04566	0.438401	11.1071	6	1.11048	0.720426	20.1746	6	1.1282	0.433892	16.5846	6	1.0023	0.834862	7.48622	3	1.0347	0.994466	22.8926	3	1.0852	0.997231	22.1217	3	1.0932	0.485917	15.2282	3	1.1918	0.630872	21.5812	3	1.1729	0.0889234	10.7444	3	8522310	3396150	2945880	2180350	5538660	2188400	1994780
881	26S protease regulatory subunit 7;Proteasome 26S subunit ATPase 2;Protein MSS1	PSMC2;MSS1	26S protease regulatory subunit 7	P35998;A4D0Q1;B7Z571;B7Z5E2;Q3LIA5;Q75L23	PRS7_HUMAN	NP_002794	1.0588	1.37e-05	2.38689	3	0.86515	0.138597	26.6988	3	0.73661	0.00103374	17.6766	3	1.0485	1.27e-06	1.38249	2	0.714662	0.0787445	27.0247	2	0.660308	0.000147	15.4647	2	1.0888			1	0.98709			1	0.83988			1	489970	200040	172014	117915	64880	28190.2	26673.8
1588	40S ribosomal protein S29;Ribosomal protein S29;Putative uncharacterized protein RPS29	RPS29	40S ribosomal protein S29;ribosomal protein S29 isoform 2	P62273;A8MZ73	RS29_HUMAN;A8MZ73_HUMAN	NP_001023;NP_001025172	1.04321	0.373625	6.72348	2	1.12908	2.22e-16	2.09167	2	1.0715	0	0.356359	2	1.094			1	1.1125			1	1.0688			1	0.99477			1	1.1459			1	1.0742			1	10637800	4052800	3866600	2718400	6007100	2322000	2120100
997	Ubiquitin carboxyl-terminal hydrolase 5;Ubiquitin thioesterase 5;Ubiquitin-specific-processing protease 5;Deubiquitinating enzyme 5;Isopeptidase T	USP5;ISOT	Isoform Long of Ubiquitin carboxyl-terminal hydrolase 5;Isoform Short of Ubiquitin carboxyl-terminal hydrolase 5	P45974-1;P45974;P45974-2	UBP5_HUMAN	NP_001092006;NP_003472	1.1073	0.00853798	11.9151	21	1.123	0.00831614	16.5453	21	1.0985	0.00728933	13.4229	21	1.1073	0.128561	12.1179	11	1.1291	0.0832005	18.3299	11	1.0985	0.101446	15.4267	11	1.07899	0.0319984	12.1692	10	1.09404	0.0505973	15.3297	10	1.09431	0.0274658	11.6538	10	29984690	11691880	10526510	7766246	15674270	6085180	5494330
1291	Methionine aminopeptidase 2;Peptidase M 2;Initiation factor 2-associated 67 kDa glycoprotein;p67eIF2;Methionine aminopeptidase	METAP2;MNPEP;P67EIF2	Methionine aminopeptidase 2;Methionine aminopeptidase;Methionine aminopeptidase	P50579;B3KWL6;B4DUX5;Q8NB11;Q96B43	AMPM2_HUMAN;B4DUX5_HUMAN;Q96B43_HUMAN	NP_006829	1.1021	4.89e-06	3.00887	2	1.11642	0.104983	9.60714	2	0.918845	0	0.13929	2	1.1021	4.89e-06	3.00887	2	1.11642	0.104983	9.60714	2	0.918845	0	0.13929	2				0				0				0	1350770	543240	487950	319580	1350770	543240	487950
2436	Mediator of DNA damage checkpoint protein 1;Nuclear factor with BRCT domains 1;Mediator of DNA damage checkpoint 1;cDNA FLJ51571, moderately similar to Mediator of DNA damage checkpoint protein 1	MDC1;KIAA0170;NFBD1;DAQB-47P19.7-006	Isoform 1 of Mediator of DNA damage checkpoint protein 1;227 kDa protein;227 kDa protein;Mediator of DNA damage checkpoint 1;Isoform 2 of Mediator of DNA damage checkpoint protein 1;Isoform 3 of Mediator of DNA damage checkpoint protein 1;196 kDa protein;c	Q14676-1;Q14676;B7ZCV9;Q14676-2;Q14676-3;B4DYH4;C9JCC2	MDC1_HUMAN;B7ZCV9_HUMAN;B4DYH4_HUMAN	NP_055456	1.12411	0.000537	10.5475	10	1.04907	0.773339	22.3637	10	0.920151	0.192712	18.1251	10	1.0808	0.395564	20.0197	3	1.0826	0.0232873	7.57447	3	1.0678	0.544301	16.0467	3	1.1384	5.77e-09	5.58147	7	0.95472	0.449922	25.0787	7	0.89759	0.0403653	16.8725	7	7869640	3184924	2827037	1857702	1649270	594804	673208
2174	cDNA FLJ58665, highly similar to Serine/threonine-protein phosphatase 2A 55 kDa regulatory subunit B alpha isoform;Serine/threonine-protein phosphatase 2A 55 kDa regulatory subunit B alpha isoform;PP2A, subunit B, B55-alpha isoform;PP2A, subunit B, PR55-alpha isoform;PP2A, subunit B, R2-alpha isoform;Serine/threonine-protein phosphatase 2A 55 kDa regulatory subunit B beta isoform;PP2A, subunit B,…	PPP2R2A;PPP2R2B;PPP2R2D;KIAA1541	cDNA FLJ58665, highly similar to Serine/threonine-protein phosphatase 2A 55 kDa regulatory subunit B alpha isoform;Serine/threonine-protein phosphatase 2A 55 kDa regulatory subunit B alpha isoform;Isoform 5 of Serine/threonine-protein phosphatase 2A 55 kDa	B4E1T7;Q56VW8;P63151;B2RBU8;Q00005-5;Q00005;A8MW32;Q00005-4;Q66LE6;A8KAK0;Q6IN90;Q6PEG1;Q00005-3;Q6ZP32;Q00005-2;Q00005-1;Q9NS07;A8MU22;A8MZB4;B3KMA9;Q9NZ48	B4E1T7_HUMAN;2ABA_HUMAN;2ABB_HUMAN;2ABD_HUMAN;Q6ZP32_HUMAN;A8MU22_HUMAN;A8MZB4_HUMAN;Q9NZ48_HUMAN	NP_002708;NP_858063;NP_060931;NP_858062;NP_001120853;NP_004567;NP_858060;NP_858061;NP_858064;NP_001003656	1.07364	0.406109	12.0951	2	1.06434	0.437229	11.3517	2	1.05037	0.242735	5.94931	2				0				0				0	1.07364	0.406109	12.0951	2	1.06434	0.437229	11.3517	2	1.05037	0.242735	5.94931	2	1855540	708700	654500	492300	0	0	0
90	Uncharacterized protein C20orf72;Chromosome 20 open reading frame 72	C20orf72;RP11-504H3.1-002;RP11-504H3.1-003	Uncharacterized protein C20orf72;Chromosome 20 open reading frame 72;Chromosome 20 open reading frame 72	Q9BQP7;Q5QPE8;Q5QPE7	CT072_HUMAN;Q5QPE8_HUMAN;Q5QPE7_HUMAN	NP_443097	0.99776			1				0	1.0301			1	0.99776			1				0	1.0301			1				0				0				0	359480	116000	185100	58387	359480	116000	185100
2079	Ribosome biogenesis protein WDR12;WD repeat-containing protein 12	WDR12	Ribosome biogenesis protein WDR12	Q9GZL7;B4DRY7;Q53T99	WDR12_HUMAN	NP_060726	1.06126	0.00845417	5.42123	6	0.96114	0.132812	7.81421	6	0.955095	0.23928	7.37359	6	1.05958	0.237684	6.93097	2	1.0353	0.000306	1.35914	2	0.945031	0.55885	13.6781	2	1.06126	0.0416234	5.74181	4	0.914635	0.00183915	5.73175	4	0.955095	0.307924	4.87803	4	5427002	1885428	2193146	1348426	307262	107708	116838
1837	HEAT repeat-containing protein 2;cDNA FLJ31671 fis, clone NT2RI2004985, highly similar to HEAT repeat-containing protein 2	HEATR2	Isoform 1 of HEAT repeat-containing protein 2;Putative uncharacterized protein HEATR2;Isoform 2 of HEAT repeat-containing protein 2;cDNA FLJ39381 fis, clone PERIC2000422, highly similar to HEAT repeat-containing protein 2;Putative uncharacterized protein H	Q86Y56-1;Q86Y56;C9J0D8;Q86Y56-2;B3KPE2;B3KU91;C9JA84	HEAT2_HUMAN;B3KPE2_HUMAN	NP_060272	1.07823	0.446651	12.1246	6	0.723303	0	4.89209	6	0.778276	3.36e-06	13.3198	6	1.0475	0.719649	14.9431	3	0.73585	0	3.72386	3	0.79939	1.61e-05	8.25603	3	1.1215	0	1.70129	3	0.71097	0	6.40891	3	0.71426	0.00311286	17.5694	3	11137600	4881350	4106330	2149970	5034500	2300420	1780880
2442	5'-AMP-activated protein kinase subunit gamma-1	PRKAG1	cDNA FLJ40287 fis, clone TESTI2027909, highly similar to 5'-AMP-ACTIVATED PROTEIN KINASE, GAMMA-1 SUBUNIT;AMP-activated protein kinase, noncatalytic gamma-1 subunit isoform 2	P54619;B4DDT7;B4E094;Q8N7V9	AAKG1_HUMAN	NP_002724;NP_997626	1.08287	0	1.11008	2	1.12973	0.0114964	6.82598	2	1.0895	0.35068	12.9888	2	1.08287	0	1.11008	2	1.12973	0.0114964	6.82598	2	1.0895	0.35068	12.9888	2				0				0				0	691140	275510	233020	182620	691140	275510	233020
404	Eukaryotic initiation factor 4A-III;Eukaryotic translation initiation factor 4A isoform 3;ATP-dependent RNA helicase eIF4A-3;ATP-dependent RNA helicase DDX48;DEAD box protein 48;Eukaryotic initiation factor 4A-like NUK-34;Nuclear matrix protein 265	EIF4A3;DDX48;KIAA0111	Eukaryotic initiation factor 4A-III	P38919	IF4A3_HUMAN	NP_055555	1.0034	0.348205	16.6158	19	0.9245	0.0199048	15.5235	19	0.97095	0.745823	17.3397	19	0.90026	0.150798	14.6053	11	0.88699	0.0368353	17.2607	11	0.9393	0.28253	18.1498	11	1.01335	0.975982	19.4153	8	0.973834	0.301536	13.0126	8	1.01963	0.342281	14.9623	8	21144867	7.46147e+06	8.44699e+06	5.23613e+06	2139435	925510	771007
305	U6 snRNA-associated Sm-like protein LSm7;R30783_1	LSM7	U6 snRNA-associated Sm-like protein LSm7;R30783_1	Q9UK45;O75243	LSM7_HUMAN;O75243_HUMAN	NP_057283	1.06783	0.650747	18.5391	6	1.10525	0.989221	27.9803	6	1.06266	0.886635	28.5159	6	1.0805	0.949916	28.3782	3	1.1045	0.619229	34.4552	3	0.97039	0.76402	11.5108	3	1.0553	0.0958137	6.05654	3	1.1617	0.451791	22.0454	3	1.2945	0.958036	43.5896	3	2700763	1.04087e+06	959628	700289	1091793	435071	386251
628	Eukaryotic translation initiation factor 4H;Williams-Beuren syndrome chromosomal region 1 protein	EIF4H;KIAA0038;WBSCR1;WSCR1	Isoform Long of Eukaryotic translation initiation factor 4H;Similar to mKIAA0038 protein	Q15056-1;Q15056;Q75MU2;Q15056-2;A4D198;B4DMV6;Q75MT8;Q75MU1	IF4H_HUMAN	NP_071496;NP_114381	1.08234	0.828524	27.8565	6	0.890974	0.247162	27.2494	6	0.802389	0.0712289	34.6899	6	1.0313			1	0.92011			1	0.77315			1	1.0862	0.866604	31.1427	5	0.86276	0.310075	30.3638	5	0.82053	0.141316	38.7844	5	20714680	6131564	8318493	6264976	170490	69824	62215
462	Plastin-2;L-plastin;Lymphocyte cytosolic protein 1;LC64P	LCP1;PLS2	Plastin-2	P13796;B3KUI1;Q53FI1;Q59GX5;Q5TBN4	PLSL_HUMAN	NP_002289	1.0757	0.484078	29.0351	11	1.1495	0.000695	14.1908	11	1.3498	0.103795	30.8132	11	1.0757	0.529677	32.17	9	1.1495	0.00593037	15.6885	9	1.3498	0.253047	33.8126	9	1.03422	0.67927	11.5085	2	1.16257	0.00132049	6.63332	2	1.28597	0.000424	10.0924	2	13943880	4994354	4617651	4331744	12655910	4530224	4176711
1432	Leucyl-tRNA synthetase, cytoplasmic;Leucine--tRNA ligase;LARS protein;cDNA FLJ58533, highly similar to Leucyl-tRNA synthetase, cytoplasmic (EC 6.1.1.4)	LARS;KIAA1352	Leucyl-tRNA synthetase, cytoplasmic;cDNA FLJ58466, highly similar to Leucyl-tRNA synthetase, cytoplasmic;cDNA FLJ58533, highly similar to Leucyl-tRNA synthetase, cytoplasmic	Q9P2J5;A7E266;B2RCM2;B4DER1;Q6NVI4;A2RRR4;B3KXA9;B4E266;Q2TU79;Q9H8E3;Q9HAM7;Q9NPU8;Q9NVC0;Q9NVP8;B4DJ10	SYLC_HUMAN;A2RRR4_HUMAN;B4DJ10_HUMAN	NP_064502	1.0928	0.0121621	18.7271	31	1.1577	5.61e-06	19.3551	31	1.091	0.0242672	21.5071	31	1.095	0.200207	17.137	17	1.1163	0.00824185	19.6947	17	1.1042	0.00901651	18.0003	17	1.06544	0.0257821	20.4908	14	1.21589	0.000104	18.9239	14	1.06145	0.425	25.4474	14	41153980	14226219	14729017	12198526	23486850	8172019	8373177
1951	U6 snRNA-associated Sm-like protein LSm4;Glycine-rich protein	LSM4	U6 snRNA-associated Sm-like protein LSm4	Q9Y4Z0	LSM4_HUMAN	NP_036453	1.12116	3.54e-05	5.71123	4	0.962713	0.00507495	2.99472	4	0.945573	0.237179	8.70862	4	1.14579	0.00611397	7.02012	2	0.955119	0.187991	4.93258	2	0.984462	0.824747	10.0007	2	1.10527	0.0176914	5.96721	2	0.962713	0.000118	1.39552	2	0.916418	0.157371	8.72972	2	3175020	1306060	1104440	764517	694840	232630	271200
2286	Protein LAP4;Protein scribble homolog	SCRIB;CRIB1;KIAA0147;LAP4;SCRB1;VARTUL	Isoform 3 of Protein scribble homolog;177 kDa protein;Isoform 1 of Protein scribble homolog;Isoform 2 of Protein scribble homolog	Q14160-3;Q14160;Q14160-1;Q14160-2;A0PJK8	LAP4_HUMAN	NP_874365;NP_056171	1.0811	0.0270769	11.4067	5	1.0047	0.737652	22.1309	5	0.89611	0.290198	10.2391	5	1.16583	0.0420056	10.6708	2	1.06627	0.764051	30.2315	2	0.963859	0.723859	14.7345	2	1.0277	0.263134	13.2559	3	1.0047	0.373967	19.0981	3	0.89611	0.327783	9.94353	3	2237960	860906	848783	528258	1302620	494470	510220
940	Elongation factor 1-delta;Antigen NY-CO-4;cDNA FLJ57946, highly similar to Elongation factor 1-delta;EEF1D protein;Eukaryotic translation elongation factor 1 delta (Guanine nucleotide exchange protein), isoform CRA_a	EEF1D;EF1D;hCG_1994718	Isoform 2 of Elongation factor 1-delta;eukaryotic translation elongation factor 1 delta isoform 3;Isoform 1 of Elongation factor 1-delta;cDNA FLJ57946, highly similar to Elongation factor 1-delta;eukaryotic translation elongation factor 1 delta isoform 4;2	P29692-2;P29692;B2RAR6;Q71RH4;Q9BW34;Q9H7G6;P29692-1;B4DDU4;Q4VBZ6	EF1D_HUMAN;B4DDU4_HUMAN;Q4VBZ6_HUMAN	NP_001123525;NP_115754;NP_001123526;NP_001123527;NP_001123529;NP_001951;NP_001123528	1.0666	0.00104564	4.60948	3	0.83904	0.461458	19.7126	3	0.81026	0.296231	34.0693	3	1.1506			1	0.83904			1	0.58062			1	1.06259	0	0.532362	2	0.962737	0.833299	25.5166	2	0.96429	0.834493	24.6125	2	752447	289161	262599	200686	16707	5031.4	8629.3
424	Nuclear transport factor 2;Placental protein 15	NUTF2;NTF2	Nuclear transport factor 2	P61970	NTF2_HUMAN	NP_005787	1.07785	0.0941659	10.5306	8	1.01248	0.109354	11.2221	8	0.935646	0.920367	32.5296	8	1.0785	1.6e-06	4.23968	5	1.1252	0.0493942	12.2165	5	1.0109	0.420782	33.0121	5	1.0207	0.883732	17.2465	3	0.99774	0.660492	3.76241	3	0.86448	0.0451566	19.779	3	12481869	4738401	4458231	3285229	9830019	3688761	3578077
2396	60S ribosomal protein L27a	RPL27A	60S ribosomal protein L27a	P46776;Q6NZ52;Q9BQQ5	RL27A_HUMAN	NP_000981	1.05107	0.417843	16.2566	14	1.06673	0.0250199	13.6727	14	1.0653	0.0415605	13.2846	14	1.01438	0.811974	16.0543	12	1.04398	0.0900503	14.5112	12	1.06069	0.106991	14.3212	12	1.19752	0.0148602	10.4655	2	1.15858	4.15e-08	3.79574	2	1.11255	4.05e-06	3.2729	2	56141074	20100000	20500000	15600000	54883044	19600000	20000000
163	Rho GDP-dissociation inhibitor 1;Rho-GDI alpha;Putative uncharacterized protein ENSP00000383556;cDNA FLJ53102, moderately similar to Rho GDP-dissociation inhibitor 1	ARHGDIA;GDIA1	Rho GDP-dissociation inhibitor 1;22 kDa protein;28 kDa protein;Putative uncharacterized protein ARHGDIA;26 kDa protein;cDNA FLJ53102, moderately similar to Rho GDP-dissociation inhibitor 1;9 kDa protein	P52565;B2R5X1;Q6IBM5;A8MXW0;B4DUV9	GDIR1_HUMAN;A8MXW0_HUMAN;B4DUV9_HUMAN	NP_004300	1.10811	0.00220282	13.2866	14	0.97252	0.0745195	24.8628	14	0.856388	0.00910351	23.2751	14	1.033	0.360452	10.8315	7	0.81997	0.112282	29.1082	7	0.85455	0.144394	32.1003	7	1.1721	8.41e-05	12.1096	7	1.0336	0.42032	20.4534	7	0.85823	0.000908	11.7546	7	38411419	15800000	14200000	8.41267e+06	5792569	2.45561e+06	2.11317e+06
2086	Heterogeneous nuclear ribonucleoprotein G;RNA-binding motif protein, X chromosome;Glycoprotein p43;Heterogeneous nuclear ribonucleoprotein G, N-terminally processed;RBM1;cDNA FLJ34201 fis, clone FCBBF3019714, highly similar to HETEROGENEOUS NUCLEAR RIBONUCLEOPROTEIN G;cDNA FLJ38696 fis, clone KIDNE2001931, highly similar to HETEROGENEOUS NUCLEAR RIBONUCLEOPROTEIN G;cDNA FLJ59107, moderately simil…	RBMX;HNRPG;RBMXP1;CCBL2;DKFZp547N1117;RBMXL1;RP4-531M19.2-001;hCG_23341;RP11-1114A5.1-003;RP4-531M19.2-002;RBMXL2;HNRNPGT	Heterogeneous nuclear ribonucleoprotein G;RNA binding motif protein, X-linked-like 1;cDNA FLJ34201 fis, clone FCBBF3019714, highly similar to HETEROGENEOUS NUCLEAR RIBONUCLEOPROTEIN G;cDNA FLJ38696 fis, clone KIDNE2001931, highly similar to HETEROGENEOUS N	P38159;B4E352;Q2VIN3;Q96E39;B3KRG5;Q8N8Y7;B4E3U4;Q5JQ65;Q5T9T9;O75526;A8K8A6	HNRPG_HUMAN;Q2VIN3_HUMAN;B3KRG5_HUMAN;Q8N8Y7_HUMAN;B4E3U4_HUMAN;Q5T9T9_HUMAN;HNRGT_HUMAN	NP_002130;NP_001156008;NP_062556;NP_001158275;NP_055284	1.06627	0.0406868	8.97079	8	0.964945	0.243193	30.8536	8	0.969633	0.213988	33.0724	8	1.0887	0.247196	9.59813	5	0.88629	0.2203	37.7059	5	0.94369	0.364204	20.532	5	1.0443	0.0839214	9.05121	3	1.0176	0.916451	8.25848	3	0.99629	0.409765	52.2395	3	1808424	737859	669655	400926	545561	222738	207465
2294	S-formylglutathione hydrolase;Esterase D	ESD	S-formylglutathione hydrolase;28 kDa protein;Putative uncharacterized protein ESD	P10768;C9J3H9	ESTD_HUMAN	NP_001975	1.0974	0.000154	7.18829	9	1.0452	0.195297	14.6945	9	1.0049	0.427428	11.6478	9	1.04057	0.506096	8.45793	2	0.974853	0.714717	9.85385	2	0.992014	0.854334	6.17658	2	1.0974	3.94e-05	6.77225	7	1.138	0.127508	15.4223	7	1.0049	0.451869	13.1267	7	13899644	5.2022e+06	4.95152e+06	3.74592e+06	374286	157329	132358
2055	H/ACA ribonucleoprotein complex subunit 1;snoRNP protein GAR1;Nucleolar protein family A member 1	GAR1;NOLA1	Isoform 1 of H/ACA ribonucleoprotein complex subunit 1;Isoform 2 of H/ACA ribonucleoprotein complex subunit 1	Q9NY12-1;Q9NY12;Q9NY12-2	GAR1_HUMAN	NP_061856;NP_127460	1.06429	0.357118	9.56923	2	1.1322	0	0.412199	2	0.993681	0.931822	10.478	2	0.99466			1	1.1355			1	0.92272			1	1.1388			1	1.1289			1	1.0701			1	6692990	2373889	2242021	2076983	111890	39889	44821
1070	Platelet-activating factor acetylhydrolase IB subunit beta;PAF acetylhydrolase 30 kDa subunit;PAF-AH subunit beta;PAFAH subunit beta	PAFAH1B2;PAFAHB	Platelet-activating factor acetylhydrolase IB subunit beta	P68402;Q6IBR6	PA1B2_HUMAN	NP_002563	1.0664	0.972414	13.6604	5	1.028	0.93293	14.7052	5	0.97536	0.583394	9.50923	5	1.08242	0	1.06481	2	1.063	0.0680412	4.73532	2	1.03598	0.635578	10.5479	2	1.0273	0.605854	16.5411	3	0.97297	0.776573	19.2306	3	0.97536	0.810905	11.0821	3	3811299	1537514	1317092	956653	171049	64174	60092
2094	DNA repair protein RAD50	RAD50	Isoform 2 of DNA repair protein RAD50;Isoform 1 of DNA repair protein RAD50;Isoform 3 of DNA repair protein RAD50;77 kDa protein	Q92878-2;Q92878;Q92878-1;B9EGF5;Q32P42;Q92878-3	RAD50_HUMAN	NP_005723;NP_597816	1.0789	0.00450427	10.8879	9	1.0945	0.0135763	11.6115	9	1.0607	0.114047	11.8716	9	1.08244	0.0164605	12.3045	6	1.06382	0.0627266	14.2421	6	1.10967	0.0285884	11.7887	6	1.0332	0.152764	8.27365	3	1.0956	0.00391454	4.21353	3	0.94625	0.576131	7.16012	3	5266410	1861412	1922335	1482661	3342310	1117425	1234520
1513	Midasin;MIDAS-containing protein	MDN1;KIAA0301	Midasin	Q9NU22;Q5T794;Q6AI22;Q6PJJ1	MDN1_HUMAN	NP_055426	1.1463	0.0378774	16.6882	9	0.93368	0.72991	23.8889	9	0.88984	0.108892	19.7872	9	1.1463	0.117963	19.5135	5	0.97668	0.94155	32.4015	5	1.0073	0.85559	22.5829	5	1.10255	0.226869	14.782	4	0.9333	0.0674229	8.21692	4	0.812672	1.11e-06	8.82628	4	2553077	995866	966910	590296	1140097	428306	443268
1987	Chromobox protein homolog 3;Heterochromatin protein 1 homolog gamma;Modifier 2 protein;HECH	CBX3	Chromobox protein homolog 3	Q13185;A4D177	CBX3_HUMAN	NP_009207;NP_057671	1.05919	0.111104	11.2391	16	1.00206	0.866581	18.1617	16	1.03191	0.889826	29.5594	16	1.0333	0.370951	13.0655	11	0.95509	0.155629	17.0942	11	1.0207	0.349872	31.1653	11	1.0639	0.0185398	6.24041	5	1.1468	0.00698586	11.3229	5	1.1637	0.0442947	17.8436	5	45493506	18000000	16072694	11400000	33609706	13600000	11977444
1233	Inositol 1,4,5-trisphosphate receptor type 2;Type 2 inositol 1,4,5-trisphosphate receptor;Type 2 InsP3 receptor;IP3 receptor isoform 2;InsP3R2	ITPR2	Isoform Long of Inositol 1,4,5-trisphosphate receptor type 2;Putative uncharacterized protein ITPR2	Q14571-1;Q14571;C9JNU7	ITPR2_HUMAN	NP_002214	1.08136	3.53e-05	2.67432	2	0.723746	0.345218	48.4409	2	0.817419	0.139533	19.2964	2	1.102			1	1.0194			1	0.93692			1	1.0611			1	0.51384			1	0.71316			1	368930	146672	139046	83212	199330	72541	72909
1222	Ras-related protein Rab-2A;Ras-related protein Rab-2B	RAB2A;RAB2;RAB2B	Ras-related protein Rab-2A;24 kDa protein;21 kDa protein;Ras-related protein Rab-2B;Putative uncharacterized protein RAB2A	P61019;B4DMQ5;O75546;Q8WUD1;Q5HYI5;C9IYQ2	RAB2A_HUMAN;RAB2B_HUMAN	NP_002856;NP_116235	1.0383	0.26427	11.7433	11	1.0548	0.170567	39.795	11	1.0297	0.402507	41.6121	11	1.07341	0.022794	8.26253	8	1.0857	0.116674	15.5364	8	1.03862	0.912207	13.4015	8	0.98175	0.761894	18.5412	3	1.0438	0.410888	78.5834	3	1.0297	0.427603	81.0441	3	18716810	7108750	6628000	4980040	15381510	5940460	5598920
642	Platelet-activating factor acetylhydrolase IB subunit gamma;PAF acetylhydrolase 29 kDa subunit;PAF-AH subunit gamma;PAFAH subunit gamma	PAFAH1B3;PAFAHG	Platelet-activating factor acetylhydrolase IB subunit gamma	Q15102;Q53X88	PA1B3_HUMAN	NP_001139411;NP_001139412;NP_002564	1.06916	0.181216	7.07366	2	1.07366	0.2712	9.13495	2	1.00962	0.920897	13.634	2				0				0				0	1.06916	0.181216	7.07366	2	1.07366	0.2712	9.13495	2	1.00962	0.920897	13.634	2	4498200	1801020	1489710	1207510	0	0	0
980	Ras-related protein Rab-8B;Mel transforming oncogene variant;cDNA FLJ38125 fis, clone D6OST2000127, moderately similar to RAS-RELATED PROTEIN RAB-8B	RAB8B	Ras-related protein Rab-8B;10 kDa protein;Mel transforming oncogene variant (Fragment);cDNA FLJ38125 fis, clone D6OST2000127, moderately similar to RAS-RELATED PROTEIN RAB-8B	Q92930;B4DMS1;Q5JPC4;Q59EP4;B3KTE3	RAB8B_HUMAN;Q59EP4_HUMAN;B3KTE3_HUMAN	NP_057614	1.08967	0.0389953	11.7912	8	1.13835	0.00164861	10.9135	8	1.02878	0.660089	20.6198	8	1.0971	0.0170902	11.5197	7	1.1727	0.00243964	11.4274	7	1.0133	0.50665	21.2925	7	0.96233			1	1.0567			1	1.1248			1	25073106	9.33217e+06	9235665	6.5055e+06	24186746	8.97546e+06	8922355
315	cDNA FLJ60607, highly similar to Acyl-protein thioesterase 1 (EC 3.1.2.-);Acyl-protein thioesterase 1;Lysophospholipase 1;Lysophospholipase I;cDNA FLJ52008, highly similar to Acyl-protein thioesterase 1 (EC 3.1.2.-)	LYPLA1;APT1;LPL1	cDNA FLJ60607, highly similar to Acyl-protein thioesterase 1;Isoform 1 of Acyl-protein thioesterase 1;Isoform 2 of Acyl-protein thioesterase 1;cDNA FLJ52008, highly similar to Acyl-protein thioesterase 1	B4DJV9;O75608-1;O75608;Q6IAQ1;O75608-2;B4DP64	B4DJV9_HUMAN;LYPA1_HUMAN;B4DP64_HUMAN	NP_006321	1.11762	0.00139531	4.92132	2	1.04848	5.45e-12	0.971149	2	0.989482	0.719075	4.15708	2	1.0794			1	1.0557			1	1.019			1	1.1572			1	1.0413			1	0.96082			1	1619150	635550	601340	382220	474450	189500	170090
1519	WD repeat-containing protein 36;T-cell activation WD repeat-containing protein	WDR36	WD repeat-containing protein 36	Q8NI36;Q68E02	WDR36_HUMAN	NP_644810	1.08394	0.00725719	7.01499	4	1.12759	0.196815	15.153	4	1.04202	0.520141	39.9066	4	1.15153	0.00452486	7.02809	2	1.07842	0.651494	23.6369	2	0.730422	0.439689	57.492	2	1.04838	0.0361982	3.18999	2	1.12759	0.105816	10.5005	2	1.05917	0.394882	9.55486	2	1756660	535681	832700	388266	637510	148631	381030
1803	Lactoylglutathione lyase;Methylglyoxalase;Aldoketomutase;Glyoxalase I;Ketone-aldehyde mutase;S-D-lactoylglutathione methylglyoxal lyase	GLO1	Lactoylglutathione lyase	Q04760;B4DDV0;Q59EL0	LGUL_HUMAN	NP_006699	1.07775	0.180511	13.0734	24	0.97035	0.096681	16.5284	24	0.925124	0.00279417	12.0968	24	1.09544	0.00115507	8.99804	12	1.05397	0.954722	16.1415	12	0.90963	0.00963732	11.9223	12	1.05353	0.764951	14.9902	12	0.911223	0.0161606	15.7624	12	0.936333	0.107456	12.5991	12	56872211	22195027	20784835	13892011	32599140	12440474	11998512
1623	Signal recognition particle 72 kDa protein	SRP72	Signal recognition particle 72 kDa protein	O76094;A0PJJ5;O15302;Q0D2M6;Q71V07;Q7Z3C0;Q86X80	SRP72_HUMAN	NP_008878	1.0919	0.00187664	7.52619	9	1.1002	0.0462576	11.9327	9	1.0433	0.18371	8.26769	9	1.1095	1.1e-05	5.95721	5	1.121	0.200702	15.7683	5	1.0771	0.277247	10.7725	5	1.02795	0.392735	6.80246	4	1.08884	0.0472169	6.60955	4	1.03093	0.426626	4.27776	4	10493210	4113300	3819570	2560329	6001480	2344850	2184680
2578	DEAD box polypeptide 17 isoform p82 variant;Probable ATP-dependent RNA helicase DDX17;DEAD box protein 17;RNA-dependent helicase p72;DEAD box protein p72;DEAD (Asp-Glu-Ala-Asp) box polypeptide 17	DDX17;RP3-434P1.4-005	DEAD box polypeptide 17 isoform 3;Isoform 4 of Probable ATP-dependent RNA helicase DDX17;Isoform 3 of Probable ATP-dependent RNA helicase DDX17;Isoform 2 of Probable ATP-dependent RNA helicase DDX17;Putative uncharacterized protein DDX17;Putative uncharact	Q59F66;Q92841-4;Q92841;Q92841-3;B1AHM0;Q92841-2;B1AHM1;C9J5E1;Q92841-1;C9JMU5;B1AHM2;B4DZQ7	Q59F66_HUMAN;DDX17_HUMAN;B1AHM2_HUMAN	NP_001091974;NP_006377	1.0465	0.0172277	11.5963	21	1.0592	0.605479	22.2388	21	1.0819	0.452844	19.6085	21	1.05601	0.329883	14.4141	8	1.10544	0.290124	20.2986	8	1.09527	0.16042	17.6897	8	1.0259	0.0169229	10.0852	13	1.0592	0.924162	23.5812	13	1.0352	0.970199	20.6133	13	19500000	7.86803e+06	6.55824e+06	5116739	7380730	3102198	2522402
2342	High-mobility group box 1;High mobility group protein B1;High mobility group protein 1;cDNA FLJ56337, highly similar to High mobility group protein B1;Putative high mobility group protein 1-like 1;Similar to nonhistone chromosomal protein HMG-1 [Homo sapiens]; probable pseudogene; similar to P09429 (PID:g123369);cDNA FLJ32558 fis, clone SPLEN1000143, highly similar to High mobility group protein …	HMGB1;RP11-550P23.1-002;HMG1;RP11-550P23.1-003;HMG1L1;WUGSC:H_NH0244E06.1;RP11-550P23.1-005	High-mobility group box 1;High mobility group protein B1;cDNA FLJ56337, highly similar to High mobility group protein B1;19 kDa protein;18 kDa protein;Putative high mobility group protein B1-like 1;Similar to nonhistone chromosomal protein HMG-1;cDNA FLJ32	Q5T7C6;P09429;B7Z965;Q59GW1;Q5T7C4;B2RPK0;Q75MM1;B3KQ05;Q5T7C0;Q9NYD7	Q5T7C6_HUMAN;HMGB1_HUMAN;B7Z965_HUMAN;HMGL1_HUMAN;Q75MM1_HUMAN;B3KQ05_HUMAN;Q5T7C0_HUMAN	NP_002119;NP_001008735	1.1326	0.0247174	12.2229	10	1.21079	1.42e-07	11.1493	10	1.15514	3.07e-05	9.16623	10	1.1308	0.00147071	6.18507	5	1.2071	2.06e-08	7.70144	5	1.0582	0.0266589	9.60432	5	1.1668	0.267194	17.2586	5	1.2145	0.0071443	14.7972	5	1.199	0.00026	8.96648	5	88225985	32700916	31665149	23858981	2204815	816975	781824
1674	Ankyrin repeat and KH domain-containing protein 1;Multiple ankyrin repeats single KH domain;HIV-1 Vpr-binding ankyrin repeat protein;Multiple ankyrin repeats single KH domain protein isoform 2;HCG2045902, isoform CRA_b;Ankyrin repeat domain-containing protein 17;Gene trap ankyrin repeat protein;Serologically defined breast cancer antigen NY-BR-16;Putative uncharacterized protein;cDNA FLJ58273, hi…	ANKHD1;KIAA1085;MASK;VBARP;PP2500;hCG_2045902;ANKRD17;GTAR;KIAA0697;FLJ00246	Isoform 4 of Ankyrin repeat and KH domain-containing protein 1;ANKHD1-EIF4EBP3 protein;Isoform 1 of Ankyrin repeat domain-containing protein 17;Isoform 2 of Ankyrin repeat domain-containing protein 17;Isoform 1 of Ankyrin repeat and KH domain-containing pr	Q8IWZ3-4;Q8IWZ3;C9JIE0;Q8IWZ2;O75179-1;O75179;O75179-2;Q8IWZ3-1;Q7Z586;Q8TEF1;B4DR08;B4DTP3;Q9NXF0;C9J9F9	ANKH1_HUMAN;Q8IWZ2_HUMAN;ANR17_HUMAN;Q7Z586_HUMAN;B4DR08_HUMAN;Q9NXF0_HUMAN	NP_065741;NP_115593;NP_942592;NP_060217	1.08421	0	1.23262	2	1.65336	0.000423	20.1693	2	2.09843	0.0605822	55.8582	2	1.0748			1	1.4336			1	1.4137			1	1.0937			1	1.9068			1	3.1148			1	334810	165766	117186	51857	192760	78988	61910
1855	Bifunctional purine biosynthesis protein PURH;Phosphoribosylaminoimidazolecarboxamide formyltransferase;5-aminoimidazole-4-carboxamide ribonucleotide formyltransferase;AICAR transformylase;IMP cyclohydrolase;Inosinicase;IMP synthetase;ATIC;cDNA FLJ75424, highly similar to Human AICAR formyltransferase/IMP cyclohydrolase bifunctional enzyme (purH) mRNA;5-aminoimidazole-4-carboxamide ribonucleotide…	ATIC;PURH;OK/SW-cl.86;hCG_16691	Bifunctional purine biosynthesis protein PURH;5-aminoimidazole-4-carboxamide ribonucleotide formyltransferase/IMP cyclohydrolase, isoform CRA_g	P31939;B2R7P8;A8K202;B4DP06	PUR9_HUMAN;A8K202_HUMAN	NP_004035	1.07371	0.350067	210.977	12	1.18565	0.340402	46.6624	12	1.08035	0.110053	14.6894	12	1.02644	0.918763	13.2147	6	1.1302	0.217536	13.7246	6	1.14503	0.000659	9.2781	6	1.12332	0.355366	300.21	6	1.23953	0.493816	67.2115	6	1.02517	0.926516	17.2794	6	18118286	6590881	6862400	4665041	11960260	4608910	4373489
1956	Carbonyl reductase [NADPH] 1;NADPH-dependent carbonyl reductase 1;Prostaglandin-E(2) 9-reductase;Prostaglandin 9-ketoreductase;15-hydroxyprostaglandin dehydrogenase [NADP+];Putative uncharacterized protein CBR1;cDNA FLJ60474, highly similar to Carbonyl reductase;Carbonyl reductase 1, isoform CRA_c	CBR1;CBR;CRN;hCG_401084	Carbonyl reductase [NADPH] 1;Putative uncharacterized protein CBR1;Carbonyl reductase 1, isoform CRA_c	P16152;A8MTM1;B4DFK7	CBR1_HUMAN;A8MTM1_HUMAN;B4DFK7_HUMAN	NP_001748	1.07733	0.191912	16.4283	12	0.971536	0.976895	14.9222	12	0.959647	0.807101	17.5782	12	1.06865	0.338761	19.0267	8	0.94464	0.895379	18.4463	8	1.04625	0.475406	20.5878	8	1.08859	0.343164	12.017	4	0.99955	0.529721	4.26765	4	0.919367	0.00207036	4.33322	4	8.65809e+06	3.53267e+06	3.07856e+06	2046780	962993	382102	352492
1590	60S ribosomal protein L28;cDNA FLJ57954, highly similar to 60S ribosomal protein L28;Ribosomal protein L28 variant	RPL28	60S ribosomal protein L28;ribosomal protein L28 isoform 3;ribosomal protein L28 isoform 1;ribosomal protein L28 isoform 4;ribosomal protein L28 isoform 5	P46779;O60251;B4DEP9;Q59F34;C9JB50	RL28_HUMAN;B4DEP9_HUMAN;Q59F34_HUMAN	NP_000982;NP_001129607;NP_001129606;NP_001129608;NP_001129609	1.06225	0.00196018	7.79979	18	1.17128	1.98e-06	11.3954	18	1.09526	0.000103	9.86728	18	1.06225	0.00858071	8.04035	14	1.17128	0.000272	11.9909	14	1.09526	0.000383	8.35549	14	1.07059	0.145576	8.03508	4	1.20143	0.00036	9.33179	4	1.12384	0.0846432	14.9549	4	39500000	15100000	13900000	10600000	36100000	13800000	12600000
1385	Guanine nucleotide-binding protein G(s) subunit alpha isoforms XLas;Adenylate cyclase-stimulating G alpha protein;Extra large alphas protein;Putative uncharacterized protein GNAS;Guanine nucleotide-binding protein G(s) subunit alpha isoforms short;Guanine nucleotide binding protein (G protein), alpha activating activity polypeptide, olfactory type;Guanine nucleotide binding protein (G protein), a…	GNAS;GNAS1;GSP;GNAL;hCG_1780858;GSA;GNAT3;GNAT2;GNATC;GNAT1;GNATR;RP4-543J19.6-036;RP4-543J19.6-037;RP4-543J19.6-049;RP4-543J19.6-038;RP4-543J19.6-021	Isoform XLas-1 of Guanine nucleotide-binding protein G(s) subunit alpha isoforms XLas;Isoform XLas-2 of Guanine nucleotide-binding protein G(s) subunit alpha isoforms XLas;GNAS complex locus isoform f;Isoform Gnas-1 of Guanine nucleotide-binding protein G(	Q5JWF2-1;Q5JWF2;Q5JWF2-2;A6NI00;Q5FWY2;P63092-1;P63092;B0AZR9;P63092-2;P63092-3;Q86XU3;Q14455;P38405;A8K1Y9;B4DHG7;Q8N2B4;A8MTJ3;B9EJG5;P19087;Q16162;Q5T697;P11488;Q5JWE8;Q5JWE9;Q5JW64;Q5JWD1;A2A2R6	GNAS1_HUMAN;A6NI00_HUMAN;GNAS2_HUMAN;Q86XU3_HUMAN;Q14455_HUMAN;GNAL_HUMAN;GNAT3_HUMAN;GNAT2_HUMAN;GNAT1_HUMAN;Q5JWE8_HUMAN;Q5JWE9_HUMAN;Q5JW64_HUMAN;Q5JWD1_HUMAN;A2A2R6_HUMAN	NP_536350;NP_001070956;NP_000507;NP_536351;NP_001070957;NP_892023;NP_001135811;NP_002062;NP_001095856;NP_005263;NP_000163;NP_653082	1.10099	0.032307	6.35611	2	0.92176	0.634019	24.2012	2	0.847845	0	0.845676	2	1.1516			1	1.0938			1	0.84279			1	1.0526			1	0.77678			1	0.85293			1	1961010	708330	846110	406611	1444800	511180	610400
675	Nucleolar RNA helicase 2;Nucleolar RNA helicase II;Nucleolar RNA helicase Gu;RH II/Gu;Gu-alpha;DEAD box protein 21	DDX21	Isoform 1 of Nucleolar RNA helicase 2;Isoform 2 of Nucleolar RNA helicase 2	Q9NR30-1;Q9NR30;Q3SWU7;Q8NI92;Q9NR30-2	DDX21_HUMAN	NP_004719	1.0986	1.39e-08	9.95453	61	0.97962	0.762899	21.7422	61	0.91341	0.00949907	20.4857	61	1.0995	0.00463046	11.2726	25	1.0079	0.647755	18.3914	25	0.91112	0.0352137	16.2937	25	1.09095	2.14e-07	9.04803	36	0.977989	0.949049	24.0331	36	0.9187	0.0801228	23.1813	36	163967805	64200000	60400000	39400000	65158685	25100000	24800000
903	Dolichyl-phosphate mannosyltransferase polypeptide 1, catalytic subunit;Dolichol-phosphate mannosyltransferase;Dolichol-phosphate mannose synthase;Dolichyl-phosphate beta-D-mannosyltransferase;Mannose-P-dolichol synthase	DPM1;RP5-914P20.2-003;RP5-914P20.2-005;RP5-914P20.2-004	Dolichyl-phosphate mannosyltransferase polypeptide 1, catalytic subunit;Dolichyl-phosphate mannosyltransferase polypeptide 1, catalytic subunit;Dolichol-phosphate mannosyltransferase;Dolichyl-phosphate mannosyltransferase polypeptide 1, catalytic subunit	Q5QPK0;Q5QPK2;O60762;Q96HK0;Q5QPJ9	Q5QPK0_HUMAN;Q5QPK2_HUMAN;DPM1_HUMAN;Q5QPJ9_HUMAN	NP_003850	1.06255	0.420067	7.30395	4	1.06933	0.0195664	5.49305	4	0.975592	0.935602	8.02112	4	0.997895	0.977962	10.7886	2	1.07547	0.096544	6.19155	2	0.955983	0.129716	4.20142	2	1.0629	1.03e-05	1.95581	2	1.05705	0.263309	7.01434	2	1.03929	0.595827	10.2742	2	7508712	2980005	2763702	1765011	142422	53805	50617
2021	60S ribosomal protein L7a;Surfeit locus protein 3;PLA-X polypeptide;Ribosomal protein L7a	RPL7A;SURF-3;SURF3;RP11-244N20.10-004;RP11-244N20.10-005	60S ribosomal protein L7a;30 kDa protein;Ribosomal protein L7a;Ribosomal protein L7a	P62424;Q5T8U4;Q5T8U3;Q5T8U2;Q9BY74	RL7A_HUMAN;Q5T8U3_HUMAN;Q5T8U2_HUMAN	NP_000963	1.08043	0.00812632	8.09041	6	1.09239	0.0016493	8.20047	6	1.05917	0.0254218	5.07582	6	1.08043	0.00116481	4.30271	4	1.09239	0.00673257	7.07605	4	1.06896	0.00513219	4.36073	4	1.13036	0.25803	15.3212	2	1.13239	0.184103	13.2375	2	1.01704	0.724065	6.76855	2	12263077	4518984	4.72082e+06	3023352	806277	309464	291251
2012	Eukaryotic translation initiation factor 5B;Translation initiation factor IF-2	EIF5B;IF2;KIAA0741	Eukaryotic translation initiation factor 5B	O60841;A0JLR8;B3KM86;Q05CQ1;Q53RV7;Q53SI8;Q8N5A0	IF2P_HUMAN	NP_056988	1.0811	0.0112217	16.7165	23	1	0.492553	29.3933	23	0.9754	0.0898085	24.1193	23	1.1236	0.0100183	13.9592	13	0.94829	0.58682	29.7854	13	0.92843	0.0933314	27.7296	13	1.0516	0.255045	20.4697	10	1.03979	0.690483	30.4756	10	0.993284	0.622096	18.2546	10	34018850	13144770	12406114	8468277	14322930	5350510	5204064
1704	cDNA FLJ59739, highly similar to Protein transport protein Sec61 subunit alpha isoform 1;Protein transport protein Sec61 subunit alpha isoform 1;Protein transport protein Sec61 subunit alpha isoform 2;cDNA FLJ61445, highly similar to Protein transport protein Sec61 subunit alpha isoform 2;Putative uncharacterized protein SEC61A2	SEC61A1;SEC61A;SEC61A2	cDNA FLJ59739, highly similar to Protein transport protein Sec61 subunit alpha isoform 1;Isoform 1 of Protein transport protein Sec61 subunit alpha isoform 1;Isoform 1 of Protein transport protein Sec61 subunit alpha isoform 2;Sec61 alpha form 2 isoform b;	B4DR61;P61619-1;P61619;B3KNF6;Q9H9S3-1;Q9H9S3;B4DX72;C9JF91;Q9NVQ7;Q9H9S3-2;B3KQ68;Q8TC24;A6NGV2;C9JJV4;A6NIF9;A6NK38;C9JWR1;C9JXC6;C9JLS5	B4DR61_HUMAN;S61A1_HUMAN;S61A2_HUMAN;B4DX72_HUMAN;A6NGV2_HUMAN;A6NIF9_HUMAN;A6NK38_HUMAN	NP_037468;NP_060614;NP_001136100;NP_001136099	1.09921	0.560957	23.0072	2	0.993011	0.92947	11.2064	2	0.896999	0.237817	13.0225	2	1.09921	0.560957	23.0072	2	0.993011	0.92947	11.2064	2	0.896999	0.237817	13.0225	2				0				0				0	1511030	603570	570709	336726	1511030	603570	570709
579	Bifunctional aminoacyl-tRNA synthetase;Proliferation-inducing gene 32 protein;Glutamyl-tRNA synthetase;Glutamate--tRNA ligase;Prolyl-tRNA synthetase;Proline--tRNA ligase;cDNA FLJ56021, highly similar to Bifunctional aminoacyl-tRNA synthetase[Includes: Glutamyl-tRNA synthetase (EC 6.1.1.17)	EPRS;GLNS;PARS;QARS;QPRS;PIG32	Bifunctional aminoacyl-tRNA synthetase;cDNA FLJ56021, highly similar to Bifunctional aminoacyl-tRNA synthetase[Includes: Glutamyl-tRNA synthetase (Fragment)	P07814;B4DP50;Q3KQZ8;B4DKX5	SYEP_HUMAN;B4DKX5_HUMAN	NP_004437	1.092	0.00267045	12.7346	44	1.18585	2.53e-08	17.6816	44	1.14715	1.94e-06	15.9671	44	1.10025	0.0123554	11.5994	16	1.13875	0.000424	16.1139	16	1.17651	0.103851	20.82	16	1.08609	0.0535247	13.4706	28	1.19994	1.82e-05	18.7952	28	1.13238	2.66e-08	12.5251	28	58633830	21576185	20722036	16335805	18444550	6611820	6718650
2287	Plasminogen activator inhibitor 1 RNA-binding protein;PAI1 RNA-binding protein 1;SERPINE1 mRNA-binding protein 1	SERBP1;PAIRBP1;CGI-55	Isoform 1 of Plasminogen activator inhibitor 1 RNA-binding protein;Isoform 2 of Plasminogen activator inhibitor 1 RNA-binding protein;Isoform 3 of Plasminogen activator inhibitor 1 RNA-binding protein;Isoform 4 of Plasminogen activator inhibitor 1 RNA-bind	Q8NC51-1;Q8NC51;Q8NC51-2;Q63HR1;Q8NC51-3;Q8NC51-4;Q5VU21	PAIRB_HUMAN	NP_001018077;NP_001018078;NP_001018079;NP_056455	1.04837	0.340255	18.3712	6	1.1126	0.0100272	7.98581	6	0.914063	0.217218	24.0509	6	0.99916	0.798265	12.3043	3	1.1233	1.12e-11	3.16592	3	1.033	0.63062	10.2582	3	1.1169	0.188618	21.2385	3	1.0841	0.450598	10.0493	3	0.86939	0.0697994	25.8676	3	24400000	7.1611e+06	12200000	4.98886e+06	1.79783e+06	681097	630243
1825	Translation initiation factor eIF-2B subunit alpha;eIF-2B GDP-GTP exchange factor subunit alpha	EIF2B1;EIF2BA	Translation initiation factor eIF-2B subunit alpha;11 kDa protein	Q14232	EI2BA_HUMAN	NP_001405	1.0739	0.754134	20.3848	3	1.0433	0.954638	22.5087	3	1.0884	0.19884	10.5623	3	1.0739			1	1.2373			1	1.198			1	0.913074	0.615474	25.6049	2	0.90903	0.488741	19.4831	2	1.02758	0.636195	8.13267	2	1318309	532512	434726	351088	42769	14983	14397
716	Ras-related protein Rab-6A;Ras-related protein Rab-6B;cDNA FLJ57728, highly similar to Ras-related protein Rab-6B;Rab6A variant 3	RAB6A;RAB6;RAB6B	Isoform 1 of Ras-related protein Rab-6A;Isoform 2 of Ras-related protein Rab-6A;Ras-related protein Rab-6B;cDNA FLJ57728, highly similar to Ras-related protein Rab-6B;14 kDa protein;Rab6A variant 3;Putative uncharacterized protein RAB6B	P20340-1;P20340;B7Z5Z9;B7Z772;Q53ET8;Q6FGX3;Q9UL29;P20340-2;Q9UL30;Q9NRW1;Q6AZ91;B7Z337;Q1W5D8;C9J0I2	RAB6A_HUMAN;RAB6B_HUMAN;B7Z337_HUMAN;Q1W5D8_HUMAN	NP_942599;NP_002860;NP_057661	1.06001	0.304958	9.83591	4	1.10602	0.108748	12.7083	4	1.01636	0.958748	13.0123	4	1.0403			1	1.2838			1	1.0752			1	1.0801	0.435402	12.0133	3	1.0502	0.353382	9.81807	3	0.96074	0.735345	14.6834	3	2377560	907930	902780	566845	564530	228820	198460
94	Mitochondrial import inner membrane translocase subunit Tim9	TIMM9;TIM9;TIM9A;TIMM9A	Mitochondrial import inner membrane translocase subunit Tim9	Q9Y5J7;B2R584	TIM9_HUMAN	NP_036592	1.07691	0.00116855	7.64187	8	1.19662	1.35e-08	8.23783	8	0.985415	0.390149	23.0866	8	1.04378	0.181523	5.18446	4	1.19662	0.000205	8.6462	4	1.0221	0.997117	8.45921	4	1.16284	1.5e-06	5.85278	4	1.20131	0.000183	9.10726	4	0.98085	0.383846	32.2539	4	6029470	2158080	2318124	1553283	2650980	988530	978804
2221	Proteasome activator complex subunit 2;Proteasome activator 28 subunit beta;Activator of multicatalytic protease subunit 2;11S regulator complex subunit beta;Full-length cDNA clone CS0DJ015YJ12 of T cells (Jurkat cell line) of Homo sapiens (human);PSME2 protein	PSME2	Putative uncharacterized protein PSME2;Putative uncharacterized protein PSME2;proteasome activator subunit 2;27 kDa protein	C9JE52;Q9UL46;A8MZ76;Q2TNB3;Q6FHK9;Q86SZ7	PSME2_HUMAN;Q86SZ7_HUMAN	NP_002809	1.05476	0.376427	16.1349	10	0.999529	0.463323	23.6994	10	1.00008	0.421278	20.1139	10	1.0058	0.497799	23.8911	3	0.81783	0.124337	33.0669	3	0.93863	0.526523	10.4041	3	1.0637	0.000489	7.93346	7	1.0545	0.140732	8.48168	7	1.0228	0.529105	23.8652	7	11286833	4398904	3631112	3.25685e+06	269183	105014	99192
2008	Transmembrane protein 33;Protein DB83	TMEM33;DB83	Transmembrane protein 33	P57088;A6QKW0;B3KSS8	TMM33_HUMAN	NP_060596	1.0616	0.933733	21.0406	5	1.2202	0.051962	21.5733	5	1.2591	1.54e-06	8.51183	5	0.96503	0.674221	27.4207	3	1.1309	0.40731	27.6928	3	1.2591	1.59e-05	7.90397	3	1.08357	8.93e-05	2.89721	2	1.31	0.000143	10.0422	2	1.17578	0.0616213	12.2531	2	5414560	1992480	1790380	1631720	2991860	1172720	914600
228	Spectrin beta chain, brain 1;Spectrin, non-erythroid beta chain 1;Beta-II spectrin;Fodrin beta chain	SPTBN1;SPTB2	Isoform Long of Spectrin beta chain, brain 1;Isoform Short of Spectrin beta chain, brain 1;Isoform 2 of Spectrin beta chain, brain 1	Q01082-1;Q01082;B2ZZ89;B4DIF8;Q01082-2;Q53RC4;Q59FA9;Q01082-3;B2RP63;Q8WYB3	SPTB2_HUMAN	NP_003119;NP_842565	1.0394	0.424171	14.3776	31	0.96694	0.531362	28.6329	31	0.98925	0.911218	16.8367	31	1.07214	0.394276	16.9965	12	1.0777	0.44129	30.8492	12	1.04783	0.51123	15.1723	12	1.032	0.803939	12.7718	19	0.91765	0.107732	25.9691	19	0.97978	0.564372	17.9037	19	37424184	14801188	13219880	9403337	13563694	5212578	4770720
1598	Oligosaccharyltransferase complex subunit OSTC;Hydrophobic protein HSF-28	OSTC;DC2;HDCMD45P;HSPC307	Oligosaccharyltransferase complex subunit OSTC;17 kDa protein	Q9NRP0	OSTC_HUMAN	NP_067050	1.0625	0.581759	7.99669	3	1.1487	1.13e-08	4.77328	3	1.0808	0.0143267	7.30065	3	0.997268	0.965554	8.96058	2	1.13911	0	1.18563	2	1.06402	7.32e-05	2.2129	2	1.0852			1	1.2357			1	1.2039			1	9599810	3853848	3179786	2566170	9478000	3810492	3137548
236	Ras-related protein Rab-1A;YPT1-related protein;cDNA FLJ57768, highly similar to Ras-related protein Rab-1A	RAB1A;RAB1	Isoform 1 of Ras-related protein Rab-1A;23 kDa protein;19 kDa protein;cDNA FLJ57768, highly similar to Ras-related protein Rab-1A;Isoform 2 of Ras-related protein Rab-1A;Isoform 3 of Ras-related protein Rab-1A	P62820-1;P62820;Q5U0I6;B7Z8M7;P62820-2;Q96RD8;P62820-3;Q6FIE7	RAB1A_HUMAN;B7Z8M7_HUMAN	NP_004152;NP_056358	1.09386	0.00638156	14.7831	18	1.04771	0.372444	17.5276	18	1.03586	0.251774	6.90268	18	1.14668	0.00797756	15.9623	12	1.12268	0.489711	21.645	12	1.02028	0.258641	5.41596	12	1.00714	0.381398	11.3657	6	1.03214	0.0730379	3.30926	6	1.06566	0.608866	9.86905	6	30800000	11400000	11400000	8.01561e+06	27200000	10000000	10000000
222	WD repeat-containing protein 5;BMP2-induced 3-kb gene protein	WDR5;BIG3	WD repeat-containing protein 5	P61964	WDR5_HUMAN	NP_060058;NP_438172	1.0678	0.879256	11.3861	3	0.92829	0.294647	17.5911	3	1.0225	0.56411	22.2629	3	0.972684	0.766571	13.1942	2	0.884753	0.480877	24.5664	2	1.0546	0.0854484	4.37096	2	1.0891			1	0.92829			1	0.71985			1	1016420	405332	327118	283969	838810	347868	247075
720	RSU1 protein;Ras suppressor protein 1;cDNA FLJ77304, highly similar to Homo sapiens Ras suppressor protein 1 (RSU1), transcript variant 2, mRNA;Ras suppressor protein 1, isoform CRA_b;Putative uncharacterized protein RSU1;Ras suppressor protein 1 variant 5	RSU1;RSP1;RP11-197M22.1-003;hCG_2017814	RSU1 protein (Fragment);Ras suppressor protein 1;ras suppressor protein 1 isoform 2;Ras suppressor protein 1 variant 5	Q32Q10;Q15404;A8KA46;A6NDA7	Q32Q10_HUMAN;RSU1_HUMAN;A8KA46_HUMAN;A6NDA7_HUMAN	NP_036557;NP_689937	1.06328	0.218146	7.04634	2	0.969124	0.815692	19.0283	2	0.808972	0.000281	8.25363	2	1.1176			1	1.1087			1	0.76311			1	1.0116			1	0.84712			1	0.85759			1	473379	180121	192061	101198	86909	25351	42411
2424	Cytochrome c	CYCS;CYC	Cytochrome c;Putative uncharacterized protein CYCS	P99999;Q6LER6;C9JFR7	CYC_HUMAN	NP_061820	1.113	5.19e-09	3.51901	3	1.2093	0.270446	19.6619	3	1.0956	0.0640702	14.1512	3	1.1714			1	1.3245			1	1.0956			1	1.10396	0	1.15292	2	1.04826	0.741534	20.2102	2	1.19875	0.168461	18.6156	2	3020800	1054084	1082943	883750	1064500	381290	384130
448	Ras-related C3 botulinum toxin substrate 1;p21-Rac1;Ras-like protein TC25;Cell migration-inducing gene 5 protein;Ras-related C3 botulinum toxin substrate 1 (Rho family, small GTP binding protein Rac1);Ras-related C3 botulinum toxin substrate 1 (Rho family, small GTP binding protein Rac1), isoform CRA_b;Ras-related C3 botulinum toxin substrate 2;p21-Rac2;Small G protein;GX;Ras-related C3 botulinum…	RAC1;MIG5;hCG_14926;tcag7.839;RAC2;RP1-151B14.8-007;hCG_1811995;RP1-151B14.8-003;RP1-151B14.8-004	Isoform B of Ras-related C3 botulinum toxin substrate 1;Isoform A of Ras-related C3 botulinum toxin substrate 1;Ras-related C3 botulinum toxin substrate 1 (Rho family, small GTP binding protein Rac1), isoform CRA_b;Ras-related C3 botulinum toxin substrate	P63000-2;P63000;A4D2P0;P63000-1;A4D2P1;A4D2P2;P15153;B1AH80;B1AH78;B1AH77	RAC1_HUMAN;A4D2P2_HUMAN;RAC2_HUMAN;B1AH80_HUMAN;B1AH78_HUMAN;B1AH77_HUMAN	NP_061485;NP_008839;NP_002863	1.03355	0.0129365	5.23301	10	1.06933	0.784752	32.1812	10	0.978296	0.232335	15.969	10	1.0311	0.02948	5.54196	9	1.0398	0.551684	31.9716	9	0.95439	0.226626	16.7625	9	1.0506			1	1.3404			1	1.0049			1	32614500	12635194	11870592	8108756	32479000	12597550	11831310
1190	Splicing factor 3A subunit 3;Spliceosome-associated protein 61;SF3a60;cDNA FLJ58737, highly similar to Splicing factor 3A subunit 3	SF3A3;SAP61	Splicing factor 3A subunit 3;cDNA FLJ58737, highly similar to Splicing factor 3A subunit 3	Q12874;A8K566;A8K7V1;B3KY12;Q53HM6;B4DW90	SF3A3_HUMAN;B4DW90_HUMAN	NP_006793	1.0486	0.240357	10.4971	9	0.95268	0.691662	13.7433	9	1.01	0.476814	8.51442	9	0.982506	0.827622	11.2715	6	0.892197	0.198875	11.4781	6	1.00002	0.656309	7.87585	6	1.0997	0.00300812	6.02504	3	0.99311	0.484938	16.3438	3	1.01	0.629696	11.4801	3	5121600	2017770	1843480	1260285	3668970	1510250	1301260
1266	Ribosomal RNA processing protein 1 homolog B;RRP1-like protein B	RRP1B;KIAA0179	Isoform 1 of Ribosomal RNA processing protein 1 homolog B;Isoform 2 of Ribosomal RNA processing protein 1 homolog B	Q14684-1;Q14684;Q6PJM8;Q14684-2;C9JHZ3	RRP1B_HUMAN	NP_055871	1.0447	0.00144943	3.39048	3	1.0527	0.876204	28.8644	3	1.1421	0.608345	26.9379	3	1.0447			1	1.0527			1	1.1421			1	1.07427	0.0163173	4.21856	2	1.01335	0.963245	40.7017	2	1.05455	0.841395	37.5353	2	4243100	1516230	1565710	1161200	1697800	617660	617520
1448	U2-associated protein SR140;140 kDa Ser/Arg-rich domain protein;cDNA FLJ60621	SR140;KIAA0332	Isoform 1 of U2-associated protein SR140;Isoform 2 of U2-associated protein SR140;Isoform 3 of U2-associated protein SR140;70 kDa protein;Putative uncharacterized protein ENSP00000417441;cDNA FLJ60621	O15042-1;O15042;O15042-2;O15042-3;C9JB80;B4DK81	SR140_HUMAN;B4DK81_HUMAN	NP_001073884	1.05307	0.146853	12.2509	4	0.906271	0.102424	16.6394	4	0.92796	0.339167	15.4788	4	1.0931	0.151137	13.717	3	0.99115	0.303005	19.9307	3	0.84897	0.0848126	13.069	3	1.0145			1	0.82866			1	1.0988			1	1474540	579143	561662	333734	791270	310633	301992
943	Protein polybromo-1;Polybromo-1D;BRG1-associated factor 180;cDNA FLJ11064 fis, clone PLACE1004824	PBRM1;PB1	Isoform 1 of Protein polybromo-1;Isoform 8 of Protein polybromo-1;Isoform 2 of Protein polybromo-1;Isoform 9 of Protein polybromo-1;Isoform 3 of Protein polybromo-1;Isoform 7 of Protein polybromo-1;Isoform 5 of Protein polybromo-1;Isoform 4 of Protein poly	Q86U86-1;Q86U86;Q86U86-8;Q86U86-2;Q86U86-9;Q86U86-3;Q5EBM5;Q9NVM2;Q86U86-7;Q86U86-5;Q86U86-4;Q9NUX9	PB1_HUMAN;Q9NUX9_HUMAN	NP_060635;NP_851385;NP_060783	1.07336	0.644165	16.0488	4	0.995872	0.817047	6.96518	4	0.94661	0.319484	11.7936	4	1.17822	0	1.65637	2	0.995872	0.892074	4.31139	2	0.858198	0.000386	6.09282	2	0.914043	0.256335	11.1978	2	1.02046	0.794604	11.0003	2	1.03615	0.315946	5.00804	2	1694120	614462	651615	428036	847590	299541	357005
1652	Heterogeneous nuclear ribonucleoproteins C1/C2;cDNA FLJ53542, highly similar to Heterogeneous nuclear ribonucleoproteins C;cDNA FLJ52975, highly similar to Heterogeneous nuclear ribonucleoproteins C;cDNA FLJ52993, highly similar to Heterogeneous nuclear ribonucleoprotein C	HNRNPC;HNRPC	Isoform C1 of Heterogeneous nuclear ribonucleoproteins C1/C2;cDNA FLJ53542, highly similar to Heterogeneous nuclear ribonucleoproteins C;Isoform 4 of Heterogeneous nuclear ribonucleoproteins C1/C2;cDNA FLJ52975, highly similar to Heterogeneous nuclear ribo	P07910-2;P07910;B2R5W2;B3KX96;B4DY08;P07910-4;B4DSU6;B4DMJ1	HNRPC_HUMAN;B4DY08_HUMAN;B4DSU6_HUMAN;B4DMJ1_HUMAN	NP_001070911;NP_004491	1.0463	0.301776	16.7491	19	1.0649	0.222381	11.0874	19	1.0323	0.309064	24.753	19	1.07271	0.242736	20.0593	12	1.07846	0.373325	11.5378	12	1.01385	0.423107	30.6803	12	1.0251	0.780344	7.8389	7	1.0621	0.428428	11.1639	7	1.0465	0.359326	10.1499	7	54333265	21200000	19030395	14100000	45712555	17800000	16061424
2564	Ubiquitin-like modifier-activating enzyme 1;Ubiquitin-activating enzyme E1;Protein A1S9	UBA1;A1S9T;UBE1	Ubiquitin-like modifier-activating enzyme 1	P22314;B4DDE4	UBA1_HUMAN	NP_003325;NP_695012	1.0827	0.0962081	22.0972	85	1.0164	0.91112	31.9074	85	0.95744	0.0735841	44.794	85	1.0474	0.848649	24.4411	40	1.0101	0.768897	40.163	40	0.972113	0.968729	38.0231	40	1.0967	0.0186741	19.6103	45	1.0222	0.782646	22.5853	45	0.95294	0.0231283	49.1145	45	279203218	103485467	102307660	73411432	124460496	45612620	44211879
2033	3,2-trans-enoyl-CoA isomerase, mitochondrial;Dodecenoyl-CoA isomerase;Delta(3),Delta(2)-enoyl-CoA isomerase	DCI	Isoform 1 of 3,2-trans-enoyl-CoA isomerase, mitochondrial;Isoform 2 of 3,2-trans-enoyl-CoA isomerase, mitochondrial	P42126-1;P42126;Q96DC0;P42126-2	D3D2_HUMAN	NP_001910	1.16156	0.0706728	11.7173	2	1.1301	0	0.0875984	2	0.919862	0.0307644	5.46877	2	1.2619			1	1.1294			1	0.88497			1	1.0692			1	1.1308			1	0.95613			1	4133990	1668044	1448518	1017531	142890	48444	54418
2679	Uncharacterized protein C17orf37;Protein C35;HBV X-transactivated gene 4 protein	C17orf37;XTP4	Uncharacterized protein C17orf37	Q9BRT3	CQ037_HUMAN	NP_115715	1.06058	0.00421737	2.90669	2	0.863652	0.00305759	6.99901	2	0.816878	0.000186	7.65441	2	1.0826			1	0.82195			1	0.77384			1	1.039			1	0.90747			1	0.86231			1	606200	256303	200049	149836	392230	163760	125190
1541	Lysophosphatidylcholine acyltransferase 1;1-alkylglycerophosphocholine O-acetyltransferase;Acetyl-CoA:lyso-platelet-activating factor acetyltransferase;1-acylglycerophosphocholine O-acyltransferase;Acyltransferase-like 2;Phosphonoformate immuno-associated protein 3	LPCAT1;AYTL2;PFAAP3	Lysophosphatidylcholine acyltransferase 1	Q8NF37	PCAT1_HUMAN	NP_079106	1.0745	0.477444	7.45638	3	0.97059	0.208221	9.08285	3	0.85716	0.23868	14.4892	3				0				0				0	1.0745	0.477444	7.45638	3	0.97059	0.208221	9.08285	3	0.85716	0.23868	14.4892	3	1414560	542433	540428	331698	0	0	0
471	Copper transport protein ATOX1;Metal transport protein ATX1	ATOX1;HAH1	Copper transport protein ATOX1	O00244;Q6IBA3	ATOX1_HUMAN	NP_004036	1.08325	0.00194116	8.21068	6	0.948076	0.00764872	5.31902	6	0.783668	2.77e-05	14.6122	6	1.11514	0.35312	16.5975	2	0.901787	0.0507426	7.48326	2	0.666075	0	5.59001	2	1.08325	6.76e-06	4.50265	4	0.961827	0.0118565	2.79672	4	0.842595	0.000628	10.0527	4	2967953	1229953	1089940	648072	891380	358840	323740
947	SUMO-activating enzyme subunit 2;Ubiquitin-like 1-activating enzyme E1B;Anthracycline-associated resistance ARX	UBA2;SAE2;UBLE1B;HRIHFB2115	SUMO-activating enzyme subunit 2	Q9UBT2;B2RDF5;B3KMZ6;B3KNA3;B3KWB9;B7Z5X0	SAE2_HUMAN	NP_005490	1.076	0.0184568	14.0002	30	0.967141	0.933186	19.3883	30	0.961903	0.154744	13.1641	30	1.08687	0.00194654	12.2134	16	0.954087	0.871825	17.5043	16	0.977504	0.197103	13.3408	16	1.06684	0.608369	15.296	14	0.97014	0.805833	21.9629	14	0.94334	0.500141	13.3853	14	57543595	22279117	21457045	13807504	25352135	10005207	9273805
714	Proteasome subunit alpha type-1;Proteasome component C2;Macropain subunit C2;Multicatalytic endopeptidase complex subunit C2;Proteasome nu chain;30 kDa prosomal protein;PROS-30;Putative uncharacterized protein PSMA1	PSMA1;PROS30;PSC2	Isoform Long of Proteasome subunit alpha type-1;Proteasome subunit alpha type;Isoform Short of Proteasome subunit alpha type-1	P25786-2;P25786;A8MVJ4;Q53YE8;P25786-1	PSA1_HUMAN;A8MVJ4_HUMAN	NP_683877;NP_002777	1.053	0.629435	16.6202	9	1.0507	0.963531	13.7904	9	0.95472	0.230858	52.4029	9	1.053	0.0440156	4.60362	3	1.0507	0.48876	9.24861	3	0.8783	0.0709306	8.09696	3	1.05958	0.874416	20.6648	6	1.02238	0.740634	16.0103	6	0.965776	0.305974	65.0165	6	18579560	7406529	6797667	4375299	459650	186539	174657
489	Bifunctional methylenetetrahydrofolate dehydrogenase/cyclohydrolase, mitochondrial;NAD-dependent methylenetetrahydrofolate dehydrogenase;Methenyltetrahydrofolate cyclohydrolase;cDNA FLJ55007, highly similar to Bifunctional methylenetetrahydrofolate dehydrogenase/cyclohydrolase, mitochondrial;Putative uncharacterized protein MTHFD2	MTHFD2;NMDMC;hCG_40734	Bifunctional methylenetetrahydrofolate dehydrogenase/cyclohydrolase, mitochondrial;Methylenetetrahydrofolate dehydrogenase (NADP+ dependent) 2, methenyltetrahydrofolate cyclohydrolase, isoform CRA_b;Putative uncharacterized protein MTHFD2	P13995;B2R7W0;B4DY35;Q7Z650;B8ZZU9	MTDC_HUMAN;B4DY35_HUMAN;B8ZZU9_HUMAN	NP_006627	1.0424	0.509539	16.7259	7	1.1603	0.0026667	12.9815	7	1.012	0.865532	10.733	7	1.0424	0.741084	21.8906	3	1.0158	0.46125	9.7119	3	1.0921	0.373844	13.3867	3	1.10508	0.0550115	10.8702	4	1.27492	2.43e-07	8.79074	4	0.963072	0.233092	6.62975	4	4830766	1.77665e+06	1.90041e+06	1.1537e+06	178098	72639	66926.7
75	14-3-3 protein epsilon	YWHAE	14-3-3 protein epsilon;22 kDa protein	P62258;B7ZA86;Q4VJB6	1433E_HUMAN	NP_006752	1.07095	0.000697	17.1505	54	1.10548	0.707905	52.1197	54	1.05254	0.905049	25.0599	54	1.07095	0.00698913	17.6621	28	1.07819	0.0153201	15.9893	28	1.00345	0.455445	23.8953	28	1.07618	0.0413676	16.8496	26	1.15881	0.869694	73.7025	26	1.09419	0.382125	26.1056	26	315000000	116000000	116000000	83300000	5971665	2.26738e+06	2.18417e+06
1632	Ribonuclease P protein subunit p14	RPP14	Ribonuclease P protein subunit p14	O95059	RPP14_HUMAN	NP_001092253;NP_008973	1.0602	0.155572	5.84875	3	0.95222	0.578048	10.9311	3	0.99869	0.814121	5.80387	3	1.02193	0.555177	5.1994	2	0.91129	0.034484	6.21328	2	0.9889	0.846762	8.16841	2	1.1057			1	1.0838			1	0.99869			1	432022	176860	148436	106725	276152	114694	93425
110	Lipopolysaccharide-responsive and beige-like anchor protein;CDC4-like protein;Beige-like protein	LRBA;BGL;CDC4L;LBA	Isoform 1 of Lipopolysaccharide-responsive and beige-like anchor protein;Isoform 2 of Lipopolysaccharide-responsive and beige-like anchor protein	P50851-1;P50851;B3KVI6;Q59HC1;Q68D03;Q6P1X2;Q7KZN3;Q969R7;P50851-2	LRBA_HUMAN	NP_006717	1.0813	0	0.0130788	2	1.01016	0.760968	4.70029	2	1.0406	0	0	2				0				0				0	1.0813	0	0.0130788	2	1.01016	0.760968	4.70029	2	1.0406	0	0	2	1010710	389660	381930	239100	0	0	0
64	Histidine triad nucleotide-binding protein 2;HINT-3;HIT-17kDa;PKCI-1-related HIT protein	HINT2	Histidine triad nucleotide-binding protein 2	Q9BX68;Q53HJ8;Q5TCW3;Q8WYJ5	HINT2_HUMAN	NP_115982	1.2159	1.15e-08	5.53654	3	1.1237	0	1.83748	3	1.0471	0.602916	10.3543	3	1.2159			1	1.1237			1	0.92395			1	1.1923	0.00117333	7.66454	2	1.12376	2.15e-10	2.59859	2	1.09002	0.031898	5.68117	2	11403100	4001340	4180390	3221340	4271200	1382500	1775400
1543	COP9 signalosome complex subunit 4;JAB1-containing signalosome subunit 4	COPS4;CSN4	COP9 signalosome complex subunit 4	Q9BT78;B3KM48;B3KN88;B3KST5;Q53FV3	CSN4_HUMAN	NP_057213	1.06072	0.810357	11.6115	4	0.902888	0.0187882	11.0278	4	0.920883	0.123713	6.69599	4	1.0688	4.88e-08	2.262	3	0.8585	0.013578	11.238	3	0.91452	0.343532	7.96431	3	0.85383			1	0.9629			1	0.92729			1	2688045	1124686	1009020	554339	2650980	1110380	995350
380	Ribosomal L1 domain-containing protein 1;Cellular senescence-inhibited gene protein;Protein PBK1;CATX-11;RSL1D1 protein	RSL1D1;CATX11;CSIG;PBK1;L12	Ribosomal L1 domain-containing protein 1;RSL1D1 protein	O76021;A0PJ87;B4DJ58;Q32Q62;A0PJ61	RL1D1_HUMAN;A0PJ61_HUMAN	NP_056474	1.0417	0.412392	5.46172	5	1.0587	0.04436	6.91883	5	1.0226	0.843973	9.35528	5	1.0417	0.0191203	3.01872	3	1.0587	0.184826	4.33247	3	1.0226	0.969307	10.886	3	0.988859	0.848285	8.28225	2	1.11158	0.116164	9.522	2	1.0171	0.819563	10.5138	2	12040421	4621706	4420708	2998148	11513800	4428930	4266730
1917	Tubulin folding cofactor B;Tubulin-specific chaperone B;Cytoskeleton-associated protein 1;Cytoskeleton-associated protein CKAPI	TBCB;CG22;CKAP1	Tubulin-folding cofactor B	Q99426;Q6FGY5	TBCB_HUMAN	NP_001272	1.02038	0.666723	28.38	6	1.16889	0.00100179	13.51	6	1.01447	0.718778	22.686	6	1.04975	0.90617	58.2523	2	1.31462	0.0748244	21.7148	2	1.01698	0.945122	34.5922	2	1.02038	0.486531	14.5342	4	1.15371	0.000596	7.88796	4	1.01447	0.574611	20.8253	4	8842584	3277120	3.23235e+06	2333077	74094	29480	26853.3
1872	Eukaryotic translation initiation factor 3 subunit J;Eukaryotic translation initiation factor 3 subunit 1;eIF-3-alpha;eIF3 p35	EIF3J;EIF3S1;PRO0391	Eukaryotic translation initiation factor 3 subunit J	O75822	EIF3J_HUMAN	NP_003749	1.1065	0.0759089	9.33617	3	1.0374	0.00862065	3.6794	3	0.95114	0.000218	3.06079	3	1.15451	0.000718	6.00657	2	1.06979	0.028227	4.34853	2	0.92744	0.00283373	3.56855	2	0.99967			1	1.033			1	0.95569			1	1140310	414574	421319	304424	1001120	363440	371340
1734	Putative uncharacterized protein RPL30;60S ribosomal protein L30	RPL30	Putative uncharacterized protein RPL30 (Fragment);60S ribosomal protein L30;11 kDa protein;Putative uncharacterized protein RPL30	A8MYX5;P62888;A8MTA6	A8MYX5_HUMAN;RL30_HUMAN;A8MTA6_HUMAN	NP_000980	1.05295	0.235965	11.072	10	1.14092	0.208895	73.4669	10	1.06928	0.254078	71.2451	10	1.0505	0.573681	10.7795	7	1.1157	0.268764	88.4793	7	1.0884	0.275496	84.9693	7	1.0968	0.249549	12.7602	3	1.1787	0.0496181	9.71958	3	1.0505	0.598316	12.9314	3	48949350	18888352	16092809	13967939	21902620	8469992	6596899
2030	Transcription elongation factor B polypeptide 1;RNA polymerase II transcription factor SIII subunit C;SIII p15;Elongin 15 kDa subunit;Elongin-C	TCEB1	Transcription elongation factor B polypeptide 1;12 kDa protein;11 kDa protein;9 kDa protein	Q15369	ELOC_HUMAN	NP_005639	1.1005	0.472615	18.4774	5	1.0649	0.919871	26.0881	5	1.0575	0.77073	11.7846	5	1.1005	0.690029	25.6858	3	1.0649	0.992561	31.4877	3	1.0575	0.832939	9.0476	3	1.06148	0.214165	6.79217	2	0.968619	0.867087	26.9422	2	0.946557	0.673399	18.4286	2	3589960	1443110	1279100	867765	2148110	869840	773140
1921	Translin-associated protein X;Translin-associated factor X;Disrupted in schizophrenia 1 isoform 51;Disrupted in schizophrenia 1 isoform 47;Disrupted in schizophrenia 1 isoform 48;Disrupted in schizophrenia 1 isoform 53;Putative uncharacterized protein DKFZp686G1650;Translin-associated factor X, isoform CRA_a	TSNAX;TRAX;DISC1;DKFZp686G1650;hCG_14691	Translin-associated protein X;Disrupted in schizophrenia 1 isoform 51;Disrupted in schizophrenia 1 isoform 54;Translin-associated factor X, isoform CRA_a	Q99598;B1APC6;C4P0D8;C4P0D4;C4P0D6;Q5VVQ1;Q9NRI2;Q7Z3N9	TSNAX_HUMAN;C4P0D8_HUMAN;C4P0D4_HUMAN;Q7Z3N9_HUMAN	NP_005990	1.0533	0.671003	10.2286	3	1.1278	0.000195	6.89253	3	1.0279	0.094657	4.72495	3	0.91581			1	1.2545			1	1.0279			1	1.08502	0.00595873	4.19632	2	1.11513	0	1.59791	2	1.05615	0.220418	6.30473	2	2537867	989259	879586	669062	75067	34349	15776
595	Peptidyl-prolyl cis-trans isomerase NIMA-interacting 1;Rotamase Pin1;PPIase Pin1;cDNA FLJ40239 fis, clone TESTI2023436, highly similar to Peptidyl-prolyl cis-trans isomerase NIMA-interacting 1 (EC 5.2.1.8)	PIN1	Peptidyl-prolyl cis-trans isomerase NIMA-interacting 1;cDNA FLJ40239 fis, clone TESTI2023436, highly similar to Peptidyl-prolyl cis-trans isomerase NIMA-interacting 1	Q13526;Q8NFL2;B3KUM4	PIN1_HUMAN;B3KUM4_HUMAN	NP_006212	1.0495	0.767767	16.6437	17	1.0082	0.887941	27.9479	17	0.96322	0.293679	23.3344	17	1.0495	0.652645	14.1794	13	1.0287	0.739614	29.5851	13	0.91772	0.406998	25.6154	13	1.10177	0.957599	25.8269	4	0.926761	0.204529	20.3708	4	0.98919	0.464544	16.7127	4	38111000	15098468	13282900	9729994	21155500	8157418	7531570
2704	Malate dehydrogenase, cytoplasmic;Cytosolic malate dehydrogenase;Putative uncharacterized protein MDH1	MDH1;MDHA	Malate dehydrogenase;Malate dehydrogenase;Putative uncharacterized protein MDH1;Putative uncharacterized protein MDH1	P40925;B4DUN2;B7Z3I7;B9A041;B8ZZ51;C9JRL4	MDHC_HUMAN;B9A041_HUMAN;B8ZZ51_HUMAN	NP_005908	0.942749	0.178661	9.04452	4	0.989249	0.553406	10.683	4	1.07935	0.0303451	7.69209	4	0.942749	0.00143696	2.61602	2	0.966289	1.97e-07	0.932275	2	1.13985	0.013537	7.49654	2	0.939241	0.565899	15.4411	2	1.10253	0.286222	12.9436	2	1.03633	0.362051	5.5363	2	1308920	478285	465623	365004	288530	105444	95910
1705	Hypoxanthine-guanine phosphoribosyltransferase;Putative uncharacterized protein HPRT1	HPRT1;HPRT	Hypoxanthine-guanine phosphoribosyltransferase;Putative uncharacterized protein HPRT1	P00492;Q6LET3;A8MSU4	HPRT_HUMAN;A8MSU4_HUMAN	NP_000185	1.04445	0.0332394	11.3335	24	1.09289	2.88e-08	9.76029	24	1.07142	0.00214026	14.8648	24	1.0472	0.129988	11.6081	17	1.1316	8.46e-06	10.9327	17	1.052	0.00945856	10.0148	17	1.0443	0.127596	11.3485	7	1.0828	0.000136	6.39753	7	1.1431	0.0471617	22.1681	7	68122540	23073594	20840656	24200000	37400540	13118304	12271866
173	Histone H2B type 1-O;H2B.n;H2B/n;H2B.2;Histone H2B type 1-B;H2B.f;H2B/f;H2B.1;Histone H2B type 1-J;H2B.r;H2B/r;Histone H2B type 2-E;H2B.q;H2B/q;H2B-GL105;Histone H2B type 3-B;H2B type 12	HIST1H2BO;H2BFH;H2BFN;HIST1H2BB;H2BFF;HIST1H2BJ;H2BFR;HIST2H2BE;H2BFQ;HIST3H2BB	Histone H2B type 1-O;Histone H2B type 1-B;Histone H2B type 1-J;Histone H2B type 2-E;Histone H2B type 3-B	P23527;P33778;P06899;Q16778;Q8N257;A4FU05	H2B1O_HUMAN;H2B1B_HUMAN;H2B1J_HUMAN;H2B2E_HUMAN;H2B3B_HUMAN	NP_003518;NP_066406;NP_066402;NP_003519;NP_778225	1.03585	0.193075	11.0617	64	1.0542	0.115232	12.8033	64	1.06625	0.000101	10.1894	64	1.0297	0.582292	11.6527	43	1.0775	0.0308964	11.7416	43	1.0631	0.000464	8.97722	43	1.04	0.103031	9.79078	21	1.0202	0.942413	14.6631	21	1.0798	0.0538052	12.5552	21	822000000	321000000	275000000	226000000	397000000	153000000	137000000
442	Probable ATP-dependent RNA helicase YTHDC2	YTHDC2	Probable ATP-dependent RNA helicase YTHDC2	Q9H6S0;Q6ZMY0	YTDC2_HUMAN	NP_073739	1.09929	0.0827743	26.8838	8	1.003	0.910572	11.8752	8	0.972139	0.0492144	14.4891	8	1.1275	0.0866604	30.1107	6	1.00595	0.291058	8.93667	6	0.926704	0.0370156	15.6053	6	1.02813	0.426105	4.92955	2	0.874221	0.107109	11.7978	2	0.995623	0.764378	2.06949	2	6875370	2579200	2834070	1462143	5226720	1941190	2234480
148	ADP-ribosylation factor-like protein 3	ARL3;ARFL3	ADP-ribosylation factor-like protein 3	P36405	ARL3_HUMAN	NP_004302	1.08438	0.898092	24.4968	8	1.10639	0.111037	18.5105	8	1.02359	0.200159	25.4777	8	1.0906	0.0992563	6.47013	3	1.0055	0.289312	11.1369	3	1.0183	0.611076	2.70975	3	1.0782	0.891935	31.6013	5	1.2717	0.217543	22.8454	5	1.1124	0.202021	31.5239	5	10702380	3856710	3785540	3060024	6236780	2284380	2328210
83	Hypoxia up-regulated protein 1;150 kDa oxygen-regulated protein;Orp150;cDNA FLJ56074, highly similar to 150 kDa oxygen-regulated protein (Orp150);cDNA FLJ54708, highly similar to 150 kDa oxygen-regulated protein (Orp150)	HYOU1;ORP150	Hypoxia up-regulated protein 1;cDNA FLJ56074, highly similar to 150 kDa oxygen-regulated protein;cDNA FLJ54708, highly similar to 150 kDa oxygen-regulated protein	Q9Y4L1;A8C1Z0;B3KXH0;B7Z602;B7Z766;Q05D91;Q68D25;Q6IN67;Q9BST8;B7Z2N4;B7Z909	HYOU1_HUMAN;B7Z2N4_HUMAN;B7Z909_HUMAN	NP_001124463;NP_006380	1.0828	0.00176254	7.12279	5	0.96724	0.140681	9.4029	5	0.94451	0.00355241	6.74696	5	1.06587	5.18e-05	2.22896	2	0.859258	0.00087	6.44294	2	0.853999	8.5e-09	3.87619	2	1.1013	0.0151433	8.80791	3	0.97558	0.937137	4.6766	3	0.96132	1.3e-06	1.48164	3	4695050	1689087	1857380	1148610	2163770	831970	833430
2077	Isochorismatase domain-containing protein 1;CGI-111 protein	ISOC1;CGI-111	Isochorismatase domain-containing protein 1;CGI-111 protein	Q96CN7;Q9Y3B5	ISOC1_HUMAN;Q9Y3B5_HUMAN	NP_057132	1.0814	0.16589	12.9545	5	0.96522	0.306969	10.922	5	0.90611	0.0240033	15.3165	5	1.1648	0.0155653	10.2267	3	0.99004	0.94333	9.45459	3	0.90611	0.135647	17.5452	3	0.986528	0.882568	12.9853	2	0.887871	0.154507	11.8129	2	0.852333	0.207827	17.9395	2	1339652	527297	510635	301722	134272	48716.8	51264.6
2217	Heat shock protein HSP 90-alpha;HSP 86;Renal carcinoma antigen NY-REN-38;Hsp89-alpha-delta-N	HSP90AA1;HSP90A;HSPC1;HSPCA	Isoform 2 of Heat shock protein HSP 90-alpha;Isoform 1 of Heat shock protein HSP 90-alpha;Hsp89-alpha-delta-N	P07900-2;P07900;Q86SX1;P07900-1;Q2VPJ6;Q86U12;Q8TBA7;O75322;Q96HX7	HS90A_HUMAN;O75322_HUMAN	NP_001017963;NP_005339	1.0905	3.94e-06	16.0133	124	1.1253	9.52e-07	19.8977	123	1.0743	0.385286	32.9839	124	1.0636	0.104002	16.8434	66	1.08905	0.0235468	20.8423	66	1.05593	0.859826	41.8582	66	1.1087	3.25e-08	14.2629	58	1.1636	4.48e-07	18.3215	57	1.09055	0.066414	18.5148	58	460000000	171000000	163000000	127000000	192000000	73400000	66500000
1460	D-tyrosyl-tRNA(Tyr) deacylase;D-tyrosyl-tRNA(Tyr) deacylase 1;Histidyl-tRNA synthetase-related	DTD1;C20orf88;HARS2	D-tyrosyl-tRNA(Tyr) deacylase;D-tyrosyl-tRNA(Tyr) deacylase 1	Q496C9;Q8TEA8	Q496C9_HUMAN;DTD1_HUMAN	NP_543010	1.2753			1	0.87639			1	0.7942			1				0				0				0	1.2753			1	0.87639			1	0.7942			1	514150	208010	211290	94842	0	0	0
467	Tropomyosin alpha-4 chain;Tropomyosin-4;TM30p1;Tropomyosin 2 (Beta);cDNA FLJ57036, highly similar to Homo sapiens tropomyosin 2 (beta) (TPM2), transcript variant 2, mRNA;Tropomyosin beta chain;Tropomyosin-2;Beta-tropomyosin;cDNA FLJ52936, weakly similar to Tropomyosin alpha-4 chain	TPM4;TPM2;RP11-112J3.4-005;TMSB;RP11-112J3.4-006	Isoform 2 of Tropomyosin alpha-4 chain;Isoform 1 of Tropomyosin alpha-4 chain;Tropomyosin 2;cDNA FLJ57036, highly similar to Homo sapiens tropomyosin 2 (beta) (TPM2), transcript variant 2, mRNA;Isoform 1 of Tropomyosin beta chain;Isoform 2 of Tropomyosin b	P67936-2;P67936;P67936-1;B4DVY2;Q5TCU8;B4E3P1;P07951-1;P07951;A7XZE4;P07951-2;B4DGC2;Q3SX28;Q5KR48;Q5TCU3;P07951-3;B4DTB1	TPM4_HUMAN;Q5TCU8_HUMAN;B4E3P1_HUMAN;TPM2_HUMAN;Q5TCU3_HUMAN;B4DTB1_HUMAN	NP_001138632;NP_003281;NP_003280;NP_998839;NP_001139294	0.98372	0.383722	6.16171	5	1.1911	9.06e-05	9.62269	5	1.1752	5.74e-06	9.27337	5	0.99776	0.874254	2.00412	2	1.15974	2.8e-08	3.77368	2	1.16541	0	1.18314	2	0.93219	0.411748	8.12609	3	1.2379	0.0160113	13.0854	3	1.3038	0.0028616	12.2815	3	5122585	2009422	1672277	1440883	302965	115902	108288
1376	Glomulin;FKBP-associated protein;FK506-binding protein-associated protein	GLMN;FAP48;FAP68;VMGLOM	Isoform 1 of Glomulin;Isoform 2 of Glomulin	Q92990-1;Q92990;B4DJ85;Q5VVC3;Q92990-2	GLMN_HUMAN	NP_444504	1.0938	0.133202	11.1989	3	1.0939	0.702624	21.501	3	0.97986	0.869486	3.49752	3	0.98906			1	1.0939			1	0.97986			1	1.16315	0.0139542	8.6939	2	1.02656	0.901525	29.9611	2	1.00521	0.869862	4.4851	2	1081394	424344	377390	279660	557370	204310	210810
89	Translational activator GCN1;GCN1-like protein 1	GCN1L1;KIAA0219	Translational activator GCN1	Q92616;B4DM32	GCN1L_HUMAN	NP_006827	1.0757	0.00222405	16.4689	82	0.94807	0.000139	14.2179	82	0.94857	6.05e-05	16.3125	82	1.0768	0.000831	15.2615	37	0.95912	0.071157	14.0915	37	0.94902	0.000335	13.7843	37	1.0699	0.206692	17.2198	45	0.93889	0.000465	14.3071	45	0.94848	0.0171937	18.2525	45	84200000	33300000	31000000	19900000	39486044	15400000	14840411
1041	TAR DNA-binding protein 43;TAR DNA binding protein;cDNA FLJ58188, highly similar to TAR DNA-binding protein 43;TDP43 splice variant 2	TARDBP;TDP43;RP4-635E18.2-003	TDP43;TAR DNA binding protein;cDNA FLJ58188, highly similar to TAR DNA-binding protein 43;TDP43 splice variant 2	Q13148;A4GUK4;A4GUK5;B2R629;B4DRW3;Q53H27;B1AKP7;B4DJ45;A4GUK6	TADBP_HUMAN;B1AKP7_HUMAN;B4DJ45_HUMAN;A4GUK6_HUMAN	NP_031401	1.04004	0.226003	12.8218	8	1.02589	0.309051	14.7525	8	1.05954	0.307126	12.8905	8	1.0129	0.706017	13.6995	5	0.9457	0.832925	17.731	5	1.0555	0.281273	11.6776	5	1.0843	0.104963	11.521	3	1.155	0.0033429	6.7057	3	1.0636	0.762592	17.3935	3	1937227	699592	730648	506984	383719	140015	143489
2627	RING finger protein 160;Zinc finger protein 294	RNF160;C21orf10;C21orf98;KIAA0714;ZNF294;HSPC087	zinc finger protein 294;91 kDa protein	O94822	RN160_HUMAN	NP_056380	1.0822	0.125971	7.36323	6	0.914936	0.0528009	12.7658	6	0.983286	0.202116	8.54077	6	1.01614	0.859822	12.8247	2	0.946	0.672808	18.5906	2	0.976184	0.252161	2.97689	2	1.0822	0.0179139	5.15243	4	0.914936	0.0338419	11.6526	4	0.985183	0.306887	10.6991	4	4260560	1689400	1608480	962665	1854690	729990	661260
2048	Nuclear-interacting partner of ALK;Nuclear-interacting partner of anaplastic lymphoma kinase;Zinc finger C3HC-type protein 1	ZC3HC1;NIPA;HSPC216	Isoform 1 of Nuclear-interacting partner of ALK;Isoform 2 of Nuclear-interacting partner of ALK;Putative uncharacterized protein ZC3HC1;Isoform 3 of Nuclear-interacting partner of ALK	Q86WB0-1;Q86WB0;Q86WB0-2;A4D1L4;C9J0I9;Q86WB0-3	NIPA_HUMAN	NP_057562	1.04007	0.740703	16.7918	2	1.0912	0.651495	27.3266	2	0.98265	0.885716	17.2211	2				0				0				0	1.04007	0.740703	16.7918	2	1.0912	0.651495	27.3266	2	0.98265	0.885716	17.2211	2	791680	421990	229320	140360	0	0	0
419	6-phosphofructokinase type C;Phosphofructokinase 1;Phosphohexokinase;Phosphofructo-1-kinase isozyme C;6-phosphofructokinase, platelet type;cDNA FLJ35278 fis, clone PROST2006579, highly similar to 6-phosphofructokinase type C (EC 2.7.1.11)	PFKP;PFKF;PFK-P	6-phosphofructokinase type C;cDNA FLJ35278 fis, clone PROST2006579, highly similar to 6-phosphofructokinase type C	Q01813;Q5VSR8;B3KS15;O14943;Q49A78;Q5VSR7;Q8WTZ9	K6PP_HUMAN;B3KS15_HUMAN	NP_002618	1.0972	0.077506	15.8729	19	1.134	0.2455	20.0467	19	1.0623	0.751024	32.5616	19	1.0309	0.574825	16.8515	7	1.1173	0.520216	19.7312	7	1.0911	0.278072	14.8806	7	1.13122	0.0756813	15.7851	12	1.14633	0.352678	21.0938	12	1.01713	0.51892	39.2669	12	18068460	6655304	6457826	4955158	6658780	2645394	2348676
1862	Syntaxin-7	STX7	Isoform 1 of Syntaxin-7;Isoform 2 of Syntaxin-7	O15400-1;O15400;O15400-2	STX7_HUMAN	NP_003560	1.05639	0.515602	11.9332	2	1.03553	0.579031	8.90044	2	0.964556	0.75649	16.4581	2	1.1494			1	0.97237			1	0.85859			1	0.97091			1	1.1028			1	1.0836			1	965150	393684	331982	239491	139000	54704	54082
1279	Oligoribonuclease, mitochondrial;Small fragment nuclease;RNA exonuclease 2 homolog	REXO2;SFN;SMFN;CGI-114	Isoform 1 of Oligoribonuclease, mitochondrial (Fragment);Isoform 2 of Oligoribonuclease, mitochondrial (Fragment)	Q9Y3B8-1;Q9Y3B8;B2R532;Q9BTR4;Q9Y3B8-2	ORN_HUMAN	NP_056338	1.03427	0.286996	8.48749	4	1.02497	0.554261	8.61715	4	1.08978	0.000244	4.14827	4	1.10942	0.0557645	7.67653	2	1.1007	0.000158	3.59073	2	1.08978	7.55e-15	1.5637	2	0.986627	0.667123	4.427	2	0.956015	0.0582044	3.35839	2	1.06844	0.164074	6.72809	2	2034540	792910	727740	513901	850260	318000	315700
526	Mitotic spindle assembly checkpoint protein MAD2A;MAD2-like 1	MAD2L1;MAD2	Mitotic spindle assembly checkpoint protein MAD2A	Q13257	MD2L1_HUMAN	NP_002349	1.01271	0.938616	12.4438	4	1.00653	0.396839	107.27	4	0.998771	0.372409	102.616	4	1.01271	0.938616	12.4438	4	1.00653	0.396839	107.27	4	0.998771	0.372409	102.616	4				0				0				0	7708300	2176320	1863700	3668300	7708300	2176320	1863700
227	Splicing factor U2AF 35 kDa subunit;U2 auxiliary factor 35 kDa subunit;U2 snRNP auxiliary factor small subunit;Putative uncharacterized protein DKFZp313J1712	U2AF1;U2AF35;U2AFBP;DKFZp313J1712	Splicing factor U2AF 35 kDa subunit;U2 small nuclear RNA auxillary factor 1 isoform b	Q01081;B5BU08;Q7Z780;Q69YM7;Q701P4	U2AF1_HUMAN;Q69YM7_HUMAN	NP_006749;NP_001020374	1.0345	0.179579	12.6056	7	1.0235	0.991618	11.7839	7	0.95976	0.30971	6.62	7	0.98835	0.801435	7.64819	3	0.99668	0.539389	15.5574	3	0.98769	0.0237377	1.66947	3	1.04401	0.171946	15.1641	4	1.05298	0.311301	8.00513	4	0.93936	0.542998	9.24994	4	16943514	6767048	5573321	4602972	763414	290948	256901
1038	Metaxin-2;Mitochondrial outer membrane import complex protein 2;cDNA FLJ51595, highly similar to Metaxin-2;Metaxin 2;Metaxin 2, isoform CRA_c	MTX2;hCG_1778458	Metaxin-2;Putative uncharacterized protein MTX2;Metaxin 2, isoform CRA_c;Putative uncharacterized protein MTX2	O75431;B3KM74;B7Z9F3;C9JAZ1;Q8IZ68;C9JNK6	MTX2_HUMAN;Q8IZ68_HUMAN	NP_006545	1.0892	0.0859771	15.9801	3	1.1692	0.012625	13.8134	3	1.0927	0.767979	11.8875	3	1.4073			1	1.4238			1	0.88957			1	1.06906	0.000345	2.63894	2	1.12942	0.000438	4.89495	2	1.09295	0	0.0323485	2	2095407	902636	752210	440571	64547	19876	22320
2529	Ubiquitin-protein ligase E3C	UBE3C;KIAA0010	Isoform 1 of Ubiquitin-protein ligase E3C	Q15386-1;Q15386;B4DHJ9	UBE3C_HUMAN	NP_055486	1.04002	0.0605733	2.95733	2	0.821151	0.410902	33.8886	2	0.838121	0.266656	22.4829	2	1.0185			1	1.0435			1	0.98254			1	1.062			1	0.64618			1	0.71493			1	725850	305530	264960	155360	361240	148630	123610
1898	Nuclear pore membrane glycoprotein 210	NUP210;KIAA0906;PSEC0245	Isoform 1 of Nuclear pore membrane glycoprotein 210;Isoform 2 of Nuclear pore membrane glycoprotein 210	Q8TEM1-1;Q8TEM1;Q8TEM1-2	PO210_HUMAN	NP_079199	1.10054	0.475695	31.3313	10	1.09944	0.629459	42.1428	10	1.00785	0.759113	10.9265	10	1.1289	0.994107	33.8372	5	1.0521	0.469212	53.3262	5	1.0288	0.988024	9.10277	5	1.062	0.297529	30.5766	5	1.1489	0.737097	29.3107	5	0.92842	0.733916	13.5378	5	6727470	2596763	2516042	1614691	3323520	1346822	1125632
1348	cAMP-dependent protein kinase type II-alpha regulatory subunit;PRKAR2A protein;Protein kinase, cAMP-dependent, regulatory, type II, alpha;Protein kinase, cAMP-dependent, regulatory, type II, alpha, isoform CRA_b	PRKAR2A;PKR2;PRKAR2;hCG_1779456	cAMP-dependent protein kinase type II-alpha regulatory subunit;Protein kinase, cAMP-dependent, regulatory, type II, alpha, isoform CRA_b;38 kDa protein;36 kDa protein	P13861;A8KAH7;Q9BUB1	KAP2_HUMAN;Q9BUB1_HUMAN	NP_004148	1.11	0.00757328	5.82516	3	1.1626	0.0142582	9.12042	3	0.93463	0.341224	6.60841	3	1.026			1	1.1626			1	0.92225			1	1.12963	3.54e-12	2.47869	2	1.12551	0.185299	12.6237	2	0.986098	0.793966	7.58088	2	1849555	762326	681596	405647	20025	7426.3	7236.1
306	Immediate early response 3-interacting protein 1	IER3IP1;HSPC039	Immediate early response 3-interacting protein 1	Q9Y5U9	IR3IP_HUMAN	NP_057181	1.05579	0.57283	13.6162	2	0.936028	0.387216	10.8126	2	0.962735	0.00327848	1.82659	2	1.1625			1	1.0104			1	0.97525			1	0.95888			1	0.86713			1	0.95038			1	525050	219372	172681	132990	226210	87962	82201
843	Tripeptidyl peptidase II;Tripeptidyl-peptidase 2;Tripeptidyl-peptidase II;Tripeptidyl aminopeptidase	TPP2;RP11-29B2.2-002	Tripeptidyl peptidase II;Tripeptidyl-peptidase 2	Q5VZU9;P29144;B7Z920	Q5VZU9_HUMAN;TPP2_HUMAN	NP_003282	1.07715	0.0528336	6.83095	6	1.00947	0.719791	16.2718	6	0.99729	0.423037	24.9764	6	0.98499	0.792662	6.54824	3	0.92278	0.50645	19.4998	3	0.99806	0.339856	10.3262	3	1.0924	1.64e-05	3.94171	3	1.1043	0.741958	14.2744	3	0.87145	0.197529	29.6087	3	2125320	918724	699068	507525	999990	424981	338823
352	Methionyl-tRNA synthetase, cytoplasmic;Methionine--tRNA ligase	MARS	Methionyl-tRNA synthetase, cytoplasmic	P56192;A8K492;B3KVK7	SYMC_HUMAN	NP_004981	1.0692	5.46e-05	9.9219	27	1.177	1.09e-08	13.3959	27	1.0724	0.407704	20.5663	27	1.0645	0.00316264	7.89913	11	1.2404	0.00249951	15.4481	11	1.0724	0.709025	26.0426	11	1.07652	0.0039425	11.3347	16	1.15561	8e-07	12.3054	16	1.08209	0.401435	16.7589	16	28923870	10470851	10582588	7870417	9804410	3645141	3537478
765	Trimeric intracellular cation channel type B;Transmembrane protein 38B	TMEM38B;C9orf87	Trimeric intracellular cation channel type B	Q9NVV0	TM38B_HUMAN	NP_060582	1.04803	0.156483	4.68159	2	0.809566	0.0204423	12.8881	2	0.858631	6.79e-05	5.4109	2				0				0				0	1.04803	0.156483	4.68159	2	0.809566	0.0204423	12.8881	2	0.858631	6.79e-05	5.4109	2	2088600	907080	729260	452240	0	0	0
1125	Tumor necrosis factor, alpha-induced protein 8;Head and neck tumor and metastasis-related protein;TNF-induced protein GG2-1;SCC-S2;NF-kappa-B-inducible DED-containing protein;MDC-3.13	TNFAIP8	cDNA FLJ58699, highly similar to Homo sapiens tumor necrosis factor, alpha-induced protein 8 (TNFAIP8), mRNA;Isoform 2 of Tumor necrosis factor, alpha-induced protein 8;Isoform 3 of Tumor necrosis factor, alpha-induced protein 8	O95379-1;O95379;B3KMH1;B3KUI2;B7Z713;O95379-2;O95379-3	TFIP8_HUMAN	NP_055165;NP_001071122	1.03586	0.670892	11.7251	2	0.873862	0.417037	23.4954	2	0.962684	0.764847	17.9802	2				0				0				0	1.03586	0.670892	11.7251	2	0.873862	0.417037	23.4954	2	0.962684	0.764847	17.9802	2	679170	277290	237013	164865	0	0	0
1057	Heterogeneous nuclear ribonucleoprotein H2;Heterogeneous nuclear ribonucleoprotein H';FTP-3;cDNA FLJ57964, highly similar to Heterogeneous nuclear ribonucleoprotein H';cDNA FLJ58205, highly similar to Heterogeneous nuclear ribonucleoprotein H'	HNRNPH2;FTP3;HNRPH2	Heterogeneous nuclear ribonucleoprotein H2;cDNA FLJ57964, highly similar to Heterogeneous nuclear ribonucleoprotein H';cDNA FLJ58205, highly similar to Heterogeneous nuclear ribonucleoprotein H'	P55795;A1L400;B4DFK9;B4DP00	HNRH2_HUMAN;B4DFK9_HUMAN;B4DP00_HUMAN	NP_001027565;NP_062543	1.03834	0.253575	6.57235	8	0.96595	0.745792	21.0787	8	0.945404	0.597288	11.9686	8	1.02375	0.789204	5.75366	6	0.896253	0.60189	23.7455	6	0.945404	0.637955	12.7065	6	1.0912	0.0464799	6.19945	2	1.05662	0.483371	11.1129	2	0.983938	0.869558	13.9444	2	3725959	1.43157e+06	1.34016e+06	954192	1633769	661880	525052
2401	Cytoplasmic dynein 1 heavy chain 1;Cytoplasmic dynein heavy chain 1;Dynein heavy chain, cytosolic	DYNC1H1;DHC1;DNCH1;DNCL;DNECL;DYHC;KIAA0325	Cytoplasmic dynein 1 heavy chain 1	Q14204;B4DSR6;Q92862;Q9NRC3	DYHC1_HUMAN	NP_001367	1.0821	5.26e-08	15.7299	120	1.14305	3.23e-10	18.0552	120	1.06569	0.101244	22.603	120	1.0778	0.000372	17.1007	59	1.1733	5.93e-09	17.4272	59	1.1184	0.231069	29.3432	59	1.098	2.99e-05	14.4231	61	1.1157	0.00120053	18.3678	61	1.0386	0.192553	13.3491	61	157877150	60207583	57547700	40121667	66622000	25146730	24288720
1146	Protein fto;Fat mass and obesity-associated protein	FTO;KIAA1752	64 kDa protein;Isoform 1 of Protein fto;Isoform 2 of Protein fto;Isoform 4 of Protein fto;Putative uncharacterized protein FTO (Fragment);Putative uncharacterized protein FTO	Q9C0B1-1;Q9C0B1;B3KU60;B4DHN4;Q9C0B1-2;Q9C0B1-4;C9JCC9;C9JCC8	FTO_HUMAN	NP_001073901	1.04989	0.36431	18.5898	4	1.09028	0.282009	11.5132	4	0.973311	0.884871	16.9659	4	0.936885	1.05e-07	1.7336	2	1.09028	0.000924	3.68986	2	1.03452	0.824967	21.7017	2	1.26344	0.00511556	11.812	2	1.03814	0.780277	18.9745	2	0.943174	0.636839	17.5246	2	1370440	537774	494745	337927	795430	314040	276715
1306	Protein virilizer homolog	KIAA1429;MSTP054	Isoform 1 of Protein virilizer homolog;Isoform 3 of Protein virilizer homolog;Isoform 2 of Protein virilizer homolog	Q69YN4-1;Q69YN4;Q69YN4-3;Q69YN4-2	VIR_HUMAN	NP_056311	1.09852	0.0768191	8.2764	4	1.00953	0.848316	5.75271	4	0.952703	0.0043002	4.28962	4	1.05388	0.578199	13.3483	2	1.04	0	0.14958	2	0.967951	4.23e-06	1.00153	2	1.09852	2.92e-05	3.17956	2	0.951017	0.105549	4.38833	2	0.914018	0.00590579	4.61849	2	4466450	1668760	1680700	1116980	2334200	853140	886190
641	DnaJ homolog subfamily C member 9;DnaJ protein SB73;RcDNAJ9	DNAJC9	DnaJ homolog subfamily C member 9;RcDNAJ9 (Fragment)	Q8WXX5;B2RMW6;Q2VIL4	DNJC9_HUMAN;Q2VIL4_HUMAN	NP_056005	1.04889	0.360852	6.89895	4	0.940178	0.188394	8.5316	4	0.954715	0.391581	17	4	1.06281	0.0665768	4.69627	2	0.878638	0	0.299376	2	0.842679	0.197397	18.7796	2	1.00212	0.97425	9.28199	2	1.01731	0.195898	1.87665	2	1.02585	0.7492	11.2896	2	4210700	1505607	1550386	1154760	191700	68407	81266
2656	Putative uncharacterized protein SPTAN1;Spectrin alpha chain, brain;Spectrin, non-erythroid alpha chain;Alpha-II spectrin;Fodrin alpha chain	SPTAN1;SPTA2	Putative uncharacterized protein SPTAN1;Isoform 2 of Spectrin alpha chain, brain;Isoform 1 of Spectrin alpha chain, brain;Isoform 3 of Spectrin alpha chain, brain	A6NG51;Q13813-2;Q13813;Q13813-1;B4DGT1;Q13813-3;B4DTV8;Q9UG16	A6NG51_HUMAN;SPTA2_HUMAN	NP_001123910;NP_003118	1.0528	0.617043	23.6481	81	0.97698	0.00401429	19.2956	81	0.94614	0.00527153	18.6434	81	1.0963	0.27504	28.1149	37	0.9495	0.0059479	21.8143	37	0.93234	0.000711	17.4733	37	0.994079	0.521782	18.8841	44	0.98135	0.218968	16.512	44	0.956663	0.393639	19.1412	44	72100000	28100000	26500000	17500000	29300000	11300000	10900000
2095	Kinesin-like protein KIF11;Kinesin-related motor protein Eg5;Kinesin-like spindle protein HKSP;Thyroid receptor-interacting protein 5;Kinesin-like protein 1	KIF11;EG5;KNSL1;TRIP5	Kinesin-like protein KIF11	P52732;B2RAM6;Q59GZ5	KIF11_HUMAN	NP_004514	1.03381	0.898761	16.3239	8	1.12043	0.848558	53.088	8	1.07919	0.631705	17.0368	8	1.1578	0.0364588	10.2721	4	1.24831	0.789883	76.3146	4	1.05646	0.969345	19.1354	4	0.882215	0.239862	15.7826	4	1.09564	0.812092	25.2314	4	1.11384	0.465134	16.818	4	5178360	2185950	1957890	1034540	2811290	1106060	1148960
1726	Histone H3.3;Histone H3	H3F3A;H3.3A;H3F3;PP781;H3F3B;H3.3B	Histone H3.3;Histone H3;Histone H3	P84243;B2R4P9;A8K4Y7;B2R6Y1	H33_HUMAN;A8K4Y7_HUMAN;B2R6Y1_HUMAN	NP_002098;NP_005315	1.03744	0.0599387	16.7441	64	1.03935	0.589537	32.8826	64	1.02233	0.559782	19.0373	64	1.042	0.333326	16.8031	41	1.085	0.0125502	13.1786	41	1.0734	0.516083	19.096	41	1.0285	0.0650075	16.7143	23	0.99277	0.141477	50.0002	23	0.93053	0.0490104	17.8187	23	212000000	81000000	77000000	54200000	206000000	77700000	75400000
2002	Exportin-1;Chromosome region maintenance 1 protein homolog;cDNA FLJ42779 fis, clone BRAWH3005300, highly similar to Exportin-1	XPO1;CRM1	Exportin-1;cDNA FLJ55480, highly similar to Exportin-1	O14980;B3KWD0;B4DR01;B7ZB16	XPO1_HUMAN;B3KWD0_HUMAN	NP_003391	1.0536	0.197893	15.2434	45	1.1231	1.39e-05	23.2153	45	1.0953	0.00111002	20.7884	45	1.05321	0.66084	18.0616	24	1.12969	0.00125108	18.6385	24	1.0939	0.136046	18.3983	24	1.0536	0.0774338	11.4733	21	1.1155	0.00260162	27.6872	21	1.0993	0.00194602	22.5661	21	78007264	29589892	26351340	22065486	39104904	14604222	13387887
2020	Protein disulfide-isomerase A6;Protein disulfide isomerase P5;Thioredoxin domain-containing protein 7	PDIA6;TXNDC7	Isoform 2 of Protein disulfide-isomerase A6;Isoform 1 of Protein disulfide-isomerase A6	Q15084-2;Q15084;B3KY95;B5MBW7;B7Z4M8;Q15084-1;B7Z254;Q53RC7	PDIA6_HUMAN	NP_005733	1.0227	0.310685	16.8313	13	0.86929	0.0425933	19.5932	13	0.92941	0.16089	25.4408	13	1.0227	0.369734	16.2921	7	0.86929	0.0911444	19.2396	7	0.80575	0.0546068	26.2084	7	1.02976	0.622579	18.9602	6	0.857796	0.282178	21.7323	6	0.936036	0.930439	21.8032	6	10458178	3959850	3771733	2726607	2402768	788673	824028
185	Trafficking protein particle complex subunit 3;BET3 homolog;Putative uncharacterized protein TRAPPC3;Trafficking protein particle complex 3, isoform CRA_a	TRAPPC3;BET3;CDABP0066	Trafficking protein particle complex subunit 3;Trafficking protein particle complex 3, isoform CRA_a;Putative uncharacterized protein TRAPPC3	O43617;A6NDN0;A6NKE1	TPPC3_HUMAN;A6NDN0_HUMAN;A6NKE1_HUMAN	NP_055223	1.0486	0.489836	25.4545	3	0.78862	0.542238	26.8729	3	0.83186	0.216301	95.8879	3	0.963556	0.660717	11.9614	2	0.977169	0.922866	33.7331	2	0.876592	0.0119142	7.40734	2	1.4604			1	0.78862			1	0.16695			1	1097780	454940	431456	211388	687650	310980	226266
65	60S ribosomal protein L5;Ribosomal protein L5	RPL5;MSTP030;RP4-716F6.1-006	60S ribosomal protein L5;Ribosomal protein L5	P46777;A2RUM7;B3KTM6;Q59GX9;Q8WYP1;Q9BUV4;C9JRC8;Q5T7N0	RL5_HUMAN;Q5T7N0_HUMAN	NP_000960	0.99189	0.29659	10.0923	15	1.0323	0.660764	12.4848	15	0.99068	0.656834	22.9813	15	1.1	0.0108035	8.35877	11	1.021	0.468533	12.8759	11	0.98725	0.218222	13.5858	11	0.945003	0.0416729	7.33196	4	1.08567	0.688924	12.1589	4	1.32217	0.140369	32.2244	4	16126610	6623463	5457812	4.04525e+06	15146009	6199573	5095860
1762	Mitochondrial 2-oxoglutarate/malate carrier protein;Solute carrier family 25 member 11	SLC25A11;SLC20A4	Mitochondrial 2-oxoglutarate/malate carrier protein;solute carrier family 25 member 11 isoform 2;34 kDa protein;solute carrier family 25 member 11 isoform 3	Q02978;Q6IBH0	M2OM_HUMAN	NP_003553;NP_001158889;NP_001158890	1.0592	1.13e-12	1.70677	5	0.98499	0.492751	13.1392	5	0.94144	0.389314	10.5002	5	1.07188	0	0.857589	2	1.01202	0.658899	3.82914	2	0.945016	0.566102	13.9382	2	1.0442	2.46e-09	1.28411	3	0.84499	0.44659	17.1006	3	0.94144	0.637598	10.9104	3	11792126	4795074	4107127	2889889	324926	130334	114587
1299	Protein phosphatase 1 regulatory subunit 7;Protein phosphatase 1 regulatory subunit 22;Putative uncharacterized protein PPP1R7	PPP1R7;SDS22	Isoform 1 of Protein phosphatase 1 regulatory subunit 7;Putative uncharacterized protein PPP1R7;Isoform 2 of Protein phosphatase 1 regulatory subunit 7;Putative uncharacterized protein PPP1R7;Putative uncharacterized protein PPP1R7;Isoform 3 of Protein pho	Q15435-1;Q15435;C9J2F1;Q15435-2;C9J177;C9JD73;Q15435-3;B5MBZ8;Q15435-4;B5MCY6	PP1R7_HUMAN;B5MBZ8_HUMAN;B5MCY6_HUMAN	NP_002703	1.0272	0.868733	12.8381	4	0.952771	0.393343	11.7201	4	1.02363	0.776123	6.22451	4	0.994307	0.963568	17.6781	2	0.934731	0.506508	14.3696	2	0.989443	0.865455	8.85802	2	1.02729	0.771077	13.0876	2	0.967982	0.740683	13.9059	2	1.02872	0.399803	4.75568	2	2804697	1040966	1037441	726291	2052800	755370	782730
1747	Structural maintenance of chromosomes protein 3;Chondroitin sulfate proteoglycan 6;Chromosome-associated polypeptide;Basement membrane-associated chondroitin proteoglycan	SMC3;BAM;BMH;CSPG6;SMC3L1	Structural maintenance of chromosomes protein 3	Q9UQE7;B0AZQ4;Q86VX4	SMC3_HUMAN	NP_005436	1.03577	0.515251	33.5654	4	0.973219	0.683854	21.1599	4	0.924823	0.4333	40.2638	4	1.06722	0.0879286	5.39198	2	1.11998	0.634878	33.745	2	1.09597	0.543301	21.3207	2	0.753169	0.385742	46.2182	2	0.973219	0.152923	2.68595	2	0.66556	0.188998	43.8327	2	4912170	1967354	1734635	1210136	2222430	887754	767575
387	Ras-related protein Rab-1B;RAB1B protein;Putative Ras-related protein Rab-1C;Putative small GTP-binding protein (Rab1b)	RAB1B;RAB1C	Ras-related protein Rab-1B;RAB1B protein;Putative Ras-related protein Rab-1C;Putative small GTP-binding protein	Q9H0U4;Q92927;Q6FIG4;Q92928;Q9H1C9	RAB1B_HUMAN;Q6FIG4_HUMAN;RAB1C_HUMAN;Q9H1C9_HUMAN	NP_112243	1.0684	0.439218	19.2689	17	1.0567	0.743987	15.7686	17	0.96524	0.102267	11.3215	17	1.06279	0.215517	16.9839	12	1.01704	0.993584	18.5651	12	0.975916	0.0928954	7.92677	12	1.1129	0.838892	25.1064	5	1.0567	0.101173	5.65171	5	0.95637	0.462047	18.3225	5	48700000	17600000	18378128	12700000	33996307	12600000	12568950
679	Band 4.1-like protein 2;Generally expressed protein 4.1;4.1G;Putative uncharacterized protein DKFZp781H1755;cDNA FLJ58484, highly similar to Band 4.1-like protein 2;cDNA FLJ54004, moderately similar to Band 4.1-like protein 2	EPB41L2;DKFZp781H1755	Band 4.1-like protein 2;Putative uncharacterized protein DKFZp781H1755;erythrocyte membrane protein band 4.1-like 2 isoform b;cDNA FLJ54004, moderately similar to Band 4.1-like protein 2	O43491;Q6R5J7;Q68DV2;B4DHI8;Q59FD8;B4DJ76;O60642	E41L2_HUMAN;Q68DV2_HUMAN;B4DHI8_HUMAN;B4DJ76_HUMAN	NP_001422;NP_001129026;NP_001129027	1.0596	0.0691857	6.3016	5	1.0335	0.0480015	5.41933	5	0.97745	0.326903	15.8798	5	1.0565	0.394199	9.1228	2	1.08931	0.119305	7.76624	2	1.07173	0.162266	7.01058	2	1.0596	0.168691	6.1297	3	1.0335	0.0766665	2.23497	3	0.82147	0.0254939	12.5783	3	4913410	1934680	1732650	1246060	2101710	844100	705090
1696	Serine/threonine-protein phosphatase PP1-beta catalytic subunit;Serine/threonine protein phosphatase	PPP1CB;PPP1CA	Serine/threonine-protein phosphatase PP1-beta catalytic subunit;20 kDa protein;Serine/threonine protein phosphatase;Putative uncharacterized protein PPP1CB;Putative uncharacterized protein PPP1CB	P62140;B4DJ75;B7ZB67;B4E163;C4TNW5;C9JP48;C9J9S3	PP1B_HUMAN;B4E163_HUMAN	NP_002700;NP_996759	1.00705	0.307032	11.9021	14	1.0483	0.210017	30.1122	14	1.07956	0.0266681	24.3756	14	1.0182	0.751794	8.93859	7	0.97741	0.331	16.4505	7	1.0594	0.036376	15.4328	7	0.94918	0.139456	13.5473	7	1.1582	0.358178	40.692	7	1.1001	0.170914	32.2114	7	17938607	6690494	6.74805e+06	4.5e+06	16319400	6024344	6185029
1292	SUMO-activating enzyme subunit 1;Ubiquitin-like 1-activating enzyme E1A;cDNA FLJ11916 fis, clone HEMBB1000217, highly similar to Ubiquitin-like 1-activating enzyme E1A;cDNA FLJ14689 fis, clone NT2RP2005204, highly similar to Ubiquitin-like 1-activating enzyme E1A;SUMO-1 activating enzyme subunit 1, isoform CRA_a	SAE1;AOS1;SUA1;UBLE1A;hCG_20373	SUMO-activating enzyme subunit 1;SUMO1 activating enzyme subunit 1 isoform b;SUMO1 activating enzyme subunit 1 isoform c	Q9UBE0;B4DY66;B3KMQ2;B3KNJ4	SAE1_HUMAN;B3KMQ2_HUMAN;B3KNJ4_HUMAN	NP_005491;NP_001139185;NP_001139186	1.0425	0.00182453	7.66778	17	0.97834	0.933478	15.0097	17	0.96101	0.214684	8.97402	17	1.0425	0.00845675	6.57878	9	0.96923	0.816198	17.122	9	0.96101	0.30658	7.4415	9	1.04484	0.073891	9.2154	8	0.98139	0.857164	13.3061	8	0.967378	0.457567	10.987	8	38324220	15485618	13238952	9599355	34481000	13958510	11858210
1604	Importin-9;Ran-binding protein 9	IPO9;IMP9;KIAA1192;RANBP9;HSPC273	Importin-9	Q96P70;B1ASV5	IPO9_HUMAN	NP_060555	1.0135	0.500208	29.8348	11	1.0891	0.94966	19.0877	11	0.99891	0.40987	7.31898	11	1.05366	0.362764	39.426	6	0.913249	0.270313	20.6139	6	1.00752	0.688597	8.34543	6	1.0135	0.129738	6.25269	5	1.099	0.0330452	10.8396	5	0.99891	0.436948	6.79582	5	12662890	5072554	4321637	3268786	4453610	1775964	1510237
1698	Tropomyosin alpha-3 chain;Tropomyosin-3;Gamma-tropomyosin;Tropomyosin-5;Tropomyosin 3;Putative uncharacterized protein DKFZp686J1372;Tropomyosin 3, isoform CRA_b;Tropomyosin 3, isoform CRA_a;cDNA FLJ50720, highly similar to Homo sapiens tropomyosin 3 (TPM3), transcript variant 2, mRNA;cDNA FLJ35393 fis, clone SKNSH2000971, highly similar to TROPOMYOSIN, CYTOSKELETAL TYPE;TPM3 protein;cDNA FLJ3243…	TPM3;RP11-205M9.1-009;DKFZp686J1372;RP11-205M9.1-006;hCG_1997142;RP11-205M9.1-010;RP11-205M9.1-011;RP11-205M9.1-002;RP11-205M9.1-007	Isoform 2 of Tropomyosin alpha-3 chain;tropomyosin 3 isoform 4;Putative uncharacterized protein DKFZp686J1372;Tropomyosin 3, isoform CRA_b;Isoform 3 of Tropomyosin alpha-3 chain;tropomyosin 3 isoform 5;cDNA FLJ50720, highly similar to Homo sapiens tropomyo	P06753-2;P06753;B2RDE1;Q5VU66;Q5HYB6;Q5VU59;Q5VU58;Q8TCG3;P06753-3;B4DQ80;Q5VU61;Q6LDX7;Q8NI98;Q5VU72;B4DWT5;Q8NAG3;P06753-1;Q5VU63;Q5VU70;Q8NAH0;Q5VU62	TPM3_HUMAN;Q5VU66_HUMAN;Q5HYB6_HUMAN;Q5VU58_HUMAN;Q5VU72_HUMAN;B4DWT5_HUMAN;Q8NAG3_HUMAN;Q5VU63_HUMAN;Q5VU70_HUMAN;Q5VU62_HUMAN	NP_705935;NP_001036816;NP_001036817;NP_001036818;NP_689476	1.04871	0.508693	8.36998	6	1.06556	0.459519	19.2827	6	1.05799	0.101137	8.14361	6	1.04871	0.0121891	2.6834	2	1.16223	0.249446	18.4612	2	1.07479	0.474693	14.2693	2	1.01549	0.846082	10.3981	4	1.06556	0.905626	20.5242	4	1.05799	0.146233	6.28908	4	1663929	663133	596721	404085	217962	83701	78532
2579	1,2-dihydroxy-3-keto-5-methylthiopentene dioxygenase;Aci-reductone dioxygenase;Membrane-type 1 matrix metalloproteinase cytoplasmic tail-binding protein 1;Submergence-induced protein 2 homolog	ADI1;MTCBP1;HMFT1638	Isoform 1 of 1,2-dihydroxy-3-keto-5-methylthiopentene dioxygenase;Isoform 2 of 1,2-dihydroxy-3-keto-5-methylthiopentene dioxygenase	Q9BV57-1;Q9BV57;Q9BV57-2	MTND_HUMAN	NP_060739	1.0171	0.136703	7.38673	7	0.95154	0.13159	38.4395	7	0.89753	0.0265388	19.3317	7	1.0168	0.685051	6.59639	5	0.98281	0.349699	44.7651	5	0.93757	0.0945953	9.99236	5	1.12245	0	0.40948	2	0.741772	0.103266	25.9292	2	0.683502	0.0168239	22.5115	2	9894730	4161240	3656320	2077190	6809530	2902710	2400560
2339	Vimentin	VIM	Vimentin	P08670;B0YJC4;B0YJC5;B3KRK8;Q53HU8	VIME_HUMAN	NP_003371	1.05175	0.000581	11.8615	64	0.994072	0.101503	21.4183	64	0.992956	0.909905	40.7398	64	1.05795	0.0384433	12.9272	32	1.02479	0.35596	24.4046	32	1.00141	0.254118	15.7757	32	1.05175	0.00447063	10.8873	32	0.98839	0.139866	18.3404	32	0.972999	0.659522	55.6326	32	54700000	21200000	19600000	14000000	21215119	8.45028e+06	7.52959e+06
101	RCC1-I;Regulator of chromosome condensation;Chromosome condensation protein 1;Cell cycle regulatory protein	RCC1;CHC1	regulator of chromosome condensation 1 isoform a;regulator of chromosome condensation 1 isoform b;Regulator of chromosome condensation;Putative uncharacterized protein RCC1;Putative uncharacterized protein RCC1;Putative uncharacterized protein RCC1;Putativ	Q16269;Q6NT97;C9JW69;P18754;Q5T081;C9JQZ4;C9J3R0;C9JMJ4;C9JRH2	Q16269_HUMAN;RCC1_HUMAN	NP_001041659;NP_001041660;NP_001041662;NP_001041663;NP_001041664;NP_001260	1.0319	0.466866	11.3984	7	1.025	0.494328	8.22948	7	0.96272	0.595087	14.9498	7	1.0832	0.210394	11.6822	5	1.0209	0.869308	9.34038	5	0.96272	0.456679	15.2226	5	0.947548	0.166111	5.5022	2	1.05889	0.0785587	4.6002	2	1.0218	0.868508	18.4261	2	2924369	1136353	970014	817978	473369	193743	181084
473	Chloride intracellular channel protein 1;Nuclear chloride ion channel 27;Chloride channel ABP;Regulatory nuclear chloride ion channel protein	CLIC1;NCC27	Chloride intracellular channel protein 1	O00299;Q53FB0;Q5SRT3	CLIC1_HUMAN	NP_001279	1.0441	0.303972	9.84476	6	1.12018	0.00591065	12.3252	6	1.1694	1.18e-07	6.07036	6	1.0427	0.107157	9.25787	3	1.263	0.0393151	15.7356	3	1.1674	0.00747221	8.36684	3	1.0455	0.950973	9.81735	3	1.0482	0.0463837	7.80758	3	1.1714	8.56e-07	4.68995	3	4754108	1780832	1694214	1279034	355128	132672	123054
2069	Importin subunit alpha-1;Karyopherin subunit alpha-1;SRP1-beta;RAG cohort protein 2;Nucleoprotein interactor 1	KPNA1;RCH2	Importin subunit alpha-1	P52294;B3KWR2;B3KXZ2;Q5BKZ2;Q6IBQ9	IMA1_HUMAN	NP_002255	1.0798	0.646284	13.7358	5	1.0684	0.64006	9.77681	5	0.96943	0.632412	6.32913	5	1.1071	1.76e-08	3.28275	3	1.0757	8.06e-06	3.47396	3	1.0512	0.967213	8.41011	3	0.914201	0.439934	16.4263	2	0.920188	0	0.535599	2	0.963829	2.04e-10	0.819475	2	7087540	2793190	2608560	1685860	5117130	2057390	1859120
182	RNA-binding protein 25;RNA-binding motif protein 25;RNA-binding region-containing protein 7;Arg/Glu/Asp-rich protein of 120 kDa;Protein S164	RBM25;RNPC7	Isoform 1 of RNA-binding protein 25;Isoform 4 of RNA-binding protein 25;Isoform 3 of RNA-binding protein 25;Isoform 2 of RNA-binding protein 25	P49756-1;P49756;Q16083;P49756-4;P49756-3;P49756-2	RBM25_HUMAN	NP_067062	1.0444	0.44618	13.844	5	0.97942	0.550692	19.4854	5	1.1147	0.116694	11.4103	5	1.0444	0.38341	15.7564	3	0.97942	0.883695	22.756	3	1.0979	0.674643	12.3369	3	0.998974	0.991656	13.881	2	1.10646	0.475732	20.0614	2	1.16799	3.04e-05	5.2658	2	3329320	1339490	1188130	801683	1498860	593890	569530
1054	60S ribosomal protein L18a;cDNA FLJ51501, highly similar to 60S ribosomal protein L18a;cDNA FLJ51502, highly similar to 60S ribosomal protein L18a	RPL18A	60S ribosomal protein L18a;cDNA FLJ51501, highly similar to 60S ribosomal protein L18a;21 kDa protein;cDNA FLJ51502, highly similar to 60S ribosomal protein L18a	Q02543;B2R4C0;B4DUV3;Q53HD3;Q76N54;B4DM74;Q32XH3;B4DM94	RL18A_HUMAN;B4DM74_HUMAN;B4DM94_HUMAN	NP_000971	1.0449	0.180652	17.8854	23	1.0858	0.756914	67.7447	23	1.0487	0.0115979	9.5527	23	1.02143	0.292784	19.0866	20	1.07774	0.698583	72.6781	20	1.05105	0.0236897	10.2449	20	1.0594	0.0199379	6.20937	3	1.0858	0.00108347	4.46902	3	1.0385	0.00169119	2.20595	3	59800000	23800000	21200000	14800000	56400000	22500000	20000000
214	cDNA FLJ51656, highly similar to Actin-like protein 2;Actin-related protein 2;Actin-like protein 2;cDNA FLJ51655, highly similar to Actin-like protein 2	ACTR2;ARP2	actin-related protein 2 isoform a;Actin-related protein 2;cDNA FLJ51655, highly similar to Actin-like protein 2	B4DHK9;P61160;Q8IY98;B4DWQ5	B4DHK9_HUMAN;ARP2_HUMAN;B4DWQ5_HUMAN	NP_001005386;NP_005713	1.07563	0.609012	20.157	2	1.04249	0.241537	5.02504	2	0.896787	0.0215825	6.70517	2	1.2404			1	1.0802			1	0.85526			1	0.93274			1	1.0061			1	0.94033			1	295790	120703	105621	69469	162520	68713	61648
2555	cDNA FLJ54957, highly similar to Transketolase (EC 2.2.1.1);Transketolase;cDNA FLJ36348 fis, clone THYMU2007025, highly similar to TRANSKETOLASE (EC 2.2.1.1);cDNA FLJ53217, highly similar to Transketolase (EC 2.2.1.1);cDNA FLJ32530 fis, clone SMINT2000185, highly similar to TRANSKETOLASE (EC 2.2.1.1);Putative uncharacterized protein DKFZp686J13123	TKT;DKFZp686J13123	cDNA FLJ54957, highly similar to Transketolase;Transketolase;transketolase isoform 2;cDNA FLJ53217, highly similar to Transketolase;cDNA FLJ32530 fis, clone SMINT2000185, highly similar to TRANSKETOLASE;37 kDa protein;Putative uncharacterized protein DKFZp	B4DE31;P29401;A8K089;B4E022;Q53EM5;B3KSI4;B4DVU1;B3KPZ8;Q6MZE3	B4DE31_HUMAN;TKT_HUMAN;B3KSI4_HUMAN;B4DVU1_HUMAN;B3KPZ8_HUMAN;Q6MZE3_HUMAN	NP_001055;NP_001128527;NP_001128528	1.0501	0.522738	20.3568	31	0.97962	0.301147	16.4945	31	0.90302	0.00626168	22.2082	31	1.04529	0.0641286	15.3899	20	0.958488	0.499306	16.4118	20	0.942187	0.137321	24.2456	20	1.0715	0.531405	26.485	11	0.99233	0.431551	17.3932	11	0.83504	0.00273345	17.8036	11	77433290	30447876	26991217	19994489	60153750	23825964	20656398
1586	Brix domain-containing protein 2;Ribosome biogenesis protein Brix	BXDC2;BRIX	Brix domain-containing protein 2	Q8TDN6;A0JLQ5;B4E0B8;Q9NUW4	BXDC2_HUMAN	NP_060791	1.048	0.0203552	9.25165	9	1.0994	0.87706	22.1248	9	1.0727	0.637074	22.6817	9	1.1065	0.000985	8.15752	7	1.1374	0.537749	20.7488	7	1.0727	0.26004	18.4293	7	0.966942	8.48e-06	1.06766	2	0.888873	0.579451	30.0613	2	0.892195	0.677151	38.7461	2	15977680	5801755	6321766	3854099	15369690	5557530	6122130
2302	60S ribosomal protein L35;Similar to 60S ribosomal protein L35	RPL35;LOC154880;tcag7.829	60S ribosomal protein L35;Similar to 60S ribosomal protein L35;Protein	P42766;A4D2M5	RL35_HUMAN;A4D2M5_HUMAN	NP_009140	1.07398	0.00245065	15.1037	20	1.16216	1.9e-05	14.6623	20	1.05482	0.00368036	10.6525	20	1.0535	0.00737101	15.9481	18	1.1719	4.21e-05	15.2991	18	1.05482	0.0053534	11.0329	18	1.12363	1.46e-11	2.44158	2	1.07566	4.47e-06	2.2481	2	1.04081	0.492013	8.23284	2	36215030	13700000	13000000	9.43108e+06	31629630	12000000	11300000
1282	H/ACA ribonucleoprotein complex subunit 3;snoRNP protein NOP10;Nucleolar protein 10;Nucleolar protein family A member 3	NOP10;NOLA3	H/ACA ribonucleoprotein complex subunit 3	Q9NPE3	NOP10_HUMAN	NP_061118	1.0371	0.160327	6.45228	3	1.0672	0.0426419	9.04844	3	1.068	8.62e-14	1.53057	3	1.01695	0.391412	2.77414	2	1.05554	8.73e-07	1.55414	2	1.06822	1.62e-05	2.16448	2	1.1312			1	1.2332			1	1.068			1	3547534	1428790	1269759	848966	2781244	1138480	985619
288	UPF0568 protein C14orf166;CLE	C14orf166;CGI-99	UPF0568 protein C14orf166;CLE	Q9Y224;Q549M8;Q5RLJ0	CN166_HUMAN;Q5RLJ0_HUMAN	NP_057123	1.04308	0.466363	13.1011	8	0.917439	0.13106	19.1522	8	0.940098	0.00537635	6.67155	8	0.853928	0.0489028	12.8244	4	0.877828	0.0401966	19.8171	4	0.940098	0.0411429	6.91631	4	1.0515	2.08e-05	2.76355	4	0.97374	0.986269	13.8148	4	0.929555	0.10279	7.4407	4	18274773	7334391	6297324	4.64302e+06	412573	168901	143544
1060	60S ribosomal protein L31;cDNA FLJ57527, highly similar to 60S ribosomal protein L31;Putative uncharacterized protein RPL31;cDNA FLJ58912, highly similar to 60S ribosomal protein L31;Ribosomal protein L31, isoform CRA_c;RPL31 protein;cDNA FLJ58908, highly similar to 60S ribosomal protein L31	RPL31;hCG_27618	60S ribosomal protein L31;Putative uncharacterized protein RPL31;ribosomal protein L31 isoform 2;ribosomal protein L31 isoform 3;Putative uncharacterized protein RPL31;Putative uncharacterized protein RPL31;Putative uncharacterized protein RPL31;Putative u	P62899;B2R4C1;Q76N53;B7Z4C8;B7Z4K2;Q6IRZ0;B7Z4E3;C9JU56;C9JQ13;B8ZZK4	RL31_HUMAN;B7Z4C8_HUMAN;B7Z4K2_HUMAN;Q6IRZ0_HUMAN;B7Z4E3_HUMAN;B8ZZK4_HUMAN	NP_000984;NP_001092047;NP_001093163	1.0216	0.273853	21.8175	12	0.989867	0.738664	18.9312	12	1.06023	0.203131	8.35925	12	1.02554	0.562713	22.5426	10	1.06585	0.868642	18.4844	10	1.06023	0.220735	8.68451	10	0.812864	0.0400251	14.269	2	0.85408	0.264838	20.0052	2	1.01625	0.80447	9.20592	2	21500000	8.65471e+06	7.32821e+06	5.49956e+06	20273750	8041664	7069434
521	Nucleoside diphosphate kinase 3;Nucleoside diphosphate kinase C;nm23-H3;DR-nm23	NME3	Nucleoside diphosphate kinase 3	Q13232;Q9NUF9	NDK3_HUMAN	NP_002504	1.0159			1	0.7512			1	0.86279			1	1.0159			1	0.7512			1	0.86279			1				0				0				0	97609	41012	35164	21433	97609	41012	35164
1635	Phosphatidylinositol transfer protein alpha isoform	PITPNA;PITPN	Phosphatidylinositol transfer protein alpha isoform	Q00169;B4E1U1;Q6NUL6	PIPNA_HUMAN	NP_006215	1.036	0.0126741	3.53064	3	1.1152	0.00474699	8.52718	3	1.0562	0.590163	16.3593	3	1.0955			1	1.0755			1	0.89173			1	1.03109	1.18e-10	0.672069	2	1.18783	0.00637195	8.92344	2	1.14294	0.0904975	11.1617	2	6347449	2476203	2070804	1800442	89519	29203	33494
2590	Nucleoprotein TPR	TPR	Nucleoprotein TPR	P12270;A0PJC9;Q15624;Q504U6;Q58F23;Q99968;Q9UE33	TPR_HUMAN	NP_003283	1.0414	0.162861	12.2126	23	1.1253	0.00340927	19.0194	23	1.104	0.0315175	15.627	23	1.0647	0.0553185	11.8937	11	1.223	0.0267826	21.6341	11	1.104	0.300145	17.7342	11	1.02555	0.884389	12.1897	12	1.1249	0.0632035	16.8108	12	1.088	0.0399571	14.0845	12	26800000	10400000	9.378e+06	7027310	9.7251e+06	3.71022e+06	3.51719e+06
2109	60S ribosomal protein L24;Ribosomal protein L30	RPL24	19 kDa protein;60S ribosomal protein L24;Ribosomal protein L24, isoform CRA_e;Putative uncharacterized protein RPL24	P83731;C9JNW5;C9JXB8	RL24_HUMAN	NP_000977	1.05953	0.138105	21.0434	14	1.09975	0.0886305	11.3433	14	1.06908	0.641506	15.6733	14	1.0148	0.219641	22.8318	12	1.07083	0.212421	12.1344	12	1.05994	0.899621	16.5415	12	1.10337	0.000822	4.15858	2	1.10435	0	0.288132	2	1.10559	0.0108027	5.56924	2	29700000	11800000	10300000	7.63158e+06	24400000	9749478	8.38147e+06
2675	Protein transport protein Sec24A;SEC24-related protein A	SEC24A	Isoform 1 of Protein transport protein Sec24A	O95486-1;O95486;B4E205	SC24A_HUMAN	NP_068817	1.04473	0.998806	20.2732	4	0.813546	3.4e-06	8.80853	4	0.830734	0.000856	10.9114	4	1.04473	0.000179	1.65143	2	0.813546	3.72e-05	7.0764	2	0.815385	0.0207022	12.4768	2	0.956896	0.85441	33.9582	2	0.816456	0.0338015	13.5118	2	0.852413	0.093947	13.4827	2	1706440	712640	619600	374202	697030	271370	283550
538	Protein SMG9;Protein smg-9 homolog	SMG9;C19orf61	Isoform 1 of Protein SMG9;Isoform 2 of Protein SMG9	Q9H0W8-1;Q9H0W8;Q9H0W8-2	SMG9_HUMAN	NP_061981	1.04101	0.667738	13.2423	2	0.984245	0.795065	8.64661	2	0.904069	0.00116192	4.391	2	0.94796			1	0.92587			1	0.87643			1	1.1432			1	1.0463			1	0.93258			1	2804770	913220	993240	898350	1827500	505580	660980
1452	Heme-binding protein 1;p22HBP	HEBP1;HBP	Heme-binding protein 1	Q9NRV9	HEBP1_HUMAN	NP_057071	0.974351	0.258049	13.9201	4	1.07801	0.936312	16.4278	4	1.0786	0.182538	16.1119	4	0.99959	0.612162	3.67394	3	1.0495	0.784703	18.1752	3	1.027	0.371207	19.6822	3	0.75381			1	1.1188			1	1.1328			1	2429070	928500	836010	664546	1892170	724680	668000
2473	Vesicle-associated membrane protein 3;Synaptobrevin-3;Cellubrevin	VAMP3;SYB3	Vesicle-associated membrane protein 3;8 kDa protein	Q15836;Q6FGG2;Q9BRV4	VAMP3_HUMAN	NP_004772	1.09515	1.93e-06	8.6348	12	1.03846	0.794294	12.8298	12	0.956344	0.185134	20.1015	12	1.096	0.00206603	9.65839	5	1.058	0.0367148	7.7859	5	0.94812	0.41581	29.2997	5	1.0943	0.000698	8.45832	7	0.94225	0.512528	14.3009	7	0.96464	0.238176	12.4843	7	9275640	3599433	3462641	2213619	4619170	1747550	1768130
563	N-terminal acetyltransferase complex ARD1 subunit homolog A;Putative uncharacterized protein ARD1A	ARD1A;ARD1;TE2	N-terminal acetyltransferase complex ARD1 subunit homolog A;Putative uncharacterized protein ARD1A;19 kDa protein;Putative uncharacterized protein ARD1A	P41227;A8MWP7;C9JW55	ARD1A_HUMAN;A8MWP7_HUMAN	NP_003482	1.0322	0.105302	2.76741	2	0.892637	1.94e-14	2.09834	2	0.871949	0	0.178409	2	1.0526			1	0.87949			1	0.87085			1	1.0122			1	0.90598			1	0.87305			1	5873760	2481670	1901290	1490698	438960	187570	152190
1265	Uncharacterized protein DKFZp762I1415		Uncharacterized protein DKFZp762I1415	Q69YL0	YC029_HUMAN		1.0145			1	1.7811			1	1.2807			1	1.0145			1	1.7811			1	1.2807			1				0				0				0	112970	38518	34559	39893	112970	38518	34559
1757	Proteasome subunit alpha type-2;Proteasome component C3;Macropain subunit C3;Multicatalytic endopeptidase complex subunit C3	PSMA2;PSC3	Proteasome subunit alpha type-2;Putative uncharacterized protein PSMA2	P25787;Q53GF5;Q6MZI6;C9JCK5	PSA2_HUMAN	NP_002778	1.02105	0.739065	18.0511	28	0.991696	0.462049	11.5686	28	0.979084	0.132575	9.95897	28	1.03554	0.955089	20.7931	16	1.00309	0.478248	11.9327	16	0.971105	0.112202	10.7612	16	0.985373	0.586903	14.4155	12	0.981608	0.780048	11.5523	12	1.01195	0.722723	8.85833	12	64666853	24084256	23053492	17529425	37032383	14003876	13002722
2269	cDNA FLJ57507, highly similar to Ran-specific GTPase-activating protein;Ran-specific GTPase-activating protein;Ran-binding protein 1;RAN binding protein 1, isoform CRA_f;cDNA FLJ40340 fis, clone TESTI2032681, moderately similar to RAN-SPECIFIC GTPASE-ACTIVATING PROTEIN	RANBP1;hCG_17886	Putative uncharacterized protein RANBP1;cDNA FLJ57507, highly similar to Ran-specific GTPase-activating protein;Ran-specific GTPase-activating protein;similar to RAN binding protein 1;23 kDa protein;Putative uncharacterized protein RANBP1;similar to RAN bi	C9JXG8;B4DE76;B7Z6U1;C9JJ34;P43487;Q53EY3;B3KUP2;C9JGV6;C9JDM3;C9J517	B4DE76_HUMAN;RANG_HUMAN;B3KUP2_HUMAN	NP_002873;XP_372200;XP_947703;XP_001715179	1.07818	0	0.773877	2	1.07875	0	0.137652	2	1.0926	9.75e-08	2.34915	2				0				0				0	1.07818	0	0.773877	2	1.07875	0	0.137652	2	1.0926	9.75e-08	2.34915	2	24893300	9308900	9164200	6420200	0	0	0
2660	UPF0555 protein KIAA0776	KIAA0776	UPF0555 protein KIAA0776	O94874;A0PJ53;B4DJ57;B7ZAY8;C0H5X5	K0776_HUMAN	NP_056138	1.0371	0.7175	17.8956	5	1.1809	0.0287233	16.6018	5	1.0371	0.991084	12.9741	5	1.16652	0.190276	16.6312	2	1.31017	0.00930572	14.6913	2	1.01001	0.949771	22.3692	2	0.8712	0.544094	15.5398	3	1.1706	0.321002	15.804	3	1.0371	0.916787	9.22057	3	2676230	954970	970410	750834	1096250	374310	416580
1480	Ankyrin repeat and FYVE domain-containing protein 1;Ankyrin repeats hooked to a zinc finger motif	ANKFY1;ANKHZN;KIAA1255	Similar to Ankyrin repeat and FYVE domain-containing protein 1;Isoform 2 of Ankyrin repeat and FYVE domain-containing protein 1	Q9P2R3-1;Q9P2R3;B3KPZ0;Q5H9P4;Q9P2R3-2	ANFY1_HUMAN	NP_057460	1.02934	0.709076	10.9617	2	0.969422	0.485882	6.30221	2	0.922529	0.139047	7.70858	2	1.1123			1	1.0136			1	0.87359			1	0.95257			1	0.92717			1	0.97421			1	1983180	674370	701650	607160	996730	314520	416480
852	Dipeptidyl-peptidase 3;Dipeptidyl-peptidase III;Dipeptidyl aminopeptidase III;Dipeptidyl arylamidase III	DPP3	Isoform 1 of Dipeptidyl-peptidase 3	Q9NY33-1;Q9NY33;B4DLX4;B4E357;Q53GT4;Q53HL4;Q5JPB8	DPP3_HUMAN	NP_005691;NP_569710	1.079	0.449358	14.2151	2	0.953483	0.134143	4.49707	2	0.967554	5.19e-12	0.676005	2	0.97582			1	0.98429			1	0.96294			1	1.1931			1	0.92364			1	0.97219			1	1641410	647020	620020	374370	666870	264110	237500
732	Protein transport protein Sec23A;SEC23-related protein A;cDNA FLJ52821, highly similar to Protein transport protein Sec23A	SEC23A	Protein transport protein Sec23A;cDNA FLJ52821, highly similar to Protein transport protein Sec23A	Q15436;B3KXI2;B4DF60;B4DSQ5;B4E0Q9	SC23A_HUMAN;B4E0Q9_HUMAN	NP_006355	1.03659	0.921183	24.247	6	1.07875	0.737312	31.0062	6	1.00559	0.91414	18.2663	6	1.0259	0.802312	36.8765	3	1.1331	0.669141	45.5667	3	0.89099	0.733043	26.3849	3	1.0474	0.423049	7.28888	3	1.027	0.722719	13.4268	3	1.0812	0.487529	8.95095	3	3722351	1557674	1258522	906204	1655460	722910	532097
1620	60S ribosomal protein L38	RPL38	60S ribosomal protein L38;8 kDa protein	P63173;B2R5A8	RL38_HUMAN	NP_000990;NP_001030335	1.1003	0.00114398	11.0017	15	1.2432	2.44e-15	9.52699	15	1.1601	0	5.43189	15	1.1034	0.0359079	10.5679	9	1.2326	3.53e-06	11.5125	9	1.1421	1.96e-09	6.71367	9	1.10025	0.0144892	12.0348	6	1.24345	0	5.4251	6	1.1621	0	3.23678	6	47413170	16350635	18399485	12662969	28197470	9596765	10975285
1157	Reticulon-3;Neuroendocrine-specific protein-like 2;NSP-like protein II;cDNA FLJ52565, highly similar to Reticulon-3	RTN3;ASYIP;NSPL2;hCG_1775344	Isoform 3 of Reticulon-3;Isoform 1 of Reticulon-3;Isoform 2 of Reticulon-3;Isoform 4 of Reticulon-3;Isoform 5 of Reticulon-3;cDNA FLJ52565, highly similar to Reticulon-3	O95197-3;O95197;B7Z361;O95197-1;B7Z8W8;O95197-2;B7Z3E3;O95197-4;O95197-5;B7Z4M0;B7Z4M1	RTN3_HUMAN;B7Z4M0_HUMAN	NP_006045;NP_958831;NP_958832;NP_958833	1.0002	0.838876	6.48487	3	0.9059	0.069994	9.20817	3	0.87967	0.158974	18.461	3	1.0002	0.838876	6.48487	3	0.9059	0.069994	9.20817	3	0.87967	0.158974	18.461	3				0				0				0	5161490	2167390	1772330	1221820	5161490	2167390	1772330
987	Ubiquilin-4;Ataxin-1 ubiquitin-like-interacting protein A1U;cDNA FLJ13292 fis, clone OVARC1001180, weakly similar to UBIQUITIN-LIKE PROTEIN DSK2;Ubiquilin 4;Putative uncharacterized protein UBQLN4	UBQLN4;C1orf6;UBIN;RP11-336K24.8-002	Ubiquilin-4;cDNA FLJ13292 fis, clone OVARC1001180, weakly similar to UBIQUITIN-LIKE PROTEIN DSK2;Putative uncharacterized protein UBQLN4	Q9NRR5;B4DZF6;Q59F94;Q9H8R7;Q5VYA0	UBQL4_HUMAN;Q9H8R7_HUMAN;Q5VYA0_HUMAN	NP_064516	1.1158	0.168053	14.4886	3	0.94367	0.83316	13.6349	3	0.92939	0.0917001	9.7202	3	1.12545	0.414413	20.4779	2	1.00412	0.975043	18.6041	2	0.95927	0.188813	4.47511	2	1.1158			1	0.94367			1	0.8181			1	1096750	509931	337280	249532	636430	328871	170730
1042	Acidic leucine-rich nuclear phosphoprotein 32 family member A;Potent heat-stable protein phosphatase 2A inhibitor I1PP2A;Acidic nuclear phosphoprotein pp32;Leucine-rich acidic nuclear protein;Putative HLA-DR-associated protein I;Mapmodulin;ANP32A protein;Hepatopoietin PCn127	ANP32A;C15orf1;LANP;MAPM;PHAP1	Acidic leucine-rich nuclear phosphoprotein 32 family member A;28 kDa protein;ANP32A protein (Fragment);Hepatopoietin PCn127	P39687;Q08AJ6;Q3KPI8;Q6PKH8;Q1AHP8	AN32A_HUMAN;Q3KPI8_HUMAN;Q1AHP8_HUMAN	NP_006296	1.0444	0.929836	15.4607	7	1.0007	0.923787	12.3701	7	1.006	0.662168	8.99192	7	1.0197	0.234339	3.19619	3	1.0007	0.978562	16.3755	3	1.0782	0.826637	11.1683	3	1.05737	0.944954	21.5943	4	0.979646	0.916365	11.2783	4	1.00263	0.728287	8.86262	4	41746942	15734408	14786450	11225979	1026750	416739	347351
2570	Peptidyl-prolyl cis-trans isomerase B;Cyclophilin B;S-cyclophilin;CYP-S1	PPIB;CYPB	Peptidyl-prolyl cis-trans isomerase B;20 kDa protein	P23284	PPIB_HUMAN	NP_000933	1.0494	0.231962	7.37264	22	0.98403	0.0795475	14.434	21	1.00013	0.233948	18.8722	22	1.0521	0.38109	7.66036	19	0.995103	0.156687	13.6298	18	1.0045	0.385369	18.5116	19	1.0249	0.235241	5.87993	3	0.81992	0.350917	21.0892	3	0.99456	0.393446	23.8931	3	48500000	19600000	17900000	11000000	46635741	18737482	17200000
1262	Plastin-1;Intestine-specific plastin	PLS1	Plastin-1	Q14651	PLSI_HUMAN	NP_001138791;NP_002661	1.051	7.11e-07	1.90797	3	0.80314	0.646287	37.9614	3	0.84419	0.851973	29.8045	3	1.06471	1.31e-06	1.83295	2	0.959578	0.910104	51.6816	2	1.07275	0.769446	33.8854	2	1.0392			1	0.80314			1	0.78916			1	676230	284722	236186	155314	497120	199799	171042
2398	Heterogeneous nuclear ribonucleoprotein U-like protein 2;Scaffold-attachment factor A2	HNRNPUL2;HNRPUL2	Heterogeneous nuclear ribonucleoprotein U-like protein 2;Seipin	Q1KMD3	HNRL2_HUMAN	NP_001073027	1.02015	0.160115	7.00545	6	1.01465	0.745176	17.5189	6	0.905406	0.0672551	11.7848	6	1.123	0.0188684	6.34026	3	1.1126	0.969797	24.6201	3	1.0085	0.832438	9.45483	3	1.0186	0.826432	4.42898	3	0.93986	0.563027	12.3108	3	0.86378	0.00167906	9.07061	3	15440000	6351500	5631770	3456770	7321300	2997180	2562830
2444	Heterogeneous nuclear ribonucleoproteins C1/C2	HNRNPC;HNRPC	Isoform C2 of Heterogeneous nuclear ribonucleoproteins C1/C2	P07910-1;P07910;A8K9A4;B2R603	HNRPC_HUMAN	NP_001070910;NP_112604	1.03802	0.420651	17.4335	20	1.10767	0.0429007	11.9366	20	1.0442	0.101156	23.6605	20	1.0981	0.350586	20.8778	13	1.0991	0.161213	12.2739	13	1.0366	0.267435	29.0462	13	1.0251	0.712496	7.67399	7	1.1163	0.151409	12.1409	7	1.0926	0.0187765	9.21856	7	58155035	22500000	20168025	15500000	48431425	18700000	16865614
1657	Histone H2A type 2-B	HIST2H2AB	Histone H2A type 2-B	Q8IUE6	H2A2B_HUMAN	NP_778235	1.08205	0.0011035	11.5029	18	1.07562	0.0411446	13.3228	18	1.08045	0.0143113	7.96158	18	1.09245	0.0049487	8.98905	10	1.10544	0.000777	9.83507	10	1.07524	0.019009	6.65033	10	1.04487	0.0557838	14.6658	8	1.07026	0.809022	15.9447	8	1.0834	0.229684	9.83429	8	27794385	9.73638e+06	10500000	7.60053e+06	16099537	5553487	6032767
1922	cDNA FLJ30560 fis, clone BRAWH2004217, highly similar to AP-1 complex subunit gamma-1;Adaptor-related protein complex 1, gamma 1 subunit;AP-1 complex subunit gamma-1;Adapter-related protein complex 1 subunit gamma-1;Adaptor protein complex AP-1 subunit gamma-1;Golgi adaptor HA1/AP1 adaptin subunit gamma-1;Gamma1-adaptin;Clathrin assembly protein complex 1 gamma-1 large chain;Putative uncharacteri…	AP1G1;ADTG;CLAPG1	cDNA FLJ46199 fis, clone TESTI4007965, highly similar to AP-1 complex subunit gamma-1;adaptor-related protein complex 1, gamma 1 subunit isoform a;AP-1 complex subunit gamma-1;Putative uncharacterized protein;Putative uncharacterized protein	B3KNW1;B3KXW5;Q8IY97;O43747;B4DS96;B4DDL1	B3KNW1_HUMAN;Q8IY97_HUMAN;AP1G1_HUMAN;B4DS96_HUMAN;B4DDL1_HUMAN	NP_001025178;NP_001119	1.0516	0.0541782	7.7878	3	1.1111	0	2.22196	3	1.0596	0.12089	6.97761	3	1.034			1	1.1406			1	1.0596			1	1.11979	0.0717333	8.88517	2	1.10116	0	1.27144	2	1.06693	0.352412	9.85179	2	3333810	1169800	1258650	905360	988660	385990	351480
2369	Transcription intermediary factor 1-beta;Tripartite motif-containing protein 28;Nuclear corepressor KAP-1;KRAB-associated protein 1;KRAB-interacting protein 1;RING finger protein 96	TRIM28;KAP1;RNF96;TIF1B	Isoform 1 of Transcription intermediary factor 1-beta;Isoform 2 of Transcription intermediary factor 1-beta	Q13263-1;Q13263;B2R8R5;Q13263-2	TIF1B_HUMAN	NP_005753	1.0306	0.232135	13.5882	32	1.22645	2.18e-05	26.1502	32	1.1366	0.000345	16.6672	32	1.0289	0.342632	14.3866	17	1.2131	0.0263362	30.4243	17	1.1342	0.161992	20.0707	17	1.0323	0.483676	13.1072	15	1.2324	1.33e-05	20.7161	15	1.139	1.45e-07	10.8873	15	68450910	26179144	22930903	19340681	31698030	12154462	10843720
1455	Transmembrane protein 167A	TMEM167A;TMEM167	Transmembrane protein 167A;similar to transmembrane protein 167A	Q8TBQ9	T167A_HUMAN	NP_777569;XP_001713927;XP_001725365;XP_001726831	1.03532	0.0260462	2.20594	2	1.12341	0	1.21478	2	1.13677	5.96e-09	3.11611	2	1.0193			1	1.1138			1	1.112			1	1.0516			1	1.1331			1	1.1621			1	1319810	528450	449630	341730	638390	268920	210050
796	Ribonuclease P (30kD) (RPP30);Ribonuclease P protein subunit p30;RNase P subunit 2;cDNA FLJ57382, highly similar to Ribonuclease P protein subunit p30 (EC 3.1.26.5)	RP11-320F15.1;RP11-320F15.1-004;RPP30;RNASEP2;RP11-320F15.1-006	Ribonuclease P;ribonuclease P/MRP 30kDa subunit isoform a;Putative uncharacterized protein RPP30;Ribonuclease P protein subunit p30;cDNA FLJ57382, highly similar to Ribonuclease P protein subunit p30;Ribonuclease P	Q5VU11;C9JJX7;P78346;B4DJR3;Q5VU10	Q5VU11_HUMAN;RPP30_HUMAN;B4DJR3_HUMAN;Q5VU10_HUMAN	NP_001098016;NP_006404	1.03375	0.221916	15.3564	8	0.955587	0.219102	15.668	8	0.873824	0.123014	25.3604	8	1.0859	0.273745	19.5103	5	0.96147	0.347416	20.3938	5	0.80213	0.0226014	24.501	5	1.0307	0.256964	2.70182	3	0.94974	0.00957542	2.58783	3	0.98711	0.578685	14.8597	3	3326495	1353254	1210485	762727	319845	129814	118445
1530	Vacuolar protein sorting-associated protein 29;Vesicle protein sorting 29;PEP11	VPS29;DC7;DC15;MDS007	Isoform 1 of Vacuolar protein sorting-associated protein 29;26 kDa protein;Isoform 2 of Vacuolar protein sorting-associated protein 29;10 kDa protein	Q9UBQ0-1;Q9UBQ0;Q5JPE4;Q9UBQ0-2	VPS29_HUMAN	NP_057310;NP_476528	1.0233	0.579613	19.4299	5	1.0769	0.0377454	14.5093	5	1.1343	0.0850567	24.25	5	1.0227			1	1.3437			1	1.3232			1	1.03824	0.549265	21.9683	4	1.04981	0.150297	13.1607	4	1.06769	0.231974	27.3462	4	5801197	2333983	1869262	1597932	1347200	517900	431520
2216	Branched-chain-amino-acid aminotransferase, cytosolic;Protein ECA39	BCAT1;BCT1;ECA39	Branched-chain-amino-acid aminotransferase;36 kDa protein	P54687;B7Z2M5;Q68DQ7	BCAT1_HUMAN	NP_005495	1.04261	0.194645	4.54999	2	1.62652	1.86e-12	9.7651	2	1.53142	1.01e-09	9.86845	2	1.0767			1	1.518			1	1.4282			1	1.0096			1	1.7428			1	1.6421			1	4190427	1466862	1401872	1321692	4135700	1447000	1386100
1273	Peptidyl-prolyl cis-trans isomerase;Peptidyl-prolyl cis-trans isomerase-like 3;Cyclophilin-like protein PPIL3;Cyclophilin J;Putative uncharacterized protein PPIL3	PPIL3	Peptidyl-prolyl cis-trans isomerase;Putative uncharacterized protein PPIL3;Isoform 2 of Peptidyl-prolyl cis-trans isomerase-like 3;Isoform 1 of Peptidyl-prolyl cis-trans isomerase-like 3;Putative uncharacterized protein PPIL3	B4DN80;C9J9R3;Q9H2H8-2;Q9H2H8;Q9H2H8-1;B8ZZ77	B4DN80_HUMAN;PPIL3_HUMAN;B8ZZ77_HUMAN	NP_115861;NP_570981;NP_572028	1.09536	0.00762631	4.82775	2	0.879679	0	1.0956	2	0.602303	0.00155951	22.6656	2	1.1334			1	0.87289			1	0.707			1	1.0586			1	0.88652			1	0.51311			1	3767300	1530930	1419700	816670	2128300	839630	849920
1053	F-actin-capping protein subunit beta;CapZ beta;Capping protein (Actin filament) muscle Z-line, beta;cDNA FLJ43095 fis, clone CORDB2000541, highly similar to F-actin capping protein subunit beta;Capping protein (Actin filament) muscle Z-line, beta, isoform CRA_d	CAPZB;RP4-657E11.7-002;RP4-657E11.7-009;RP4-657E11.7-008;hCG_41078	Isoform 1 of F-actin-capping protein subunit beta;Isoform 2 of F-actin-capping protein subunit beta;cDNA FLJ43095 fis, clone CORDB2000541, highly similar to F-actin capping protein subunit beta;Capping protein (Actin filament) muscle Z-line, beta;cDNA FLJ6	P47756-1;P47756;P47756-2;B1AK87;Q32Q68;Q7L4N0;B1AK85;B1AK86;B1AP83;B1AK88;B2R7T8;B4DWA6	CAPZB_HUMAN;B1AK85_HUMAN;B1AK86_HUMAN;B1AK88_HUMAN	NP_004921	1.019	0.0635509	4.56484	7	0.98026	0.539051	23.7822	7	0.94671	0.375144	29.1998	7	1.0915	1.88e-10	1.94344	2	1.19433	0.0124597	10.0505	2	1.00235	0.983925	16.4759	2	1.0115	0.458271	2.95298	5	0.94909	0.115364	21.0656	5	0.94671	0.361015	33.7751	5	9193196	3195765	3895432	2102004	156436	55105	61472
1151	Ras-related protein Rab-8A;Oncogene c-mel;cDNA FLJ53028, highly similar to Ras-related protein Rab-8A	RAB8A;MEL;RAB8	Ras-related protein Rab-8A;cDNA FLJ53028, highly similar to Ras-related protein Rab-8A	P61006;B4DEK7	RAB8A_HUMAN;B4DEK7_HUMAN	NP_005361	1.06379	0.0565801	11.8749	8	1.08058	0.378498	16.3193	8	1.00748	0.272806	20.3983	8	1.0823	0.0288536	11.7386	7	1.105	0.451197	17.6259	7	1.0017	0.162244	20.2916	7	0.96233			1	1.0567			1	1.1248			1	25413466	9.49818e+06	9399835	6.51566e+06	24527106	9.14147e+06	9086525
2472	Thimet oligopeptidase;Endopeptidase 24.15;MP78	THOP1	Thimet oligopeptidase	P52888;B4DU96;Q96CV8;Q9BW75	THOP1_HUMAN	NP_003240	1.0345	0.482132	13.9657	5	0.93987	0.665854	14.0677	5	0.89675	0.676017	17.0617	5	1.03295	0	0.212211	2	0.951543	5.71e-05	1.74554	2	1.0827	0.673273	26.6484	2	1.0374	0.65026	19.6942	3	0.93238	0.914562	19.6428	3	0.88863	4.95e-05	4.52936	3	2521700	1011600	842260	667860	759430	273900	233210
1159	Unhealthy ribosome biogenesis protein 2 homolog	URB2;KIAA0133	Unhealthy ribosome biogenesis protein 2 homolog	Q14146;A8K4P8;Q6PCC8	URB2_HUMAN	NP_055592	1.06036	0.00204044	2.68727	2	0.796802	2.55e-08	5.76759	2	0.778461	0	0.999166	2	1.0807			1	0.82997			1	0.78398			1	1.0404			1	0.76496			1	0.77298			1	605770	203351	278363	124061	431230	137890	209360
2640	Myosin light polypeptide 6;Smooth muscle and nonmuscle myosin light chain alkali 6;Myosin light chain alkali 3;LC17;cDNA FLJ56329, highly similar to Myosin light polypeptide 6	MYL6	Isoform Smooth muscle of Myosin light polypeptide 6;cDNA FLJ56329, highly similar to Myosin light polypeptide 6;Isoform Non-muscle of Myosin light polypeptide 6;16 kDa protein;13 kDa protein;11 kDa protein;13 kDa protein;10 kDa protein	P60660-2;P60660;Q6IBG5;B7Z6Z4;P60660-1	MYL6_HUMAN;B7Z6Z4_HUMAN	NP_524147;NP_066299	1.1201	0.240662	16.7934	12	1.23135	0.000309	17.132	12	1.04266	0.145253	23.676	12	1.04874	0.847356	15.4269	8	1.19629	0.0121484	14.6596	8	1.04266	0.152219	8.08415	8	1.20916	0.000363	10.7493	4	1.35288	0.00511497	19.6698	4	1.04357	0.282526	40.3473	4	20460039	7.69434e+06	7.12579e+06	5.63976e+06	19027520	7258840	6685820
2259	Myosin-10;Myosin heavy chain 10;Myosin heavy chain, non-muscle IIb;Non-muscle myosin heavy chain IIb;Cellular myosin heavy chain, type B;Non-muscle myosin heavy chain B	MYH10	Isoform 3 of Myosin-10;Isoform 2 of Myosin-10;Isoform 1 of Myosin-10	P35580-3;P35580;B2RWP9;Q4LE45;P35580-2;Q149N4;Q15753;Q9UE82;P35580-1;Q6PK16;Q9BWG0;Q9UMG3	MYH10_HUMAN	NP_005955	1.0834	0.145334	16.6588	51	1.1134	0.0462584	18.1491	51	1.0377	0.12018	16.5925	51	1.06551	0.757553	20.2314	18	1.06254	0.483029	18.1992	18	0.997442	0.642295	19.2085	18	1.0893	0.0800289	14.5929	33	1.1408	0.0521857	18.3041	33	1.0853	0.00706142	14.345	33	77736450	30522232	26611425	20602721	27095940	10798090	9241868
730	Radixin isoform b;Radixin isoform e;Radixin isoform f;Radixin, isoform CRA_a;Radixin;Radixin isoform c	RDX;hCG_39182	Radixin, isoform CRA_a;Radixin;Radixin isoform c	A7YIJ8;A7YIK3;P35241;B0YJ88;B7Z2S7;B7Z9U6;Q05CU6;Q6PKD3;Q9NST9;A7YIK0	A7YIJ8_HUMAN;RADI_HUMAN;A7YIK0_HUMAN	NP_002897	0.991982	0.42366	29.7067	10	1.16211	0.0528509	20.4227	10	1.06276	0.180932	12.4417	10	1.079	0.48449	36.103	7	1.1781	6.24e-06	12.912	7	1.1731	0.00261735	9.5367	7	0.98089	0.181767	3.62464	3	0.9117	0.339503	17.7134	3	0.92397	0.08246	7.74476	3	5156030	2028940	1852831	1274230	3890460	1482170	1454520
1485	FSCN1 protein;Fascin;Singed-like protein;55 kDa actin-bundling protein;p55	FSCN1;FAN1;HSN;SNL	FSCN1 protein (Fragment);Fascin	Q96IH1;Q16658;B3KTA3;B3KTM9	Q96IH1_HUMAN;FSCN1_HUMAN	NP_003079	1.03214	0.0559967	4.36589	4	0.923069	0.315037	14.4391	4	0.726325	0.00325336	16.3395	4	1.1043			1	1.109			1	1.0046			1	1.0115	0.127058	2.56011	3	0.8757	0.0274728	10.3071	3	0.7237	0	0.541362	3	802507	325511	298650	178346	359900	143130	136940
247	F-actin-capping protein subunit alpha-1;CapZ alpha-1;Putative uncharacterized protein CAPZA1	CAPZA1	F-actin-capping protein subunit alpha-1;Putative uncharacterized protein CAPZA1 (Fragment)	P52907;A8K0T9;A8MV55	CAZA1_HUMAN;A8MV55_HUMAN	NP_006126	1.01949	0.766998	15.5708	4	1.17072	0.00669787	10.0567	4	1.07537	0.764585	18.3943	4	0.78249			1	1.264			1	1.0262			1	1.041	0.132642	5.87423	3	1.1621	0.0552057	9.36816	3	1.1269	0.828939	22.528	3	683770	249979	247430	186356	155570	56705	54406
1794	Dynactin subunit 2;Dynactin complex 50 kDa subunit;50 kDa dynein-associated polypeptide;p50 dynamitin;cDNA FLJ31120 fis, clone IMR322000730, highly similar to Dynactin subunit 2;cDNA FLJ77785;Dynactin 2 (P50), isoform CRA_b	DCTN2;DCTN50;hCG_2016464	dynactin 2;Dynactin 2 (P50), isoform CRA_b;26 kDa protein	Q13561;B2RBK5;B3KTX4;Q53H88;A8K8J9	DCTN2_HUMAN;A8K8J9_HUMAN	NP_006391	1.02146	0.196648	2.32585	2	1.02311	0.566313	5.6347	2	0.945706	0.0264941	3.55794	2	1.0048			1	1.0647			1	0.9698			1	1.0384			1	0.98315			1	0.92221			1	502789	186710	195655	120424	40459	17690	13595
527	U1 small nuclear ribonucleoprotein A;cDNA FLJ52249, highly similar to U1 small nuclear ribonucleoprotein A	SNRPA	U1 small nuclear ribonucleoprotein A;cDNA FLJ52249, highly similar to U1 small nuclear ribonucleoprotein A	P09012;B2R802;B4DDC7	SNRPA_HUMAN;B4DDC7_HUMAN	NP_004587	1.02514	0.068911	2.70911	4	0.753181	0.000133	16.1082	4	0.798964	6.14e-11	7.05268	4	1.0557			1	0.86679			1	0.84705			1	1.0102	0.260616	2.27635	3	0.72011	1.35e-05	14.4309	3	0.76101	1.69e-10	6.83818	3	2531270	1063916	944232	523076	317170	127190	116090
2449	General transcription factor IIF subunit 2;Transcription initiation factor IIF subunit beta;ATP-dependent helicase GTF2F2;Transcription initiation factor RAP30	GTF2F2;RAP30	General transcription factor IIF subunit 2	P13984	T2FB_HUMAN	NP_004119	1.06722	0	1.00047	2	0.908164	0.442743	17.7485	2	0.891694	0.356357	17.5766	2				0				0				0	1.06722	0	1.00047	2	0.908164	0.442743	17.7485	2	0.891694	0.356357	17.5766	2	5753000	2260900	2232680	1259380	0	0	0
1058	Guanine nucleotide-binding protein G(I)/G(S)/G(T) subunit beta-1;Transducin beta chain 1;Guanine nucleotide binding protein (G protein), beta polypeptide 1	GNB1;RP1-283E3.7-007;RP1-283E3.7-005;RP1-283E3.7-006	Guanine nucleotide-binding protein G(I)/G(S)/G(T) subunit beta-1;Guanine nucleotide binding protein (G protein), beta polypeptide 1;Guanine nucleotide binding protein (G protein), beta polypeptide 1;Guanine nucleotide binding protein (G protein), beta poly	P62873;B2R6K4;B3KVK2;Q1RMY8;Q71UM6;B1AKQ9;B1AKQ7;C9JI54;B1AKQ8	GBB1_HUMAN;B1AKQ9_HUMAN;B1AKQ7_HUMAN;B1AKQ8_HUMAN	NP_002065	1.1401	0.0362191	15.4059	5	0.98167	0.630447	8.53013	5	0.88003	0.00221047	11.1186	5	1.22196	0.0163363	15.0685	4	0.985029	0.930691	8.07164	4	0.88593	0.0142129	12.7847	4	0.99783			1	0.8996			1	0.87463			1	4425930	1558572	1652550	1214835	4307230	1509320	1613170
394	Lupus La protein;Sjoegren syndrome type B antigen;La ribonucleoprotein;La autoantigen;SS-B/La protein	SSB	Lupus La protein;SS-B/La protein;21 kDa protein	P05455;B5BUB5;Q14730;Q15367;Q53XJ4;Q9UMH5;Q9UMH6	LA_HUMAN;Q9UMH6_HUMAN	NP_003133	1.0619	0.0763411	14.45	22	1.01703	0.364237	28.9228	22	1.0114	0.374321	32.1192	22	1.08365	0.441118	15.3494	8	1.01172	0.438619	19.0998	8	0.973915	0.487343	17.747	8	1.0385	0.108933	14.4515	14	1.01703	0.171999	32.2732	14	1.0123	0.226772	37.3024	14	28029290	10503563	9433941	8.0918e+06	2814890	1108241	890579
2599	Putative uncharacterized protein WDR1;WD repeat-containing protein 1;Actin-interacting protein 1;NORI-1;cDNA FLJ45763 fis, clone N1ESE2000698, highly similar to WD repeat protein 1	WDR1	Putative uncharacterized protein WDR1;Isoform 1 of WD repeat-containing protein 1;cDNA FLJ45763 fis, clone N1ESE2000698, highly similar to WD repeat protein 1;Isoform 2 of WD repeat-containing protein 1	A8MVA9;Q53GN4;Q53H17;Q59ER5;O75083-1;O75083;A8MPU4;B3KXN4;O75083-3;B4DY05	A8MVA9_HUMAN;WDR1_HUMAN;B3KXN4_HUMAN	NP_059830;NP_005103	1.02154	0.827069	21.2647	6	1.24474	1.18e-07	9.79511	6	1.10868	0.0137775	13.9002	6	1.0161	0.514233	27.8443	3	1.1964	0.00862901	10.8218	3	1.1803	0.0750788	16.708	3	1.027	0.316359	11.5692	3	1.2728	1.11e-09	7.37818	3	1.0414	0.155941	13.1638	3	6064400	2116758	2114798	1832846	2436630	786310	953030
1655	Profilin-1;Profilin I	PFN1	Profilin-1	P07737;Q53Y44	PROF1_HUMAN	NP_005013	1.0725	0.000221	9.08562	37	1.0788	0.0112682	13.6332	37	1.0265	0.0933749	12.8295	37	1.09489	0.000424	9.76835	24	1.07915	0.11225	15.2666	24	1.01696	0.0759359	11.0565	24	1.0489	0.171558	7.19449	13	1.0788	0.0146623	10.3845	13	1.0265	0.548022	16.0701	13	179883780	66000000	60200000	53700000	87376559	33400000	27400000
1691	C-jun-amino-terminal kinase-interacting protein 4;JNK-associated leucine-zipper protein;Sperm-associated antigen 9;Mitogen-activated protein kinase 8-interacting protein 4;Human lung cancer oncogene 6 protein;Proliferation-inducing protein 6;Sperm-specific protein;Sperm surface protein;Protein highly expressed in testis;Sunday driver 1;Cancer/testis antigen 89	SPAG9;HSS;KIAA0516;MAPK8IP4;SYD1;HLC6	146 kDa protein;Isoform 1 of C-jun-amino-terminal kinase-interacting protein 4;145 kDa protein;Isoform 2 of C-jun-amino-terminal kinase-interacting protein 4;Isoform 4 of C-jun-amino-terminal kinase-interacting protein 4	O60271-1;O60271;A6H8U5;O60271-2;O60271-4;B4DHH2;B4DS36;Q5JB53;Q719J0;Q7Z5Q8	JIP4_HUMAN	NP_001124000;NP_003962	1.1098	0.125082	17.1798	6	1.21244	0.237472	29.4758	6	1.16339	0.00821774	15.3889	6	1.21418	0.0362763	13.1079	2	1.34457	0	1.58293	2	1.16969	0.0919605	13.1537	2	1.0433	0.497627	18.969	4	1.10189	0.707805	34.7894	4	1.16339	0.062595	18.3346	4	5725830	2071912	2006526	1647470	1819270	645102	634090
1009	60S ribosomal protein L12	RPL12	Isoform 1 of 60S ribosomal protein L12;Isoform 2 of 60S ribosomal protein L12	P30050-1;P30050;Q59FI9;P30050-2	RL12_HUMAN	NP_000967	1.0152	0.985117	16.0576	21	0.93672	0.0327376	16.3063	21	1.0247	0.702916	14.1686	21	0.99409	0.826547	17.6774	15	0.93672	0.240431	12.4743	15	1.0244	0.81943	13.1417	15	1.02945	0.578116	12.0208	6	0.879176	0.0540219	21.7921	6	1.04941	0.763372	17.8244	6	128000000	51900000	46800000	29400000	71400000	29700000	26500000
1226	cDNA FLJ60299, highly similar to Rab GDP dissociation inhibitor beta;Rab GDP dissociation inhibitor beta;Guanosine diphosphate dissociation inhibitor 2;cDNA FLJ16452 fis, clone BRAWH3002467, highly similar to RAB GDP DISSOCIATION INHIBITOR BETA;GDP dissociation inhibitor 2	GDI2;RP11-318E3.2-007;RABGDIB;RP11-318E3.2-002;RP11-318E3.2-005	cDNA FLJ60299, highly similar to Rab GDP dissociation inhibitor beta;Rab GDP dissociation inhibitor beta;GDP dissociation inhibitor 2 isoform 2;GDP dissociation inhibitor 2	B4DLV7;Q5SX90;P50395;Q6IAT1;B3KVE3;Q5SX88;Q8TB95;Q5SX87	B4DLV7_HUMAN;GDIB_HUMAN;B3KVE3_HUMAN;Q5SX87_HUMAN	NP_001485;NP_001108628	1.07285	0.00809822	15.7687	44	1.02717	0.296856	14.4543	44	0.98892	0.329357	15.6948	44	1.07924	0.0347153	12.5445	16	1.05682	0.174948	11.607	16	0.98892	0.935719	9.28118	16	1.05302	0.0657596	17.5635	28	1.00165	0.661308	15.9786	28	0.995817	0.283007	18.4023	28	50469517	19300000	18300000	12900000	3482655	1.33178e+06	1.253e+06
2462	Far upstream element-binding protein 2;KH type-splicing regulatory protein;p75	KHSRP;FUBP2	KH-type splicing regulatory protein;Isoform 2 of Far upstream element-binding protein 2	Q92945-1;Q92945;Q92945-2	FUBP2_HUMAN	NP_003676	1.05616	0.182651	19.4873	16	1.05374	0.962621	25.6929	16	1.032	0.39458	9.39843	15	1.03914	0.300701	25.1854	8	1.05374	0.98469	31.1353	8	1.00548	0.630036	10.0953	8	1.08339	0.402975	12.7479	8	1.05007	0.958215	21.098	8	1.0361	0.0129122	6.80203	7	23700000	9.24726e+06	8.15724e+06	6.32231e+06	7.12601e+06	2.76525e+06	2.52443e+06
1564	Proline-, glutamic acid- and leucine-rich protein 1;Modulator of non-genomic activity of estrogen receptor;Transcription factor HMX3;Putative uncharacterized protein PELP1	PELP1;HMX3;MNAR	Isoform 2 of Proline-, glutamic acid- and leucine-rich protein 1;Putative uncharacterized protein PELP1;cDNA FLJ56414, highly similar to Homo sapiens proline-, glutamic acid-, leucine-rich protein 1 (PELP1), mRNA;Putative uncharacterized protein PELP1	Q8IZL8-2;Q8IZL8;C9JFV4;Q8IZL8-1;A8K548;B4DR36;A6NDZ9;O15451	PELP1_HUMAN;A6NDZ9_HUMAN	NP_055204	1.0242	0.866145	10.683	7	0.94375	0.81768	12.1176	7	1.0683	0.160337	14.7354	7	1.0338	0.000368	1.32007	2	1.00898	0.933949	15.2544	2	0.987851	0.875933	11.0722	2	1.0042	0.686121	12.6304	5	0.94375	0.843961	12.7303	5	1.0831	0.0972885	15.4215	5	8822330	3888630	3025090	1908620	1866650	820380	680960
1373	Exosome complex exonuclease MTR3;mRNA transport regulator 3 homolog;Exosome component 6;p11	EXOSC6;MTR3	Exosome complex exonuclease MTR3	Q5RKV6	EXOS6_HUMAN	NP_478126	1.03019	0.22394	3.45903	2	0.984297	0.706176	5.93716	2	1.01664	0.820629	10.2938	2	1.0053			1	0.94383			1	1.0934			1	1.0557			1	1.0265			1	0.94527			1	1601840	661203	593616	346995	123240	42663	47886
1924	Signal recognition particle 14 kDa protein;18 kDa Alu RNA-binding protein	SRP14	Signal recognition particle 14 kDa protein;10 kDa protein	P37108;B5BUF5	SRP14_HUMAN	NP_003125	0.99578	0.679706	18.7934	9	0.9662	0.11116	23.3437	9	1.0019	0.607077	14.9528	9	1.0307	0.865016	21.5084	7	0.9662	0.123753	25.9297	7	0.97007	0.0576633	11.4295	7	0.934243	2.43e-06	2.04047	2	0.970619	0.669253	9.87278	2	1.18728	0	1.97722	2	7729417	3056380	2670874	2002142	7416710	2922994	2567483
1026	Protein disulfide-isomerase A3;Disulfide isomerase ER-60;ERp60;58 kDa microsomal protein;p58;ERp57;58 kDa glucose-regulated protein	PDIA3;ERP57;ERP60;GRP58	Protein disulfide-isomerase A3	P30101;B3KQT2;B3KQT9;B4DDM1	PDIA3_HUMAN	NP_005304	1.06563	0.200619	19.0958	24	1.06846	0.0607503	15.8249	24	1.01081	0.735516	16.0856	24	1.11742	0.0108675	15.7346	16	1.10452	0.00606505	14.082	16	0.998068	0.97306	18.239	16	1.03425	0.518686	22.2284	8	0.969651	0.853279	17.5744	8	1.02499	0.455686	11.4486	8	44300000	17100000	15900000	11275615	31200000	11900000	11200000
359	Probable ribosome biogenesis protein RLP24;Ribosomal protein L24-like	C15orf15;RPL24L;My024	Probable ribosome biogenesis protein RLP24;similar to hCG1644578;similar to hCG1644578;similar to hCG1644578;8 kDa protein	Q9UHA3;B3KP47	RLP24_HUMAN	NP_057388;XP_001726080;XP_001725489;XP_001726976	1.0344	0.0881125	4.34149	3	1.0081	0.956732	8.73305	3	1.0144	0.61535	7.7981	3	1.01934	0.191502	2.07406	2	1.04883	0.228708	5.60104	2	1.02242	0.00486411	1.11347	2	1.0941			1	0.91655			1	0.89386			1	2762306	1090103	1055898	616305	803206	341123	274938
2352	TNPO2 protein;Transportin-2;Karyopherin beta-2b;cDNA FLJ31621 fis, clone NT2RI2003205, highly similar to Transportin-2	TNPO2	transportin 2 (importin 3, karyopherin beta 2b) isoform 3;Isoform 1 of Transportin-2;Isoform 2 of Transportin-2;cDNA FLJ31621 fis, clone NT2RI2003205, highly similar to Transportin-2	Q05D48;Q6IN77;O14787-1;O14787;O14787-2;B4DRY5;Q4LE60;B3KPC8	Q05D48_HUMAN;TNPO2_HUMAN;B3KPC8_HUMAN	NP_001129667;NP_038461;NP_001129668	1.2857	0.0196133	17.9717	7	1.3123	0.000232	16.3516	7	1.0957	0.717232	50.5747	7	1.13232	0.262876	18.2164	4	1.18641	0.0363682	15.6796	4	1.10392	0.0589239	11.4844	4	1.2934	0.0239628	17.9444	3	1.4615	0.000562	15.6706	3	1.0957	0.493704	77.4739	3	3778710	1331783	1488780	958091	2452260	908166	959190
1585	Splicing factor, arginine/serine-rich 15;CTD-binding SR-like protein RA4	SFRS15;KIAA1172	Isoform 1 of Splicing factor, arginine/serine-rich 15;splicing factor, arginine/serine-rich 15 isoform 2;Isoform 2 of Splicing factor, arginine/serine-rich 15;Putative uncharacterized protein SFRS15;Putative uncharacterized protein SFRS15	O95104-1;O95104;Q0P607;C9JLZ0;O95104-2;C9J1W7;C9JD39	SFR15_HUMAN	NP_065757;NP_001138916;NP_001138917	1.144	0.030122	18.3714	3	1.0393	0.114915	10.9701	3	0.66017	0.0569717	27.3311	3				0				0				0	1.144	0.030122	18.3714	3	1.0393	0.114915	10.9701	3	0.66017	0.0569717	27.3311	3	1683450	614720	703610	365133	0	0	0
1735	60S ribosomal protein L34	RPL34	60S ribosomal protein L34;13 kDa protein	P49207;Q5MK14	RL34_HUMAN	NP_000986;NP_296374	0.99234	0.931367	6.85355	7	1.0829	0.172428	10.0862	7	1.0355	0.00191782	4.92565	7	0.99234	0.931367	6.85355	7	1.0829	0.172428	10.0862	7	1.0355	0.00191782	4.92565	7				0				0				0	7861460	3017833	2571670	2271886	7861460	3017833	2571670
1793	U6 snRNA-associated Sm-like protein LSm5;Putative uncharacterized protein LSM5	LSM5	U6 snRNA-associated Sm-like protein LSm5;Putative uncharacterized protein LSM5;LSM5 homolog, U6 small nuclear RNA associated isoform b	Q9Y4Y9;B8ZZF8	LSM5_HUMAN;B8ZZF8_HUMAN	NP_036454;NP_001124182;NP_001132971	1.00745	0.0973381	0.592583	4	1.06777	3.13e-07	3.05568	4	1.09368	0.126114	8.1877	4	1.00241	0.701136	0.885284	2	1.06772	0	0.986754	2	1.09523	0.00476032	4.55731	2	1.00745	3.55e-15	0.133357	2	1.09503	0.00473198	4.54522	2	1.03487	0.690519	12.174	2	18212400	6927560	6393460	4891510	9958700	3824160	3390160
457	Splicing factor 3B subunit 5;Pre-mRNA-splicing factor SF3b 10 kDa subunit	SF3B5;SF3B10	Splicing factor 3B subunit 5	Q9BWJ5	SF3B5_HUMAN	NP_112577	1.0267	0.475762	9.52524	5	1.1174	0.308805	14.106	5	1.0561	0.374121	10.8706	5	1.0267	0.439598	7.29508	3	1.1174	0.869864	17.4964	3	1.0204	0.952205	12.5575	3	1.02749	0.810619	16.0041	2	1.14532	1.52e-07	3.65454	2	1.10683	0.030514	6.63529	2	6480240	2569370	2320250	1590630	4707900	1846560	1710880
937	Creatine kinase B-type;Creatine kinase B chain;B-CK;cDNA FLJ52237, highly similar to Creatine kinase B-type (EC 2.7.3.2)	CKB;CKBB	Creatine kinase B-type;cDNA FLJ52237, highly similar to Creatine kinase B-type	P12277;B4DP56	KCRB_HUMAN;B4DP56_HUMAN	NP_001814	1.05435	0.0399103	12.4959	110	1.06435	0.2494	17.8151	110	1.02025	0.74353	15.3043	110	1.07439	0.290253	12.7511	50	1.06771	0.349906	17.8118	50	1.03238	0.799206	13.5566	50	1.05165	0.0694686	12.369	60	1.06435	0.48353	17.9612	60	1.00337	0.552007	16.6924	60	435000000	167000000	157000000	111000000	339000000	129000000	121000000
2088	Phospholipid hydroperoxide glutathione peroxidase, mitochondrial;GPX-4	GPX4	glutathione peroxidase 4 isoform C precursor;Isoform Mitochondrial of Phospholipid hydroperoxide glutathione peroxidase, mitochondrial;Isoform Cytoplasmic of Phospholipid hydroperoxide glutathione peroxidase, mitochondrial;glutathione peroxidase 4 isoform	P36969-1;P36969;Q6PI42;Q6PJX4;P36969-2	GPX4_HUMAN	NP_001034937;NP_002076;NP_001034936	1.12404	0.348326	17.6325	2	1.19786	3.26e-11	3.84835	2	1.0026	0.979695	14.4421	2	1.12404	0.348326	17.6325	2	1.19786	3.26e-11	3.84835	2	1.0026	0.979695	14.4421	2				0				0				0	2936400	1111320	1047570	777550	2936400	1111320	1047570
623	Septin-2;Neural precursor cell expressed developmentally down-regulated protein 5;Putative uncharacterized protein SEPT2	SEPT2;DIFF6;KIAA0158;NEDD5	Isoform 2 of Septin-2;Isoform 1 of Septin-2;Putative uncharacterized protein SEPT2;Putative uncharacterized protein SEPT2;Putative uncharacterized protein SEPT2	Q15019-2;Q15019;Q15019-1;B5MCX3;C9J2Q4;C9JB25	SEPT2_HUMAN;B5MCX3_HUMAN	NP_001008491;NP_001008492;NP_004395;NP_006146	1.0698	0.525001	23.6303	9	1.0341	0.565744	16.4028	9	0.96795	0.450551	23.3701	9	1.07409	0.509151	27.302	6	1.08771	0.254928	16.9907	6	1.00811	0.77866	28.7837	6	1.017	0.976496	17.8972	3	0.9773	0.368826	12.283	3	0.88688	0.00916939	7.33	3	7123756	2.62824e+06	2.67277e+06	1.82261e+06	6725148	2.46909e+06	2.5393e+06
260	Putative uncharacterized protein EIF3D;Eukaryotic translation initiation factor 3 subunit D;Eukaryotic translation initiation factor 3 subunit 7;eIF-3-zeta;eIF3 p66	EIF3D;EIF3S7	Putative uncharacterized protein EIF3D;Eukaryotic translation initiation factor 3 subunit D	A8MWD3;O15371;B4DTF8;B4DVY1;B4E1K8	A8MWD3_HUMAN;EIF3D_HUMAN	NP_003744	1.0083	0.135148	25.1658	7	0.88621	0.0261425	14.5428	7	0.92023	0.155178	17.1246	7	1.03231	0.176638	3.32866	2	0.870725	4.11e-15	2.49299	2	0.961183	0.36476	6.17761	2	0.78017	0.0809194	27.1196	5	0.89841	0.143922	17.7159	5	0.92023	0.212811	20.2758	5	4706330	2002362	1651991	1052008	1221780	480540	450640
1675	Histone H1.2;Histone H1d;Histone H1.3;Histone H1c;Histone H1.4;Histone H1b	HIST1H1C;H1F2;HIST1H1D;H1F3;HIST1H1E;H1F4	Histone H1.2;Histone H1.3;Histone H1.4	P16403;A8K4I2;P16402;B2R751;P10412;A3R0T7;A3R0T8;B2R984;Q4VB24	H12_HUMAN;H13_HUMAN;H14_HUMAN	NP_005310;NP_005311;NP_005312	1.02012	0.223271	57.577	10	0.989108	0.650025	29.3806	10	0.832644	0.00473306	37.7994	10	1.0277	0.237011	79.9141	5	1.0614	0.482039	41.2887	5	0.84361	0.0583292	50.9293	5	1.0009	0.559715	8.00533	5	0.97416	0.131048	6.7381	5	0.82182	0.0064972	20.0532	5	391343	147136	150762	93448.8	301198	112537	115173
1786	Peroxiredoxin-6;Antioxidant protein 2;1-Cys peroxiredoxin;Acidic calcium-independent phospholipase A2;Non-selenium glutathione peroxidase;24 kDa protein;Liver 2D page spot 40;Red blood cells page spot 12	PRDX6;AOP2;KIAA0106	Peroxiredoxin-6	P30041;A4UCS6	PRDX6_HUMAN	NP_004896	1.03509	0.121122	16.8623	48	1.00869	0.80488	15.7413	48	0.990739	0.24166	17.157	48	1.0399	0.323503	20.1959	31	0.98098	0.628725	17.7303	31	1.0054	0.407384	20.2468	31	1.0303	0.0426324	8.38318	17	1.0227	0.662177	11.5414	17	0.97051	0.257133	9.79793	17	124250311	47950681	45300000	31000000	65258020	25107833	23523923
2099	Guanine nucleotide-binding protein subunit alpha-11;Guanine nucleotide-binding protein G(y) subunit alpha;Guanine nucleotide-binding protein subunit alpha-14	GNA11;GA11;GNA14	Guanine nucleotide-binding protein subunit alpha-11;Guanine nucleotide-binding protein subunit alpha-14	P29992;Q59FM5;O95837;B1ALW3	GNA11_HUMAN;GNA14_HUMAN	NP_002058;NP_004288	1.0317	0.872191	11.4239	5	0.94075	0.240995	14.9424	5	0.90461	0.0484899	11.578	5	1.05923	0.905726	13.1907	4	0.965324	0.483337	16.3866	4	0.912725	0.124655	13.3685	4	1.0099			1	0.85041			1	0.90461			1	2468223	970687	891993	605577	2408590	944314	874886
106	RNA-binding protein 8A;RNA-binding motif protein 8A;Ribonucleoprotein RBM8A;RNA-binding protein Y14;Binder of OVCA1-1	RBM8A;RBM8;HSPC114;MDS014	Isoform 1 of RNA-binding protein 8A;Isoform 2 of RNA-binding protein 8A	Q9Y5S9-1;Q9Y5S9;Q9Y5S9-2	RBM8A_HUMAN	NP_005096	1.017	0.518108	21.4637	11	0.96831	0.945595	22.2814	11	1.0019	0.610108	14.9082	11	1.07248	0.900733	18.1326	6	1.05924	0.631773	19.7181	6	0.978189	0.338811	11.5088	6	0.99325	0.495727	26.5649	5	0.96769	0.762379	26.777	5	1.0439	0.13047	15.4304	5	20900000	7.3656e+06	7.95066e+06	5.62824e+06	12700000	4.51687e+06	4.94222e+06
2018	Condensin complex subunit 1;Non-SMC condensin I complex subunit D2;Chromosome condensation-related SMC-associated protein 1;Chromosome-associated protein D2;XCAP-D2 homolog;cDNA FLJ43165 fis, clone FCBBF3002163, highly similar to Homo sapiens chromosome condensation-related SMC-associated protein 1	NCAPD2;CAPD2;CNAP1;KIAA0159	Condensin complex subunit 1;cDNA FLJ43165 fis, clone FCBBF3002163, highly similar to Homo sapiens chromosome condensation-related SMC-associated protein 1	Q15021;B3KMS0;B3KY03;B4E0B7;Q6ZV00	CND1_HUMAN;Q6ZV00_HUMAN	NP_055680	1.04595	0.353704	14.901	20	0.950088	0.0512399	25.246	20	0.953019	0.211791	25.6109	20	1.06434	0.438028	16.9968	10	0.950088	0.142588	14.7954	10	0.982919	0.203614	19.1809	10	1.0185	0.632752	13.3146	10	0.926179	0.14646	32.9918	10	0.932333	0.513252	31.8765	10	15275276	6.33578e+06	5.31625e+06	3623178	5937573	2.31225e+06	2.15689e+06
803	Septin-11	2014-09-11	Isoform 2 of Septin-11;Isoform 1 of Septin-11	Q9NVA2-2;Q9NVA2;Q9NVA2-1;Q96KC0	SEP11_HUMAN	NP_060713	1.0187	0.852709	4.3083	3	0.89887	0.00202315	8.1595	3	0.96265	0.790725	10.2786	3	1.0187			1	0.91351			1	0.96265			1	0.997666	0.954958	5.84986	2	0.841227	0.00909002	9.37302	2	1.04358	0.641507	12.9562	2	2297730	865585	848710	583480	182320	70635	69510
2243	Calcyclin-binding protein;Siah-interacting protein;S100A6-binding protein;cDNA FLJ36106 fis, clone TESTI2021531, highly similar to Calcyclin-binding protein	CACYBP;S100A6BP;SIP;PNAS-107;RP1-102G20.6-002	Isoform 1 of Calcyclin-binding protein;cDNA FLJ36106 fis, clone TESTI2021531, highly similar to Calcyclin-binding protein;23 kDa protein	Q9HB71-1;Q9HB71;Q5R371;Q6NVY0;B3KSF1;Q5R370	CYBP_HUMAN;B3KSF1_HUMAN	NP_055227;NP_001007215	1.0461	0.865003	23.7849	11	1.1095	0.616182	29.8227	11	1.0628	0.286455	14.941	11	1.086	0.936155	36.6637	5	1.1282	0.821805	43.5401	5	1.0337	0.347153	17.0263	5	1.02	0.708964	7.48596	6	1.07257	0.485651	16.1916	6	1.1014	0.626766	14.2958	6	35068602	14930218	11361887	8776904	1544892	686228	501287
1443	Profilin;Profilin-2;Profilin II	PFN2	Profilin;Isoform IIa of Profilin-2;Isoform IIb of Profilin-2;Putative uncharacterized protein PFN2;Putative uncharacterized protein PFN2;Putative uncharacterized protein PFN2;Putative uncharacterized protein PFN2	B4DNH1;P35080-1;P35080;P35080-2;C9JQ45;C9J2N0;C9J712;C9J0J7	B4DNH1_HUMAN;PROF2_HUMAN	NP_444252;NP_002619	1.04423	0.488104	27.4364	4	1.0265	0.408449	9.12994	4	0.889084	0.269623	86.4414	4	1.0761	0.519671	32.9305	3	1.0062	0.938085	5.33163	3	0.77406	0.229145	95.5397	3	1.0133			1	1.1713			1	1.0849			1	1761590	649840	696430	415318	1387470	504860	572710
282	Vesicle-trafficking protein SEC22b;SEC22 vesicle-trafficking protein homolog B;SEC22 vesicle-trafficking protein-like 1;ERS24;ERS-24	SEC22B;SEC22L1	Vesicle-trafficking protein SEC22b	O75396	SC22B_HUMAN	NP_004883	1.02359	0.64003	16.6235	18	1.06731	0.0148417	10.5374	18	1.00291	0.742483	19.9793	18	1.03119	0.908275	14.4899	10	1.04156	0.363166	11.7683	10	0.991939	0.490679	4.34346	10	1.00095	0.622446	19.8922	8	1.10277	0.00136779	8.291	8	1.09955	0.832457	30.7246	8	38982270	14774810	14267280	9940290	19290660	7534150	6882940
774	Ubiquitin carboxyl-terminal hydrolase isozyme L1;Ubiquitin thioesterase L1;Neuron cytoplasmic protein 9.5;PGP 9.5;cDNA FLJ30017 fis, clone 3NB692000484, highly similar to Ubiquitin carboxyl-terminal hydrolase isozymeL1 (EC 3.4.19.12);Putative uncharacterized protein UCHL1;Ubiquitin carboxyl-terminal esterase L1 (Ubiquitin thiolesterase), isoform CRA_a	UCHL1	Ubiquitin carboxyl-terminal hydrolase isozyme L1;Ubiquitin carboxyl-terminal esterase L1 (Ubiquitin thiolesterase), isoform CRA_a	P09936;B2RD14;A6NKP9	UCHL1_HUMAN;A6NKP9_HUMAN	NP_004172	1.04883	0.0633914	14.1528	38	1.16881	0.000154	27.1936	38	1.06527	0.0282558	31.1641	38	1.00905	0.872292	12.6717	24	1.17134	0.0100794	29.9913	24	1.06139	0.0786081	36.0228	24	1.12447	0.000539	13.2794	14	1.16614	0.00239473	22.5586	14	1.08709	0.162435	21.2449	14	128000000	46000000	43600000	38000000	90200000	32300000	30000000
2697	Nucleolar phosphoprotein p130;Nucleolar 130 kDa protein;140 kDa nucleolar phosphoprotein;Nucleolar and coiled-body phosphoprotein 1;HCV NS5A trans-regulated protein 13	NOLC1;KIAA0035	Isoform 3 of Nucleolar phosphoprotein p130	Q14978-3;Q14978	NOLC1_HUMAN		0.99146	0.854386	12.9186	7	1.0599	0.473821	7.79711	7	1.0003	0.477692	41.9562	7	1.01871	0.508	11.1896	4	1.0216	0.733878	6.64591	4	1.01814	0.914706	8.01237	4	0.99146	0.405423	14.6332	3	1.092	0.575147	10.566	3	0.98042	0.4905	67.4322	3	13682680	4267107	5173608	4242051	6405330	2511410	2375117
2581	cDNA FLJ36192 fis, clone TESTI2027450, highly similar to Eukaryotic translation initiation factor 3 subunit 5;HCG1784554, isoform CRA_a;Eukaryotic translation initiation factor 3 subunit F;Eukaryotic translation initiation factor 3 subunit 5;eIF-3-epsilon;eIF3 p47	hCG_1784554;EIF3F;EIF3S5	HCG1784554, isoform CRA_a;Eukaryotic translation initiation factor 3 subunit F	B3KSH1;O00303;B4DEW9;B4DMT5	B3KSH1_HUMAN;EIF3F_HUMAN	NP_003745	1.01428	0.478196	16.3454	8	0.930199	0.125826	25.7623	8	0.861077	0.00609969	14.0894	8	1.05197	0.991881	15.5249	6	1.01629	0.359385	28.8927	6	0.831427	0.00401098	14.2996	6	0.847152	0.137259	15.7854	2	0.791848	0.0318701	15.3799	2	0.958372	0.599498	11.451	2	1.23511e+06	508442	412029	314640	301208	127752	106509
133	Transcription elongation factor SPT4;DRB sensitivity-inducing factor small subunit;DSIF p14	SUPT4H1;SPT4H;SUPT4H	Transcription elongation factor SPT4	P63272	SPT4H_HUMAN	NP_003159	1.0562	0.79565	29.2431	3	1.1451	0.0535729	11.5611	3	1.0595	0.815914	18.4315	3	1.03899	0.895882	41.3342	2	1.07548	0.245958	8.87013	2	0.936076	0.697379	24.0244	2	1.0562			1	1.2725			1	1.0595			1	684580	294683	235081	154823	464280	211030	152915
1186	60S ribosomal protein L35a;Cell growth-inhibiting gene 33 protein	RPL35A;GIG33	60S ribosomal protein L35a;Putative uncharacterized protein RPL35A;Putative uncharacterized protein RPL35A;Putative uncharacterized protein RPL35A	P18077;C9K025;C9JBE2;C9J7F9	RL35A_HUMAN	NP_000987	1.0767	0	1.03878	3	1.1282	4.43e-11	3.58776	3	1.1562	0.00236231	6.43098	3	1.0767	0	1.03878	3	1.1282	4.43e-11	3.58776	3	1.1562	0.00236231	6.43098	3				0				0				0	2728100	1108286	909137	710624	2728100	1108286	909137
524	Splicing factor, arginine/serine-rich 6;Pre-mRNA-splicing factor SRP55;Arginine/serine-rich splicing factor 6 variant	SFRS6;SRP55	Isoform SRP55-1 of Splicing factor, arginine/serine-rich 6;Isoform SRP55-3 of Splicing factor, arginine/serine-rich 6;Arginine/serine-rich splicing factor 6 variant (Fragment);Isoform SRP55-2 of Splicing factor, arginine/serine-rich 6	Q13247-1;Q13247;A8K588;Q13247-3;Q59GY3;Q13247-2;B5BU15	SFRS6_HUMAN;Q59GY3_HUMAN	NP_006266	1.01644	9.61e-05	0.591317	2	1.00705	0.0204448	0.428317	2	1.06788	0.0447515	4.62768	2	1.0122			1	1.004			1	1.0335			1	1.0207			1	1.0101			1	1.1034			1	385924	166469	129507	89952.8	39444	17039	13717
1815	40S ribosomal protein S16;cDNA FLJ56786, moderately similar to 40S ribosomal protein S16	RPS16	40S ribosomal protein S16;cDNA FLJ56786, moderately similar to 40S ribosomal protein S16	P62249;B4DP32	RS16_HUMAN;B4DP32_HUMAN	NP_001011	1.0433	0.171326	10.0338	19	0.93817	0.0162157	13.9993	19	1.0149	0.211215	28.0926	19	1.006	0.695304	11.6381	11	0.98026	0.0957854	14.1794	11	1.016	0.278735	33.5507	11	1.0516	0.0308953	7.32379	8	0.930564	0.0995623	14.6759	8	1.01205	0.559841	19.7459	8	30898244	12200000	11400000	7.34327e+06	26971667	10571903	10014098
791	Vacuolar protein sorting-associated protein 35;Vesicle protein sorting 35;Maternal-embryonic 3	VPS35;MEM3;TCCCTA00141	Vacuolar protein sorting-associated protein 35	Q96QK1;Q53FR4;Q5HYM2	VPS35_HUMAN	NP_060676	1.12215	0.0424367	13.0885	12	1.07091	0.0265348	14.5989	12	1.11105	0.00127253	11.5056	12	1.1452	0.0780219	12.8878	4	1.0549	0.148657	5.75696	4	1.07289	1.14e-06	2.96414	4	1.08318	0.227663	13.6511	8	1.11592	0.0501945	17.2514	8	1.16362	0.011442	13.9216	8	7906500	3160920	2704550	2041049	1982350	793750	748890
2321	WD repeat-containing protein 26;CUL4- and DDB1-associated WDR protein 2;Myocardial ischemic preconditioning up-regulated protein 2	WDR26;CDW2;MIP2;PRO0852	Isoform 1 of WD repeat-containing protein 26;Isoform 2 of WD repeat-containing protein 26;WD repeat domain 26 isoform a	Q9H7D7-1;Q9H7D7;C9JCS7;Q9H7D7-2;B4DRF0;C9JEJ1	WDR26_HUMAN	NP_001108585;NP_079436	1.0519	0.66826	19.0463	3	1.6887	0.0516688	31.8959	3	1.0086	0.434185	51.5132	3	1.0775			1	1.7514			1	1.0086			1	0.897621	0.495883	22.4302	2	1.29343	0.334602	37.7116	2	1.41143	0.470208	67.4862	2	1394610	667410	449454	277743	142690	142690	0
1593	Protein phosphatase 1 regulatory subunit 12A;Myosin phosphatase-targeting subunit 1;Myosin phosphatase target subunit 1;Protein phosphatase myosin-binding subunit	PPP1R12A;MBS;MYPT1	Isoform 1 of Protein phosphatase 1 regulatory subunit 12A;Isoform 2 of Protein phosphatase 1 regulatory subunit 12A;Isoform 3 of Protein phosphatase 1 regulatory subunit 12A;Isoform 4 of Protein phosphatase 1 regulatory subunit 12A;protein phosphatase 1, r	O14974-1;O14974;B2RAH5;B4DZ09;O14974-2;O14974-3;O14974-4	MYPT1_HUMAN	NP_001137357;NP_002471;NP_001137358	1.054	2.04e-05	2.45622	5	1.0989	9.49e-05	5.90179	5	0.97824	0.410468	31.1707	5	1.0578	1.55e-13	1.47421	3	1.0989	5.33e-05	4.4831	3	0.97824	0.901036	5.25195	3	1.02299	3.32e-06	0.691214	2	1.10591	0.152348	9.94705	2	0.75489	0.460859	53.9239	2	4248210	1481200	1810010	956951	1761040	745920	629700
1722	Glutaredoxin-1;Thioltransferase-1	GLRX;GRX	Glutaredoxin-1	P35754	GLRX1_HUMAN	NP_001112362;NP_002055	1.0315	0.657302	32.6202	3	0.9868	0.177512	4.46949	3	0.88569	0.47875	13.9638	3	1.0315			1	0.91743			1	0.85811			1	0.868632	0.650393	43.9463	2	0.990936	0.0295016	0.591551	2	0.990897	0.935063	15.8736	2	746880	329282	227470	190137	315240	127180	107300
759	Heterogeneous nuclear ribonucleoprotein Q;Synaptotagmin-binding, cytoplasmic RNA-interacting protein;Glycine- and tyrosine-rich RNA-binding protein;GRY-RBP;NS1-associated protein 1;SYNCRIP protein	SYNCRIP;HNRPQ;NSAP1	Isoform 1 of Heterogeneous nuclear ribonucleoprotein Q;Isoform 2 of Heterogeneous nuclear ribonucleoprotein Q;Isoform 3 of Heterogeneous nuclear ribonucleoprotein Q;synaptotagmin binding, cytoplasmic RNA interacting protein isoform 5;Isoform 4 of Heterogen	O60506-1;O60506;B2R8Z8;O60506-2;O60506-3;Q59GL1;Q5TCG3;O60506-4;Q5TCG1;Q05CK9;O60506-5;B7Z213;B7Z645	HNRPQ_HUMAN;Q05CK9_HUMAN	NP_006363;NP_001153147;NP_001153149;NP_001153148;NP_001153146;NP_001153145	1.02806	0.543904	14.1169	14	1.10584	5.02e-06	8.28478	14	1.08665	0.313199	17.8239	14	1.09805	0.47435	18.027	8	1.07522	0.005072	9.79041	8	1.08619	0.634561	22.3142	8	0.984454	0.785476	6.62935	6	1.11848	7.92e-05	6.60701	6	1.11212	0.173228	11.1694	6	12991480	4879780	4734257	3377393	4895310	1829390	1807907
2004	Proliferation-associated protein 2G4;Cell cycle protein p38-2G4 homolog;ErbB3-binding protein 1	PA2G4;EBP1	Proliferation-associated protein 2G4;41 kDa protein	Q9UQ80;A8K6Y1;Q6PIN5	PA2G4_HUMAN	NP_006182	1.01729	0.430667	20.176	18	0.869062	9.86e-05	16.6126	18	0.854845	3.39e-06	16.5878	18	0.99651	0.430363	14.4643	7	0.92935	0.0862073	13.5413	7	0.90632	0.000179	8.11142	7	1.0628	0.63664	23.7935	11	0.82253	0.000273	17.6424	11	0.85466	0.00013	19.4237	11	4.67844e+06	1.85444e+06	1.78543e+06	1.03857e+06	563356	185034	248105
397	FUS-interacting serine-arginine-rich protein 1;TLS-associated protein with Ser-Arg repeats;TLS-associated serine-arginine protein;40 kDa SR-repressor protein;Splicing factor SRp38;cDNA FLJ58902, highly similar to FUS-interacting serine-arginine-rich protein1;FUS interacting protein (Serine/arginine-rich) 1;35 kDa SR repressor protein;SRrp35	FUSIP1;FUSIP2;TASR;RP11-4M23.6-005;RP11-4M23.6-014;SRRP35	Isoform 1 of FUS-interacting serine-arginine-rich protein 1;Isoform 2 of FUS-interacting serine-arginine-rich protein 1;Isoform 3 of FUS-interacting serine-arginine-rich protein 1;FUS interacting protein (Serine/arginine-rich) 1;Isoform 4 of FUS-interactin	O75494-1;O75494;B3KNY6;Q53GD7;O75494-2;Q5JRI0;O75494-3;B4DJP9;Q5JRI3;O75494-4;Q5JRI1;Q8WXF0;B3KVR7	FUSIP_HUMAN;B4DJP9_HUMAN;Q5JRI1_HUMAN;SRR35_HUMAN	NP_473357;NP_006616;XP_001713894;NP_542781	1.00594	0.943003	8.79379	10	0.935644	0.0946545	13.3546	10	0.984825	0.635076	7.21824	10	0.98159	0.881548	9.35589	5	0.93729	0.190976	17.46	5	0.99189	0.685115	9.02278	5	1.0309	0.956579	9.27419	5	0.934	0.301964	8.46027	5	0.97781	0.841234	5.9209	5	14440487	5979959	5.09987e+06	3.36057e+06	9987825	4105720	3552497
532	40S ribosomal protein S20;cDNA FLJ58953, highly similar to 40S ribosomal protein S20	RPS20	40S ribosomal protein S20;ribosomal protein S20 isoform 1;7 kDa protein;7 kDa protein;Pseudogene candidate	P60866;B2R4F4;B4DW28	RS20_HUMAN;B4DW28_HUMAN	NP_001014;NP_001139699	1.02326	0.79391	12.8881	10	1.01185	0.962195	11.649	10	1.01165	0.727527	12.1258	10	0.95633	0.4207	12.5121	7	1.0462	0.925909	12.4181	7	1.1273	0.278675	12.3756	7	1.1275	0	0.901513	3	0.91883	0.817099	11.9858	3	0.89616	0.0429576	6.3066	3	22606905	9.41985e+06	7.77566e+06	5.41136e+06	22539818	9.39475e+06	7.74945e+06
1089	FACT complex subunit SPT16;Facilitates chromatin transcription complex subunit SPT16;FACT 140 kDa subunit;FACTp140;Chromatin-specific transcription elongation factor 140 kDa subunit	SUPT16H;FACT140;FACTP140	FACT complex subunit SPT16	Q9Y5B9;Q0VGA3	SP16H_HUMAN	NP_009123	1.0423	0.178418	9.20485	31	0.94839	0.0251207	22.2102	31	0.94952	0.000144	15.5039	31	1.0245	0.464655	8.93721	16	0.943477	0.0896885	11.9703	16	0.960995	0.00283152	10.411	16	1.0481	0.256998	9.75493	15	0.9719	0.0864275	29.4691	15	0.92378	0.00698183	19.5004	15	45946937	18719511	16459860	10767647	26902880	10829788	9436937
1278	Pre-mRNA branch site protein p14;SF3B 14 kDa subunit	SF3B14;CGI-110;HSPC175;HT006	Pre-mRNA branch site protein p14	Q9Y3B4;Q53TM1	PM14_HUMAN	NP_057131	1.03274	0	0.472433	2	0.89857	0	1.25355	2	0.935466	0.347439	10.0411	2	1.0362			1	0.90657			1	0.87135			1	1.0293			1	0.89064			1	1.0043			1	1379790	513420	525200	341180	513120	201190	176830
676	GTP-binding protein SAR1a;COPII-associated small GTPase	SAR1A;SAR1;SARA;SARA1	GTP-binding protein SAR1a	Q9NR31;B2R679;B4DQ19;Q5SQT9;Q6FID4;Q8NG23	SAR1A_HUMAN	NP_001136120;NP_064535	0.980742	0.26061	11.97	6	0.866635	0.0793274	25.6188	6	1.0332	0.599876	27.1768	6	0.98317	0.649864	6.17724	3	1.0209	0.406821	39.9689	3	0.95102	0.372214	36.1771	3	0.8517	0.0919931	12.9661	3	0.83993	2.29e-06	6.43615	3	1.0512	0.0700714	6.69105	3	18172160	7355253	6277940	4538887	14836000	5633890	5317500
1946	SAM domain and HD domain-containing protein 1;Dendritic cell-derived IFNG-induced protein;Monocyte protein 5	SAMHD1;MOP5	Isoform 1 of SAM domain and HD domain-containing protein 1	Q9Y3Z3-1;Q9Y3Z3;B4E3N3;Q59H15	SAMH1_HUMAN	NP_056289	1.0166	0.360872	15.6058	3	0.8234	0.395719	27.8229	3	0.84214	0.0249154	16.5689	3				0				0				0	1.0166	0.360872	15.6058	3	0.8234	0.395719	27.8229	3	0.84214	0.0249154	16.5689	3	522524	233944	205284	83301.2	0	0	0
1579	Probable U3 small nucleolar RNA-associated protein 11;UTP11-like protein	UTP11L;CGI-94;HDCMB12P	Probable U3 small nucleolar RNA-associated protein 11	Q9Y3A2;B4DJC6	UTP11_HUMAN	NP_057121	1.02334	0.601045	6.2396	2	0.980612	0.712892	7.5246	2	0.911636	2.09e-08	2.33459	2	1.0695			1	0.9298			1	0.92681			1	0.97917			1	1.0342			1	0.89671			1	1466273	538705	482579	444989	97573	38405	37509
846	N(2),N(2)-dimethylguanosine tRNA methyltransferase;tRNA(guanine-26,N(2)-N(2)) methyltransferase;tRNA 2,2-dimethylguanosine-26 methyltransferase;tRNA(m(2,2)G26)dimethyltransferase	TRMT1	Isoform 1 of N(2),N(2)-dimethylguanosine tRNA methyltransferase;Isoform 2 of N(2),N(2)-dimethylguanosine tRNA methyltransferase	Q9NXH9-1;Q9NXH9;A8K8L2;B4DHS5;B4E3A3;Q9NXH9-2	TRM1_HUMAN	NP_001129507;NP_060192;NP_001136026	1.0504	1.44e-05	1.64278	3	1.0035	0.434987	13.3164	3	1.0076	0.373076	6.36818	3	1.03784	0.0126059	2.10523	2	1.11383	0.301373	14.7523	2	1.04638	0.448602	8.4616	2	1.0504			1	0.96507			1	1.0076			1	5099460	2086970	1726550	1285920	4431300	1776390	1475400
620	Tetratricopeptide repeat protein 35	TTC35;KIAA0103	Tetratricopeptide repeat protein 35	Q15006;A8K4K9;Q53HG5	TTC35_HUMAN	NP_055488	1.0368	0.213096	12.177	3	0.89649	0.00249193	9.33489	3	0.86371	0.0147854	16.0108	3	1.0368			1	0.76278			1	0.86371			1	1.11989	0.31778	16.0292	2	0.89664	0	0.0236586	2	0.767412	0.0675724	20.4824	2	1792604	645618	659233	487733	79074	30948	28033
974	FK506-binding protein 3;Peptidyl-prolyl cis-trans isomerase;25 kDa FKBP;FKBP-25;Rapamycin-selective 25 kDa immunophilin	FKBP3;FKBP25	FK506-binding protein 3	Q00688;Q53GD8	FKBP3_HUMAN	NP_002004	1.0355	0.134055	7.03301	3	1.188	0	3.52636	3	1.0465	0.334981	7.03541	3	1.02125	0.129064	1.95941	2	1.20384	7.09e-08	4.8684	2	1.03667	0.607613	9.91971	2	1.1508			1	1.188			1	1.0465			1	6176231	2.26829e+06	2223363	1.68459e+06	369131	125490	145163
656	Cleavage stimulation factor 77 kDa subunit;CF-1 77 kDa subunit	CSTF3	Cleavage stimulation factor 77 kDa subunit	Q12996;B4DFQ5;B4DMA4	CSTF3_HUMAN	NP_001317	1.0208	0.0989571	12.5555	11	0.83461	0.0304583	19.1509	11	0.80136	1.65e-05	13.6021	11	1.01033	0.72531	9.87639	4	0.876189	0.134175	14.486	4	0.833577	0.0135624	11.7238	4	1.1151	0.0925746	13.8797	7	0.81663	0.113113	22.4387	7	0.79982	0.000654	15.131	7	10393050	3861120	4194100	2337862	4175880	1559010	1608680
176	Probable ubiquitin carboxyl-terminal hydrolase FAF-X;Ubiquitin thioesterase FAF-X;Ubiquitin-specific-processing protease FAF-X;Deubiquitinating enzyme FAF-X;Ubiquitin-specific protease 9, X chromosome;Fat facets protein-related, X-linked;Fat facets in mammals	USP9X;DFFRX;FAM;USP9	ubiquitin specific protease 9, X-linked isoform 3;ubiquitin specific protease 9, X-linked isoform 4	Q93008-2;Q93008;Q93008-1;Q59EZ5;Q6P468;Q86X58	USP9X_HUMAN	NP_001034679;NP_001034680	1.0623	0.00741464	13.2031	43	1.065	2.96e-05	12.4146	43	1.0506	0.0111589	11.9736	43	1.0614	0.0284326	11.1921	20	1.14089	0.00101303	13.7735	20	1.07805	0.000707	10.7538	20	1.0702	0.0892323	14.9866	23	1.0518	0.00942477	11.0476	23	1.018	0.539679	12.3644	23	71540690	27657959	24386221	19496326	34032750	13349252	11199849
1138	Transmembrane emp24 domain-containing protein 10;21 kDa transmembrane-trafficking protein;Transmembrane protein Tmp21;Tmp-21-I;p24delta;S31III125;cDNA FLJ53754, highly similar to Transmembrane emp24 domain-containing protein 10	TMED10;TMP21	Transmembrane emp24 domain-containing protein 10;cDNA FLJ53754, highly similar to Transmembrane emp24 domain-containing protein 10	P49755;B2R605;B4DZH3;Q53GF9;B4DL12	TMEDA_HUMAN;B4DL12_HUMAN	NP_006818	1.02869	0.947964	11.7136	10	1.08584	0.152208	10.6938	10	1.02205	0.298802	6.82798	10	0.970778	0.421225	13.5288	6	1.03923	0.323227	10.8975	6	1.0231	0.483625	7.79798	6	1.05109	0.00467998	4.28458	4	1.08584	0.35849	12.0062	4	1.00806	0.465721	6.20609	4	25003870	9622432	8913742	6.46761e+06	12785270	4860602	4458462
1806	ATP-dependent DNA helicase 2 subunit 2;ATP-dependent DNA helicase II 80 kDa subunit;Lupus Ku autoantigen protein p86;86 kDa subunit of Ku antigen;Ku86;Ku80;Thyroid-lupus autoantigen;CTC box-binding factor 85 kDa subunit;Nuclear factor IV;DNA repair protein XRCC5	XRCC5;G22P2	ATP-dependent DNA helicase 2 subunit 2	P13010;Q53T09;Q53TC2	KU86_HUMAN	NP_066964	1.028	0.0589628	16.074	101	1.0407	0.327706	20.6662	101	1.0382	0.198727	15.0845	101	1.0428	0.0538578	16.6207	51	1.0298	0.635435	21.4621	51	1.0325	0.895163	16.2443	51	1.02595	0.487336	15.5205	50	1.05876	0.356225	20.0216	50	1.03925	0.0651271	13.7669	50	276075581	105000000	97100000	74000000	119124813	45700000	42500000
2703	THO complex subunit 2	THOC2;CXorf3	Isoform 1 of THO complex subunit 2;THO complex subunit 2	Q8NI27-1;Q8NI27;B4DKZ6;Q8NI27-2;B7ZBA1;Q6P441	THOC2_HUMAN	NP_001075019	1.03825	0.597275	17.4785	14	0.788201	1.24e-05	19.5564	14	0.921237	0.0414287	12.4839	14	1.0693	0.792122	22.4355	5	0.87078	0.0795673	17.2654	5	0.88058	0.0106774	9.71517	5	1.0081	0.649478	15.6437	9	0.72022	1.99e-05	19.703	9	0.9329	0.333607	13.7178	9	14798290	6101240	5479010	3218186	7669270	3024170	2917590
78	cDNA FLJ77570, highly similar to Homo sapiens pleckstrin homology domain containing, family C (with FERM domain) member 1 (PLEKHC1), mRNA;Fermitin family homolog 2;Pleckstrin homology domain-containing family C member 1;Kindlin-2;Mitogen-inducible gene 2 protein	FERMT2;KIND2;MIG2;PLEKHC1	fermitin family homolog 2 isoform 2;Isoform 1 of Fermitin family homolog 2;Isoform 2 of Fermitin family homolog 2	A8K6S3;B5TJY2;Q96AC1-1;Q96AC1;Q96AC1-2	A8K6S3_HUMAN;FERM2_HUMAN	NP_001128471;NP_006823;NP_001128472	1.015	0.40053	80.9707	3	1.3239	0.716393	84.5642	3	1.2299	1.33e-14	4.64999	3	1.015			1	1.3239			1	1.2882			1	0.550489	0.412604	103.038	2	0.666083	0.586405	105.624	2	1.20152	3.55e-15	3.30124	2	2598410	1065210	836635	696508	671700	218820	255500
203	Myb-binding protein 1A	MYBBP1A;P160	Isoform 2 of Myb-binding protein 1A;Isoform 1 of Myb-binding protein 1A	Q9BQG0-2;Q9BQG0;Q9BQG0-1;B4DE42	MBB1A_HUMAN	NP_001099008;NP_055335	1.0475	0.31932	15.6856	67	1.0127	0.219212	20.8371	67	1.0331	0.932721	17.5184	67	1.0358	0.123835	12.8659	33	1.0127	0.584988	19.0027	33	1.0488	0.586567	15.7279	33	1.0476	0.893428	18.0804	34	1.00213	0.257065	22.6886	34	1.01021	0.74148	19.2495	34	88323287	36762188	30624431	20936357	46155587	19997916	15169099
2515	Ribosomal protein L10;60S ribosomal protein L10;Protein QM;Tumor suppressor QM;Laminin receptor homolog;60S ribosomal protein L10-like	RPL10;XX-FW83563B9.1-011;DXS648E;QM;RPL10L	Ribosomal protein L10 (Fragment);60S ribosomal protein L10;60S ribosomal protein L10;Putative uncharacterized protein RPL10;60S ribosomal protein L10-like;24 kDa protein	Q5HY50;P27635;C9J7T6;Q96L21	Q5HY50_HUMAN;RL10_HUMAN;RL10L_HUMAN	NP_006004;NP_542784	0.99074	0.432933	16.3761	34	1.05375	0.216852	15.4698	34	1.0629	0.00135247	10.058	34	1.0235	0.7716	10.7277	23	1.0414	0.694477	16.8265	23	1.0689	0.000107	9.64947	23	0.93126	0.465982	24.7921	11	1.0871	0.0431728	11.8842	11	1.0171	0.785296	9.61731	11	121162793	50000000	39000000	32200000	76277009	31628468	25208077
1024	Pre-mRNA-splicing factor SPF27;Spliceosome-associated protein SPF 27;Breast carcinoma-amplified sequence 2;DNA amplified in mammary carcinoma 1 protein	BCAS2;DAM1	Pre-mRNA-splicing factor SPF27	O75934;B2R7W3;Q53HE3	SPF27_HUMAN	NP_005863	1.02464	0.372731	4.42968	4	0.980264	0.0165239	1.44709	4	0.973858	0.41149	8.63055	4	1.03013	0.35611	4.54885	2	0.980264	0.00235584	0.926919	2	0.902618	0.0120633	5.77202	2	1.00985	0.812675	5.84998	2	0.985353	0.358055	2.27044	2	1.03208	0.168186	3.24037	2	7843960	3913135	2307794	1623069	448660	181015	166134
790	Nicotinamide phosphoribosyltransferase;Pre-B-cell colony-enhancing factor 1;Visfatin;Novel protein similar to Pre-B cell enhancing factor (PBEF);cDNA FLJ55038, highly similar to Nicotinamide phosphoribosyltransferase (EC 2.4.2.12)	NAMPT;PBEF;PBEF1;RP11-92J19.4;RP11-92J19.4-001	Nicotinamide phosphoribosyltransferase;Novel protein similar to Pre-B cell enhancing factor;42 kDa protein;cDNA FLJ55038, highly similar to Nicotinamide phosphoribosyltransferase	P43490;Q5SYT8;Q658Z1;B7Z8W6	NAMPT_HUMAN;Q5SYT8_HUMAN;B7Z8W6_HUMAN	NP_005737	1.0256	0.709229	24.2504	5	1.2464	0.00657577	14.0359	5	1.0255	0.182466	15.346	5	1.03095	0.905969	36.4874	2	1.33041	0	1.66886	2	1.16633	0.231822	18.1984	2	1.0256	0.717711	22.5576	3	1.1092	0.215297	13.137	3	0.9686	0.577226	15.5108	3	6882904	2.64682e+06	2.46275e+06	1773270	1250804	550690	332935
1639	Caseinolytic peptidase B protein homolog;Suppressor of potassium transport defect 3;cDNA FLJ53237, highly similar to Caseinolytic peptidase B protein	CLPB;HSP78;SKD3	Isoform 2 of Caseinolytic peptidase B protein homolog;Isoform 1 of Caseinolytic peptidase B protein homolog;cDNA FLJ53237, highly similar to Caseinolytic peptidase B protein	Q9H078-2;Q9H078;B4DXJ7;B4DXW4;Q9H078-1;B4DXP7;Q7Z777	CLPB_HUMAN;B4DXP7_HUMAN	NP_110440	1.1184	8.61e-07	4.17825	3	0.89484	0.349766	19.23	3	0.86259	0.302181	22.3263	3	1.10112	6.22e-10	2.20256	2	0.904689	0.602259	27.1806	2	0.88198	0.57314	31.522	2	1.1776			1	0.89484			1	0.86259			1	4347250	1665230	1817380	864620	2879250	1048420	1284050
441	Diazepam binding inhibitor, splice form 1G;Diazepam binding inhibitor, splice form 1D(2);Acyl-CoA-binding protein;Diazepam-binding inhibitor;Endozepine;Diazepam binding inhibitor, splice form 1A(2)	DBI	Diazepam binding inhibitor, splice form 1G;Diazepam binding inhibitor, splice form 1D;Isoform 2 of Acyl-CoA-binding protein;Diazepam binding inhibitor, splice form 1A;Isoform 1 of Acyl-CoA-binding protein	B8ZWD6;B8ZWD7;B8ZWD9;P07108-2;P07108;B8ZWD2;B8ZWD1;Q4VWZ6;P07108-1;B8ZWD8	B8ZWD6_HUMAN;B8ZWD9_HUMAN;ACBP_HUMAN;B8ZWD1_HUMAN	NP_065438;NP_001073332;NP_001073331	1.0685	0.000902	7.39225	11	1.0436	0.729846	7.50129	11	0.9969	0.544476	9.05513	11	1.0595	0.161537	8.47777	5	1.0651	0.666022	10.4982	5	1.0064	0.438745	4.19752	5	1.10729	0.000713	6.61627	6	0.996416	0.892169	4.63948	6	0.963438	0.365796	11.4971	6	44167000	16635813	16949109	10582325	23873810	9132030	9046020
1195	Protein FAM50A;Protein XAP-5;Protein HXC-26;Family with sequence similarity 50, member A	FAM50A;DXS9928E;HXC26;XAP5;XX-FW81657B9.2-002	Protein FAM50A;Family with sequence similarity 50, member A	Q14320;Q6PJH5;B0S8I6	FA50A_HUMAN;B0S8I6_HUMAN	NP_004690	1.0361	0.0916584	5.49438	3	0.89837	0.00738299	9.52858	3	0.84919	3e-12	4.45446	3	1.07824	0.0588246	5.63835	2	0.911208	5.64e-11	2.00669	2	0.829082	9.56e-06	5.98798	2	1.0099			1	0.774			1	0.84919			1	2137960	898668	742186	497111	2022150	852990	697350
357	40S ribosomal protein S5;40S ribosomal protein S5, N-terminally processed	RPS5	40S ribosomal protein S5	P46782;Q53G25	RS5_HUMAN	NP_001000	0.99141	0.251673	31.3766	21	0.90336	0.0211713	37.196	21	0.95791	0.428544	19.5311	21	0.96706	0.135581	35.5821	15	0.90336	0.0361065	43.2114	15	0.96222	0.831406	20.6664	15	1.05495	0.00319786	5.65726	6	0.931056	0.0492659	8.75055	6	0.911204	0.187101	16.6547	6	138083253	53379584	50490157	34200000	81207630	33201665	28886310
1644	Thioredoxin;ATL-derived factor;Surface-associated sulphydryl protein;Thioredoxin, isoform CRA_b	TXN;TRDX;TRX;TRX1;RP11-427L11.1-002;hCG_28763	Thioredoxin;Thioredoxin, isoform CRA_b	P10599;Q9UDG5;B1ALW1;O60744	THIO_HUMAN;B1ALW1_HUMAN	NP_003320	1.09385	0.239699	21.9574	22	1.19893	6.34e-05	16.9855	22	1.1116	0.0584582	15.2049	22	1.0939	0.454481	25.6579	13	1.1714	7.42e-10	10.3883	13	1.1228	0.140659	18.5962	13	1.0829	0.299489	16.6722	9	1.2271	0.212121	23.5242	9	1.0163	0.17672	8.92307	9	119131458	43300000	43300000	32500000	69410035	25900000	24449098
792	NEDD8-activating enzyme E1 regulatory subunit;Amyloid protein-binding protein 1;Amyloid beta precursor protein-binding protein 1, 59 kDa;Proto-oncogene protein 1;cDNA FLJ55878, highly similar to NEDD8-activating enzyme E1 regulatory subunit;Putative uncharacterized protein NAE1	NAE1;APPBP1;HPP1	NEDD8-activating enzyme E1 regulatory subunit;NEDD8 activating enzyme E1 subunit 1 isoform b;Putative uncharacterized protein NAE1;NEDD8 activating enzyme E1 subunit 1 isoform c	Q13564;A6NFN4;A6NCK0;B3KUP9;A8MU28	ULA1_HUMAN;A6NFN4_HUMAN;A6NCK0_HUMAN;A8MU28_HUMAN	NP_003896;NP_001018169;NP_001018170	1.04214	0.707922	15.5791	2	1.07409	0.270005	9.1641	2	0.937727	0.632087	18.9913	2	1.04214	0.707922	15.5791	2	1.07409	0.270005	9.1641	2	0.937727	0.632087	18.9913	2				0				0				0	2273580	712240	849850	711480	2273580	712240	849850
2292	Protein-L-isoaspartate(D-aspartate) O-methyltransferase;Protein-beta-aspartate methyltransferase;Protein L-isoaspartyl/D-aspartyl methyltransferase;L-isoaspartyl protein carboxyl methyltransferase;Protein-L-isoaspartate O-methyltransferase	PCMT1	Isoform 1 of Protein-L-isoaspartate(D-aspartate) O-methyltransferase;Isoform 2 of Protein-L-isoaspartate(D-aspartate) O-methyltransferase;protein-L-isoaspartate (D-aspartate) O-methyltransferase 1;Protein-L-isoaspartate O-methyltransferase	P22061-1;P22061;P22061-2;B7Z972	PIMT_HUMAN;B7Z972_HUMAN	NP_005380	1.0561	0.0921606	36.8886	29	0.97946	0.851544	19.5929	29	0.96391	0.118647	41.1212	29	1.0165	0.0943415	50.4014	13	1.0193	0.506704	11.3371	13	0.96391	0.130086	57.5389	13	1.08495	0.652416	16.9503	16	0.928065	0.632751	24.5299	16	0.969338	0.633149	16.5066	16	62988472	24181250	24399825	14407745	22991252	7982800	9767404
1325	60S ribosomal protein L36a-like;60S ribosomal protein L36a;60S ribosomal protein L44;Cell migration-inducing gene 6 protein;Ribosomal protein L36a	RPL36AL;RPL36A;RPL44;MIG6;RP1-164F3.1-004	Protein;60S ribosomal protein L36a-like;60S ribosomal protein L36a;Ribosomal protein L36a;12 kDa protein;Putative uncharacterized protein ENSP00000397801	Q969Q0;B2R4V2;P83881;Q08ES5;B2REA7;C9J606	RL36L_HUMAN;RL36A_HUMAN;B2REA7_HUMAN	NP_000992;NP_066357	0.992889	0.547988	15.148	6	1.11211	1.34e-07	4.93151	6	1.08802	0.0604291	9.12856	6	0.992889	0.547988	15.148	6	1.11211	1.34e-07	4.93151	6	1.08802	0.0604291	9.12856	6				0				0				0	8800080	3399060	3018520	2382490	8800080	3399060	3018520
1906	Spermidine synthase;Putrescine aminopropyltransferase	SRM;SPS1;SRML1	Spermidine synthase	P19623;B1AKP9	SPEE_HUMAN	NP_003123	1.028	0.759382	15.7251	8	0.946355	0.366073	17.1527	8	0.997203	0.480586	19.9792	8	1.04567	0.641812	17.9318	6	0.91159	0.0421529	13.9081	6	0.968793	0.257987	20.3495	6	0.966529	0.510921	7.32364	2	1.13528	0.217862	14.5614	2	1.08613	0.465121	15.9963	2	6486380	2508346	2514265	1463775	4525160	1721806	1804535
2003	Talin-1	TLN1;KIAA1027;TLN	Talin-1	Q9Y490;Q5TCU6	TLN1_HUMAN	NP_006280	1.0452	0.824049	20.4328	65	1.0847	0.000449	18.7073	65	1.0922	0.000275	17.2514	65	1.0455	0.293998	19.6873	35	1.0847	0.0084355	20.2832	35	1.1028	0.00180067	18.1244	35	0.987214	0.458564	21.084	30	1.07831	0.0217771	16.9686	30	1.07645	0.0539607	16.2296	30	68324849	26500000	23600000	18200000	34615489	13200000	11900000
569	BetaCstF-64 variant 2;Cleavage stimulation factor 64 kDa subunit;CF-1 64 kDa subunit;cDNA FLJ58787, highly similar to Cleavage stimulation factor 64 kDa subunit	CSTF2	BetaCstF-64 variant 2;Isoform 1 of Cleavage stimulation factor 64 kDa subunit;Isoform 2 of Cleavage stimulation factor 64 kDa subunit;cDNA FLJ58787, highly similar to Cleavage stimulation factor 64 kDa subunit	B3V096;P33240-1;P33240;P33240-2;B4DUD5	B3V096_HUMAN;CSTF2_HUMAN;B4DUD5_HUMAN	NP_001316	1.04982	0.0276337	5.86718	6	0.984031	0.493886	32.3192	6	0.962859	0.360469	5.5227	6	1.0418	0.0805833	6.54484	5	0.93494	0.307166	32.4594	5	0.96149	0.0588573	4.33888	5	1.0627			1	1.2209			1	1.0614			1	6629370	2533041	2330089	1766134	5781980	2191781	2079759
1405	Chromosome 20 open reading frame 27;UPF0687 protein C20orf27	C20orf27;RP5-1009E24.6-002	hypothetical protein LOC54976;UPF0687 protein C20orf27	Q5JX81;Q9GZN8	Q5JX81_HUMAN;CT027_HUMAN	NP_001034229	1.00355	0.934888	6.12957	2	0.924406	0.352745	11.9623	2	0.890764	0.051784	8.41113	2	0.96098			1	0.84943			1	0.83933			1	1.048			1	1.006			1	0.94535			1	2693300	1027850	1031830	633590	1657600	632420	652600
1045	TPR repeat-containing protein C12orf30;p120	C12orf30;NAP1	Isoform 1 of N-terminal acetyltransferase B complex subunit MDM20;Isoform 2 of N-terminal acetyltransferase B complex subunit MDM20	Q14CX7-1;Q14CX7;A8K8X0;Q14CX7-2	CL030_HUMAN	NP_079229	1.037	0.302478	21.9814	5	0.86973	0.186154	47.7609	5	0.92465	0.0961794	10.8355	5	1.15231	0.618494	40.2595	2	0.824293	0.000317	7.58819	2	1.0102	0.593841	2.69052	2	1.037	0.255883	11.3466	3	1.0039	0.37216	66.3397	3	0.91182	0.0116504	9.69009	3	4246040	1796840	1551220	897912	1892340	892620	663220
944	Ras-related C3 botulinum toxin substrate 3;p21-Rac3	RAC3	Ras-related C3 botulinum toxin substrate 3;19 kDa protein	P60763	RAC3_HUMAN	NP_005043	1.0913	0.0217518	7.03003	5	1.1211	0.49365	15.4088	5	0.97411	0.824441	6.43068	5	1.0913	0.0217518	7.03003	5	1.1211	0.49365	15.4088	5	0.97411	0.824441	6.43068	5				0				0				0	17449380	6463450	6377560	4608330	17449380	6463450	6377560
2050	BolA-like protein 2	BOLA2;BOLA2A;My016;BOLA2B	BolA-like protein 2;Isoform 1 of BolA-like protein 2;Putative uncharacterized protein BOLA2B;Isoform 2 of BolA-like protein 2	Q9H3K6-1;Q9H3K6;C9JGX8;Q9H3K6-2	BOLA2_HUMAN	NP_001026997;NP_001034271	1.00741	0.925842	11.2208	2	0.868982	0.538728	32.3069	2	0.875525	7.73e-05	4.75609	2	1.0906			1	1.092			1	0.90547			1	0.93057			1	0.69151			1	0.84657			1	8490800	3040400	3246590	2203860	5946300	1917400	2395000
124	Adseverin;Scinderin	SCIN;KIAA1905	Isoform 1 of Adseverin;Isoform 2 of Adseverin;Putative uncharacterized protein SCIN;Putative uncharacterized protein SCIN	Q9Y6U3-1;Q9Y6U3;Q9Y6U3-2;C9JGB6;C9J9U3	ADSV_HUMAN	NP_001106177	1.01563	0.912849	20.0351	2	0.930047	0.163223	7.35555	2	0.893399	0	1.84805	2	1.01563	0.912849	20.0351	2	0.930047	0.163223	7.35555	2	0.893399	0	1.84805	2				0				0				0	841930	298310	279845	263775	841930	298310	279845
301	cDNA FLJ76436;Glyoxalase domain-containing protein 4;cDNA FLJ55095;cDNA FLJ59092	C17orf25;GLOD4;CGI-150;My027	Uncharacterized protein C17orf25;Isoform 1 of Glyoxalase domain-containing protein 4;Isoform 2 of Glyoxalase domain-containing protein 4;cDNA FLJ55095;Isoform 3 of Glyoxalase domain-containing protein 4;cDNA FLJ59092	A8K8F0;Q9Y3E8;Q9HC38-1;Q9HC38;Q9HC38-2;B3KV49;B7Z403;Q9HC38-3;B4DX01	A8K8F0_HUMAN;GLOD4_HUMAN;B7Z403_HUMAN;B4DX01_HUMAN	NP_057164	1.03602	0.802979	20.0589	2	0.975397	0.778221	12.5085	2	0.966311	0.409419	5.87507	2				0				0				0	1.03602	0.802979	20.0589	2	0.975397	0.778221	12.5085	2	0.966311	0.409419	5.87507	2	1970520	693450	781570	495500	0	0	0
241	Polyadenylate-binding protein 2;Poly(A)-binding protein II;Polyadenylate-binding nuclear protein 1;Nuclear poly(A)-binding protein 1	PABPN1;PAB2;PABP2	Isoform 1 of Polyadenylate-binding protein 2;Isoform 2 of Polyadenylate-binding protein 2	Q86U42-1;Q86U42;Q86U42-2;B4DEH8	PABP2_HUMAN	NP_004634	1.0764	0.115797	8.43861	5	1.0259	0.918224	17.1606	5	0.95297	0.201281	13.9563	5	1.04267	0.250781	9.69812	4	1.05969	0.904339	19.7883	4	0.923437	0.185518	15.1929	4	1.0768			1	1.0082			1	1.0035			1	4337908	1640244	1374233	1323441	4256470	1610150	1345510
1141	Protein dpy-30 homolog;Dpy-30-like protein;cDNA FLJ58897, moderately similar to Dpy-30-like protein;Dpy-30-like protein, isoform CRA_b	DPY30;LOC84661;hCG_2039808	Protein dpy-30 homolog;Dpy-30-like protein, isoform CRA_b;Putative uncharacterized protein DPY30	Q9C005;B4DIS3;C9JW13	DPY30_HUMAN;B4DIS3_HUMAN	NP_115963	1.0237	0.406703	16.9778	5	0.87974	0.362016	12.9758	5	0.88315	0.0311338	17.0696	5	1.13197	0.572991	31.1009	2	0.973862	0.846947	19.4061	2	0.747981	0.0804596	23.4926	2	1.0237	0.486173	5.56066	3	0.87974	0.2965	11.6971	3	0.89519	0.0328697	6.54608	3	2133740	824344	804051	505354	555550	210594	199779
140	Phosphoribosyl pyrophosphate synthetase-associated protein 2;41 kDa phosphoribosypyrophosphate synthetase-associated protein;cDNA FLJ52829, highly similar to Phosphoribosyl pyrophosphatesynthetase-associated protein 2;cDNA FLJ44434 fis, clone UTERU2019491, moderately similar to Homo sapiens 41-kDa phosphoribosylpyrophosphate synthetase-associated protein	PRPSAP2	Phosphoribosyl pyrophosphate synthetase-associated protein 2;cDNA FLJ52829, highly similar to Phosphoribosyl pyrophosphatesynthetase-associated protein 2;cDNA FLJ44434 fis, clone UTERU2019491, moderately similar to Homo sapiens 41-kDa phosphoribosylpyropho	O60256;B2R7R5;B4E1M8;B4E329;Q6ZTP6	KPRB_HUMAN;B4E1M8_HUMAN;Q6ZTP6_HUMAN	NP_002758	1.0293	0.53404	17.0761	3	0.96275	0.923631	13.6318	3	1.1726	0.331044	25.0758	3	1.0293	0.53404	17.0761	3	0.96275	0.923631	13.6318	3	1.1726	0.331044	25.0758	3				0				0				0	2414430	992708	845662	576059	2414430	992708	845662
1576	Polypyrimidine tract-binding protein 1;Heterogeneous nuclear ribonucleoprotein I;57 kDa RNA-binding protein PPTB-1;Polypyrimidine tract binding protein 1;Polypyrimidine tract binding protein 1, isoform CRA_c;Polypyrimidine tract-binding protein 1 isoform c variant	PTBP1;PTB;hCG_20560	Isoform 1 of Polypyrimidine tract-binding protein 1;polypyrimidine tract-binding protein 1 isoform a;Isoform 2 of Polypyrimidine tract-binding protein 1;Polypyrimidine tract-binding protein 1 isoform c variant (Fragment)	P26599-1;P26599;Q9BUQ0;P26599-2;Q59H49	PTBP1_HUMAN;Q9BUQ0_HUMAN;Q59H49_HUMAN	NP_114368;NP_002810;NP_114367	1.0175	0.279514	36.6188	86	1.003	0.260128	48.1503	86	1.012	0.963276	34.7954	86	1.0637	0.456469	49.5042	39	1.0044	0.494507	68.1971	39	1.0529	0.071881	18.6497	39	0.97435	0.3457	21.1949	47	0.9703	0.139772	20.9297	47	0.98182	0.51542	43.6794	47	194146997	74200000	68100000	51800000	106808284	40160001	37800000
2084	Non-POU domain-containing octamer-binding protein;54 kDa nuclear RNA- and DNA-binding protein;p54(nrb);55 kDa nuclear protein;NMT55;DNA-binding p52/p100 complex, 52 kDa subunit	NONO;NRB54	Non-POU domain-containing octamer-binding protein;non-POU domain containing, octamer-binding isoform 2;Putative uncharacterized protein NONO	Q15233;A8K525;B7Z4C2;C9JRA5	NONO_HUMAN	NP_001138880;NP_001138881;NP_031389;NP_001138882	1.01075	0.64362	21.4539	20	0.94713	0.339094	24.1698	19	1.02119	0.166303	26.6237	20	0.903691	0.169557	23.2913	8	0.924126	0.622077	33.5769	8	1.19487	0.0948602	31.893	8	1.02035	0.476583	18.6973	12	0.96529	0.315275	16.1839	11	0.958098	0.845945	21.0001	12	51800000	20900000	15100000	15900000	27977872	11300000	8.66841e+06
1763	Glutathione S-transferase P;GST class-pi;GSTP1-1;Putative uncharacterized protein GSTP1	GSTP1;FAEES3;GST3	Glutathione S-transferase P;Putative uncharacterized protein GSTP1	P09211;C7DJS1;C7DJS2;A8MX94;B2C310	GSTP1_HUMAN;A8MX94_HUMAN	NP_000843	1.0491	0.622923	13.2241	19	1.0305	0.758875	29.7477	19	1.0635	0.196068	19.912	19	1.0409	0.856057	16.8358	11	1.0305	0.419	30.934	11	1.0981	0.00746967	16.0771	11	1.04915	0.00460035	4.79999	8	1.00948	0.589482	28.248	8	1.00019	0.617503	21.5449	8	44526737	17550180	15482814	11500000	22619187	8890560	7805284
439	Rab GDP dissociation inhibitor alpha;Guanosine diphosphate dissociation inhibitor 1;Oligophrenin-2;Protein XAP-4;cDNA FLJ52902, highly similar to Rab GDP dissociation inhibitor alpha	GDI1;GDIL;OPHN2;RABGDIA;XAP4	Rab GDP dissociation inhibitor alpha;cDNA FLJ52902, highly similar to Rab GDP dissociation inhibitor alpha	P31150;B4DH24;B4E070;B4DHX4	GDIA_HUMAN;B4DHX4_HUMAN	NP_001484	1.12602	0.00567021	13.8029	18	1.11308	0.0523614	16.1808	18	1.07539	0.588106	19.1706	18	1.09436	0.168084	12.0276	8	1.11028	0.581803	16.5444	8	1.09963	0.101929	17.3253	8	1.1355	0.0167672	15.2183	10	1.12411	0.0329639	15.9288	10	1.06403	0.552331	19.2095	10	27947521	10269944	10327164	7.35057e+06	1625531	601154	587124
2254	Heterogeneous nuclear ribonucleoproteins A2/B1;Putative uncharacterized protein HNRNPA2B1	HNRNPA2B1;HNRPA2B1	Isoform B1 of Heterogeneous nuclear ribonucleoproteins A2/B1;Isoform A2 of Heterogeneous nuclear ribonucleoproteins A2/B1;Putative uncharacterized protein HNRNPA2B1	P22626-1;P22626;P22626-2;B8ZZ37	ROA2_HUMAN;B8ZZ37_HUMAN	NP_112533;NP_002128	1.0366	0.0539698	20.6974	51	1.0342	0.791117	16.7781	51	1.022	0.942484	20.5504	51	1.0239	0.377167	20.0231	33	1.0383	0.292606	15.0949	33	1.0633	0.0754774	17.459	33	1.06967	0.0464893	21.6957	18	1.0054	0.46804	19.3336	18	0.981889	0.0454589	22.254	18	98700000	37500000	35400000	25800000	82500000	31300000	29600000
1773	Flavin reductase;NADPH-dependent diaphorase;NADPH-flavin reductase;Biliverdin reductase B;Biliverdin-IX beta-reductase;Green heme-binding protein	BLVRB;FLR	22 kDa protein;Flavin reductase	P30043	BLVRB_HUMAN	NP_000704	1.0045	0.336267	15.7809	9	1.1449	9.16e-06	8.29387	9	1.1956	1.66e-08	9.31674	9	1.0259	0.517954	20.8457	5	1.1544	0	3.16816	5	1.1956	2.53e-05	8.17881	5	0.994149	0.393154	9.01044	4	1.05756	0.132614	12.0673	4	1.19734	0.000312	11.1969	4	16556120	6502610	5444860	4608640	7193000	2684940	2527810
1888	Acetyl-CoA acetyltransferase, cytosolic;Cytosolic acetoacetyl-CoA thiolase;Acetyl-CoA transferase-like protein	ACAT2;ACTL	cDNA FLJ53975, highly similar to Acetyl-CoA acetyltransferase, cytosolic	Q9BWD1;A8K4W5;B7Z233;Q59GW6	THIC_HUMAN	NP_005882	1.0061	0.716387	16.3461	11	0.7958	3.85e-05	20.4971	11	0.82007	1.2e-05	15.2493	11	1.0531	0.788451	20.9162	7	0.84002	0.00298234	17.9291	7	0.85876	0.00651572	12.1161	7	0.982227	0.531172	3.8699	4	0.746013	0.00379562	24.0043	4	0.708501	5.05e-11	10.2123	4	18516003	7799012	6590370	4.12663e+06	17714500	7540756	6292450
1420	Cation transport regulator-like protein 2	CHAC2	Cation transport regulator-like protein 2	Q8WUX2	CHAC2_HUMAN	NP_001008708	1.0222	0.416942	3.7932	3	0.86885	0.0514142	22.8283	3	0.88087	0.061878	12.3583	3	0.999943	0.997923	3.11332	2	0.729916	0.12446	28.9804	2	0.872482	0.269194	17.4598	2	1.0549			1	0.86885			1	0.88087			1	1950130	835388	661239	453489	971970	411738	332629
1901	Proteasome subunit alpha type-5;Proteasome zeta chain;Macropain zeta chain;Multicatalytic endopeptidase complex zeta chain	PSMA5	Proteasome subunit alpha type-5	P28066;B4E2V4;Q5U0A0	PSA5_HUMAN	NP_002781	1.01079	0.576474	8.95076	14	0.9963	0.254372	24.3065	15	0.9795	0.0487877	19.3924	15	1.01596	0.575829	10.0364	10	1.00951	0.332698	27.7918	10	0.896252	0.0282539	21.6943	10	1.01079	0.942134	6.53647	4	0.99293	0.57716	17.7789	5	1.0063	0.880742	7.4674	5	22183802	9.07343e+06	7.3247e+06	5.78582e+06	13500892	5.56607e+06	4.67604e+06
330	Ras-related protein Rab-21	RAB21;KIAA0118	Ras-related protein Rab-21	Q9UL25;Q96GX3	RAB21_HUMAN	NP_055814	1.0389	0.675756	22.7439	3	1.2047	1.36e-10	5.8065	3	1.2029	0.12384	16.9997	3	1.0389	0.675756	22.7439	3	1.2047	1.36e-10	5.8065	3	1.2029	0.12384	16.9997	3				0				0				0	824274	309988	249339	264957	824274	309988	249339
965	26S protease regulatory subunit 8;Proteasome 26S subunit ATPase 5;Proteasome subunit p45;p45/SUG;Thyroid hormone receptor-interacting protein 1;cDNA FLJ75514, highly similar to S.scrofa putative 26S protease subunit;Proteasome (Prosome, macropain) 26S subunit, ATPase, 5, isoform CRA_b;Proteasome 26S ATPase subunit 5 variant	PSMC5;SUG1;hCG_41818	26S protease regulatory subunit 8;Proteasome (Prosome, macropain) 26S subunit, ATPase, 5, isoform CRA_b;Proteasome 26S ATPase subunit 5 variant (Fragment);25 kDa protein	P62195;A8K3Z3;Q59GS3	PRS8_HUMAN;A8K3Z3_HUMAN;Q59GS3_HUMAN	NP_002796	1.02134	0.685015	9.37059	8	0.987656	0.299652	8.14679	8	0.994436	0.517301	9.93642	8	1.0162	0.941584	4.4523	3	1.0247	0.628812	12.4529	3	0.87385	0.317681	13.0495	3	1.0265	0.669904	11.8716	5	0.98073	0.330417	6.19068	5	1.0274	0.790446	7.38348	5	9759930	4010165	3440052	2309735	396630	154715	144062
2642	Pumilio domain-containing protein KIAA0020;HBV X-transactivated gene 5 protein;Minor histocompatibility antigen HA-8	KIAA0020;XTP5	Pumilio domain-containing protein KIAA0020	Q15397;B2RDG4	K0020_HUMAN	NP_055693	1.01268	0.43974	12.0221	8	1.12915	0.0349571	13.2918	8	0.957894	0.464186	23.0556	8	0.8824	0.224612	13.4442	5	0.95802	0.389805	14.3757	5	0.88431	0.176672	9.26898	5	1.0623	0.329901	6.0643	3	1.1314	0.000682	8.77759	3	1.1717	0.781565	41.0822	3	2770740	1122757	1035957	612051	1883860	803022	707757
2438	Stromal antigen 2;Stromal antigen 2, isoform CRA_b;Cohesin subunit SA-2;SCC3 homolog 2	STAG2;RP11-517O1.1-006;hCG_15646;SA2	stromal antigen 2 isoform a;Cohesin subunit SA-2	B1AMT5;Q68DE9;Q6AI02;Q6MZM3;Q6MZM4;Q6MZP3;Q8N3U4;B2R8Y6;B4DQ46	B1AMT5_HUMAN;STAG2_HUMAN	NP_001036214;NP_001036215;NP_001036216;NP_006594	1.00848	0.857319	21.8298	8	1.05055	0.849612	15.0312	8	1.01555	0.508669	35.963	8	1.05927	0.888428	14.1768	4	1.14279	8.87e-06	5.86116	4	1.01555	0.705982	16.16	4	0.96889	0.80112	29.9301	4	0.870443	0.0342032	10.3935	4	1.03532	0.595057	51.7704	4	8898150	3235350	3284372	2378366	4420310	1699530	1437150
2345	Heterogeneous nuclear ribonucleoprotein A3;cDNA FLJ59080, highly similar to Heterogeneous nuclear ribonucleoprotein A3;cDNA FLJ58832, highly similar to Heterogeneous nuclear ribonucleoprotein A3	HNRNPA3;HNRPA3	Isoform 1 of Heterogeneous nuclear ribonucleoprotein A3;Isoform 2 of Heterogeneous nuclear ribonucleoprotein A3;37 kDa protein;Putative uncharacterized protein ENSP00000415385 (Fragment);34 kDa protein;cDNA FLJ59080, highly similar to Heterogeneous nuclear	P51991-1;P51991;P51991-2;B4DDB6;Q66K53;C9JED4;B4E036;Q8NFG3;B4E3E6	ROA3_HUMAN;B4E036_HUMAN;B4E3E6_HUMAN	NP_919223	1.0486	0.645721	15.3499	52	1.09319	0.00198384	16.658	52	1.0546	0.00815678	12.6449	52	1.0507	0.363305	15.334	29	1.1148	1.39e-06	10.5669	29	1.0345	0.0157904	11.0124	29	1.024	0.744413	15.467	23	1.0411	0.359308	22.0231	23	1.0631	0.164097	14.6987	23	110000000	42000000	39700000	28700000	94900000	35903024	34200000
505	Heterogeneous nuclear ribonucleoprotein A0	HNRNPA0;HNRPA0	Heterogeneous nuclear ribonucleoprotein A0	Q13151;Q6IB18	ROA0_HUMAN	NP_006796	1.0242	0.384686	20.3874	15	0.97631	0.158359	51.3529	15	0.98451	0.354823	51.4847	15	1.0311	0.498732	25.2565	9	0.96605	0.297736	31.2156	9	0.98451	0.311293	65.225	9	1.02024	0.54512	11.7278	6	0.983086	0.31567	74.4731	6	1.01065	0.686863	13.7978	6	12893650	5118373	4.42844e+06	3347018	7763198	3094540	2.58015e+06
517	dCTP pyrophosphatase 1;Deoxycytidine-triphosphatase 1;XTP3-transactivated gene A protein;RS21C6	DCTPP1;XTP3TPA;CDA03	dCTP pyrophosphatase 1	Q9H773	DCTP1_HUMAN	NP_077001	1.00679	0.88323	6.52027	2	1.05286	0.0429906	3.59942	2	1.07042	1.37e-05	2.21288	2	1.00679	0.88323	6.52027	2	1.05286	0.0429906	3.59942	2	1.07042	1.37e-05	2.21288	2				0				0				0	2552800	1047070	851070	654680	2552800	1047070	851070
1977	Putative uncharacterized protein NUDT5;ADP-sugar pyrophosphatase;Nucleoside diphosphate-linked moiety X motif 5;YSA1H	NUDT5;HSPC115	Putative uncharacterized protein NUDT5;ADP-sugar pyrophosphatase;Putative uncharacterized protein NUDT5;Putative uncharacterized protein NUDT5;Putative uncharacterized protein NUDT5	A6NFX8;Q9UKK9;A6NHE8;A6NJU6;A6NCQ0	A6NFX8_HUMAN;NUDT5_HUMAN;A6NHE8_HUMAN;A6NJU6_HUMAN;A6NCQ0_HUMAN	NP_054861	1.0157	0.328829	11.0273	11	0.96262	0.642954	16.0138	11	0.96852	0.699905	11.2622	11	0.92754	0.0609171	11.6873	5	0.85011	0.19189	16.9407	5	0.94175	0.285077	12.4732	5	1.03705	0.466526	7.43665	6	1.06959	0.445168	13.268	6	1.04552	0.505838	9.46023	6	15809305	6375720	5449688	3.98392e+06	608105	245480	212818
1804	Dynactin subunit 6;Dynactin subunit p27;Protein WS-3	DCTN6;WS3	Dynactin subunit 6;12 kDa protein	O00399;B2RAC1	DCTN6_HUMAN	NP_006562	1.0114	0.263422	1.43321	2	0.908649	0.340419	14.2108	2	0.97618	0.83682	16.5537	2				0				0				0	1.0114	0.263422	1.43321	2	0.908649	0.340419	14.2108	2	0.97618	0.83682	16.5537	2	1429280	567580	491230	370460	0	0	0
1318	Calumenin, isoform CRA_c;cDNA FLJ31776 fis, clone NT2RI2008141, highly similar to CALUMENIN;Calumenin;Crocalbin;IEF SSP 9302	CALU;hCG_41656	cDNA FLJ31776 fis, clone NT2RI2008141, highly similar to CALUMENIN;Isoform 2 of Calumenin;Isoform 1 of Calumenin;Protein	B3KPG9;B3KQF5;O43852-2;O43852;B3KNG6;B3KQK3;O43852-1;Q6IAW5	B3KPG9_HUMAN;CALU_HUMAN	NP_001124146;NP_001210	1.09491	0.12226	64.5073	6	1.27389	0.134039	24.154	6	1.09353	0.481053	89.4339	6	1.63551	0.127273	75.6573	4	1.11212	0.492523	29.3128	4	0.90518	0.35332	104.734	4	1.06948	0.466333	13.0415	2	1.27389	5.75e-05	8.50972	2	1.2218	0.317311	28.3305	2	4659286	1971719	1283317	1404227	3650296	1582199	956617
2431	60S ribosomal protein L15;Ribosomal protein L15	RPL15;EC45;TCBAP0781	60S ribosomal protein L15;22 kDa protein;21 kDa protein;20 kDa protein;Ribosomal protein L15;21 kDa protein;16 kDa protein	P61313;Q5U0C0;B4DLP4	RL15_HUMAN;B4DLP4_HUMAN	NP_002939	1.0077	0.415251	17.2005	15	1.0013	0.504701	14.6083	15	1.008	0.550628	24.292	15	1.02002	0.303966	20.1566	10	0.965344	0.253917	16.0989	10	0.99245	0.531966	27.0191	10	1.0048	0.504282	7.53501	5	1.071	0.31662	9.08245	5	1.0746	0.95122	20.091	5	34600000	13500000	12500000	8595149	18350170	7333055	6580174
869	Putative uncharacterized protein RPL23A;Ribosomal protein L23a, isoform CRA_a;60S ribosomal protein L23a	RPL23A	Ribosomal protein L23a, isoform CRA_a;Putative uncharacterized protein RPL23A;Putative uncharacterized protein RPL23A;60S ribosomal protein L23a;18 kDa protein;Putative uncharacterized protein ENSP00000415110;18 kDa protein	A8MUS3;A8MXA8;C9JSM9;P62750;C9JGG2	A8MUS3_HUMAN;A8MXA8_HUMAN;RL23A_HUMAN	NP_000975	1.02317	0.925933	15.8642	26	1.06149	0.567658	14.3994	26	1.0185	0.863359	12.2045	26	0.99649	0.731164	17.023	22	1.06149	0.575505	15.0482	22	1.03419	0.671301	13.0369	22	1.05514	0.0467814	5.00762	4	1.00801	0.918269	11.8802	4	0.955614	0.11552	4.84135	4	118474383	44200000	43900000	30400000	111648478	41500000	41400000
2129	Structural maintenance of chromosomes protein 4;Chromosome-associated polypeptide C;XCAP-C homolog;cDNA FLJ16648 fis, clone TESTI4035508, highly similar to Structural maintenance of chromosomes 4-like 1 protein;SMC4 protein	SMC4;CAPC;SMC4L1	Isoform 1 of Structural maintenance of chromosomes protein 4;cDNA FLJ16648 fis, clone TESTI4035508, highly similar to Structural maintenance of chromosomes 4-like 1 protein;Isoform 2 of Structural maintenance of chromosomes protein 4;Putative uncharacteriz	Q9NTJ3-1;Q9NTJ3;B3KXX5;B3KVJ5;Q9NTJ3-2;Q58F29;Q6NSG3;C9JR83;Q6P169	SMC4_HUMAN;B3KVJ5_HUMAN;Q6P169_HUMAN	NP_001002800;NP_005487	1.04686	0.646823	92.2203	10	0.946225	0.219692	56.6247	10	0.925882	0.270338	30.976	10	1.0382	0.363266	19.3281	5	0.97213	0.399106	17.4765	5	0.93626	0.205312	21.5619	5	1.0556	0.560375	132.801	5	0.92101	0.293167	79.4794	5	0.81151	0.60974	41.0971	5	10177590	4254070	3652823	2270584	5657570	2423450	1901092
413	WD repeat-containing protein 3	WDR3	WD repeat-containing protein 3	Q9UNX4;B3KMW5;Q59GA8;Q5TDG3	WDR3_HUMAN	NP_006775	1.00108	0.897601	18.4277	8	0.987626	0.323631	11.1171	8	0.972264	0.450763	14.702	8	0.97222	0.792056	23.1507	5	0.99187	0.823791	9.63636	5	1.0182	0.457497	13.1563	5	1.0308	0.677421	9.63236	3	0.91794	0.271786	13.7843	3	0.9284	0.786168	20.2233	3	10026180	4093444	3524257	2408517	4974860	1978184	1745437
2680	Microtubule-associated protein 4	MAP4	110 kDa protein;Isoform 1 of Microtubule-associated protein 4;Isoform 6 of Microtubule-associated protein 4;Isoform 2 of Microtubule-associated protein 4	P27816-1;P27816;P27816-6;B4DM10;P27816-2;Q05D06;Q6NX68	MAP4_HUMAN	NP_002366;NP_001127836	1.09235	0.529533	14.9966	4	0.91664	0.0714966	17.4687	4	0.927853	0.000105	4.41473	4	1.1955			1	0.65991			1	0.93905			1	1.0671	0.96908	14.9064	3	0.93895	0.000663	3.62979	3	0.91679	0.00148019	5.07839	3	2709960	1082540	974880	652517	451020	177400	164660
1051	NHP2 non-histone chromosome protein 2-like 1 (S. cerevisiae);NHP2-like protein 1;High mobility group-like nuclear protein 2 homolog 1;U4/U6.U5 tri-snRNP 15.5 kDa protein;OTK27;hSNU13	NHP2L1;CTA-216E10.8-008	NHP2 non-histone chromosome protein 2-like 1;NHP2-like protein 1;Putative uncharacterized protein NHP2L1 (Fragment)	B1AHD1;C9JMP8;P55769;Q6FHM6;C9J9R8	B1AHD1_HUMAN;NH2L1_HUMAN	NP_001003796;NP_004999	1.0047	0.15391	24.3212	5	0.96836	0.792432	7.77172	5	0.89603	0.193808	21.8213	5	1.0047	0.15391	24.3212	5	0.96836	0.792432	7.77172	5	0.89603	0.193808	21.8213	5				0				0				0	9164589	3692248	3265523	2.20687e+06	9164589	3692248	3265523
1401	cDNA FLJ10554 fis, clone NT2RP2002385, highly similar to Synaptic glycoprotein SC2;Synaptic glycoprotein SC2;Trans-2,3-enoyl-CoA reductase	GPSN2;SC2	cDNA FLJ36768 fis, clone ADIPS1000064, highly similar to Synaptic glycoprotein SC2;Isoform 1 of Trans-2,3-enoyl-CoA reductase	B3KM97;B3KSQ1;Q9NZ01-1;Q9NZ01	B3KM97_HUMAN;GPSN2_HUMAN	NP_612510	1.02727	0.908758	12.8506	4	0.869191	1.11e-10	4.26461	4	0.868175	0.0570941	14.7692	4	0.95002			1	0.88648			1	0.94947			1	1.1108	0.755902	14.9929	3	0.85224	8.28e-07	5.03388	3	0.79384	0.0756139	16.5773	3	2942865	1183324	1085432	674101	89825	40639	28509
1145	Cytoskeleton-associated protein 5;Colonic and hepatic tumor over-expressed protein;Ch-TOG protein	CKAP5;KIAA0097	Isoform 3 of Cytoskeleton-associated protein 5;Isoform 1 of Cytoskeleton-associated protein 5;Isoform 2 of Cytoskeleton-associated protein 5	Q14008-3;Q14008;Q14008-1;Q8IYN5;Q14008-2	CKAP5_HUMAN	NP_001008938;NP_055571	1.02355	0.501781	13.2802	16	1.05251	0.326593	16.4034	16	0.993388	0.344445	14.4111	16	1.098	0.226657	12.8533	7	0.95513	0.810902	19.2115	7	0.95668	0.596712	14.092	7	0.97126	0.894384	13.6429	9	1.0666	0.240246	14.818	9	1.0627	0.0653046	13.4237	9	25050560	9327340	8490870	7232300	12361930	4547710	4137420
737	Sepiapterin reductase	SPR	Sepiapterin reductase	P35270;Q93041;Q9UEC5	SPRE_HUMAN	NP_003115	1.00808	0.964822	25.7967	2	1.05464	0.614358	14.9331	2	1.06259	0.807578	35.2523	2	0.83999			1	1.1721			1	1.3634			1	1.2098			1	0.94896			1	0.82815			1	1905460	768840	747769	388882	271460	107080	93129
1867	Deoxynucleotidyltransferase terminal-interacting protein 2;Terminal deoxynucleotidyltransferase-interacting factor 2;Estrogen receptor-binding protein;LPTS-interacting protein 2;cDNA FLJ61649, highly similar to Homo sapiens estrogen receptor binding protein (ERBP), mRNA	DNTTIP2;ERBP;TDIF2	Deoxynucleotidyltransferase terminal-interacting protein 2;cDNA FLJ61649, highly similar to Homo sapiens estrogen receptor binding protein (ERBP), mRNA	Q5QJE6;B7Z854	TDIF2_HUMAN;B7Z854_HUMAN	NP_055412	1.0195	0.840577	13.5741	2	1.14865	0.158622	13.9025	2	1.388	0.274533	42.4339	2	1.0195	0.840577	13.5741	2	1.14865	0.158622	13.9025	2	1.388	0.274533	42.4339	2				0				0				0	977090	315935	376520	284630	977090	315935	376520
1525	Spermatid perinuclear RNA-binding protein	STRBP;SPNR	Isoform 1 of Spermatid perinuclear RNA-binding protein;Isoform 2 of Spermatid perinuclear RNA-binding protein	Q96SI9-1;Q96SI9;Q96SI9-2	STRBP_HUMAN	NP_060857	1.0492	0.899195	20.9106	7	1.1494	0.149542	12.114	7	1.1028	0.00286705	7.3238	7	1.06285	0.912367	29.1885	4	1.15344	0.272905	14.6048	4	1.10928	0.111731	9.27191	4	1.0492	8.02e-08	1.44515	3	1.0457	0.437723	10.538	3	1.0956	0.00216256	5.32405	3	4971840	1861155	1.86395e+06	1.24685e+06	3198820	1189938	1222520
1992	Transcription elongation factor SPT5;DRB sensitivity-inducing factor large subunit;DSIF p160;Tat-cotransactivator 1 protein	SUPT5H;SPT5;SPT5H	Isoform 1 of Transcription elongation factor SPT5;121 kDa protein;Isoform 2 of Transcription elongation factor SPT5	O00267-1;O00267;B4DZJ7;O00267-2;B4DJK4;B4E0Q4	SPT5H_HUMAN	NP_001104490;NP_001124296;NP_003160;NP_001124297	1.03088	0.210738	16.3825	6	0.920047	0.409793	23.1785	6	0.98563	0.625321	6.84449	6	1.1125	0.190012	21.2675	3	0.89934	0.713721	36.3174	3	0.99977	0.571276	4.62611	3	0.98299	0.858575	6.30826	3	0.94123	0.00529368	4.91112	3	0.97169	0.829382	9.78015	3	4561760	1649375	1768140	1144227	2155530	762845	847180
1713	Glycylpeptide N-tetradecanoyltransferase 1;Peptide N-myristoyltransferase 1;Myristoyl-CoA:protein N-myristoyltransferase 1	NMT1;NMT	Isoform Long of Glycylpeptide N-tetradecanoyltransferase 1;Isoform Short of Glycylpeptide N-tetradecanoyltransferase 1	P30419-1;P30419;Q96HI4;Q9Y465;P30419-2	NMT1_HUMAN	NP_066565	1.1173	0.158484	16.1894	3	1.0861	0.717342	14.4346	3	0.96498	0.324911	31.3783	3	1.1173			1	1.0861			1	1.0395			1	1.15287	0.376563	22.7518	2	1.00397	0.976956	19.3777	2	0.750602	0.253499	35.5295	2	1557549	636485	573656	347419	952480	389890	357380
[truncated: 1,641 more rows]
[truncated: 7 more columns]

## Sheet: S3B - 2d enriched
Gene symbol	2d fold change	Gene name	Description
POLG;MDP1;POLG1;POLGA	11.6915	DNA polymerase subunit gamma-1;Mitochondrial DNA polymerase catalytic subunit;PolG-alpha	DNA polymerase subunit gamma-1
HMOX1;HO;HO1;CTA-286B10.6-002	2.5029	Heme oxygenase 1;Heme oxygenase (Decycling) 1	Heme oxygenase 1;Heme oxygenase (Decycling) 1
PSAT1;PSA	1.6458	Phosphoserine aminotransferase;Phosphohydroxythreonine aminotransferase	Phosphoserine aminotransferase;45 kDa protein;Isoform 1 of Phosphoserine aminotransferase;Isoform 2 of Phosphoserine aminotransferase
[truncated: 97 more rows]

## Sheet: S3C - 2d depleted
Gene symbol	2d fold change	Gene name	Description
[truncated: 100 more rows]

## Sheet: S3D - 5d enriched
Gene symbol	5d fold change	Gene name	Description
[truncated: 99 more rows]

## Sheet: S3E - 5d depleted
Gene symbol	5d fold change	Gene name	Description
[truncated: 100 more rows]

[truncated: 1 more sheets: S3F - GSEA results]
